# Supplementary material for: Crystal structure of 3,14-diethyl-2,13-di­aza-6,17-diazo­niatri­cyclo­[16.4.0.07,12]docosane dinitrate dihydrate from synchrotron X-ray data
Source: Acta Crystallogr E Crystallogr Commun. 2019 May 31;75(Pt 6):921–4. doi: 10.1107/S2056989019007655 (PMC6658972; doi:10.1107/S2056989019007655)
Supplement: Supplementary file 1 [file e-75-00921-sup1.cif]

##############################################################################
#                                                                            #
# This CIF contains the data in a paper accepted for publication in          #
# Acta Crystallographica Section E. It conforms to the requirements of       #
# Notes for Authors for Acta Crystallographica Section E, and has been       #
# peer reviewed under the auspices of the IUCr Commission on Journals.       #
#                                                                            #
# Full details of the Crystallographic Information File format               #
# are given in the paper "The Crystallographic Information File (CIF):       #
# a New Standard Archive File for Crystallography" by S. R. Hall, F. H.      #
# Allen and I. D. Brown [Acta Cryst. (1991), A47, 655-685].                  #
#                                                                            #
# The current version of the core CIF dictionary is obtainable from          #
# ftp://ftp.iucr.org/pub/cif_core.dic.                                       #
#                                                                            #
# Software is freely available for graphical display of the structure(s)     #
# in this CIF. For information consult the CIF software page                 #
# http://www.iucr.org/resources/cif/software.                                #
#                                                                            #
# This file may be used for bona fide research purposes within the           #
# scientific community so long as proper attribution is given to the journal # 
# article from which it was obtained.                                        #
#                                                                            #
##############################################################################
data_I
_database_code_depnum_ccdc_archive 'CCDC 1918729'
_audit_creation_method     'SHELXL-2018/3'
_journal_date_recd_electronic     2019-05-24
_journal_date_accepted     2019-05-27
_journal_name_full     'Acta Crystallographica, Section E'
_journal_year     2019
_journal_volume     75
_journal_issue      6
_journal_page_first     921
_journal_page_last     924
_journal_paper_category     GO
_journal_paper_doi     10.1107/S2056989019007655
_journal_coeditor_code     SJ5572
_publ_contact_author_name     'Jong-Ha Choi'
_publ_contact_author_address
;
Department of Chemistry, Andong National University,
Andong 36729, Republic of Korea.
;
_publ_contact_author_email     jhchoi@anu.ac.kr
_publ_contact_author_fax     '82 54 820 5452'
_publ_contact_author_phone     '+82-54-820-5458'
_publ_section_title
;
Crystal structure of
3,14-diethyl-2,13-diaza-6,17-diazoniatricyclo[16.4.0.0^7,12^]docosane
dinitrate dihydrate from synchrotron X-ray data
;
_publ_section_title_footnote     .
loop_
    _publ_author_name
    _publ_author_footnote
    _publ_author_address
    'Moon, Dohyun' .
;
Beamline Department
Pohang Accelerator Laboratory
Pohang 37673
Republic of Korea
;
    'Sunghwan Jeon' .
;
Department of Chemistry
Andong National University
Andong 36729
Republic of Korea
;
    'Ryoo, Keon Sang' .
;
Department of Chemistry
Andong National University
Andong 36729
Republic of Korea
;
    'Choi, Jong-Ha' .
;
Department of Chemistry, Andong National University, Andong 36729,
Republic of Korea
;
_publ_section_synopsis
;
In the title salt, C~22~H~46~N~4~^2+^\\cdot2NO~3~^-^\\cdot2H~2~O, the dication
lies about an inversion center. In the crystal, N---H\\u008943O, O---H...O and
N---H...N hydrogen bonds connect the anions, cations and water molecules,
forming a three-dimensional network.
;
_chemical_name_systematic
;
3,14-Diethyl-2,13-diaza-6,17-diazoniatricyclo[16.4.0.0^7,12^]docosane
dinitrate dihydrate
;
_chemical_name_common     ?
_chemical_formula_moiety     'C22 H46 N4 2+, 2(N O3 -), 2H2 O'
_chemical_formula_sum     'C22 H50 N6 O8'
_chemical_formula_iupac     'C22 H46 N4 2+, 2N O3 -, 2H2 O'
_chemical_formula_weight     526.68
_chemical_melting_point     ?
_space_group_crystal_system     monoclinic
_space_group_name_H-M_alt     'P 21/c'
_space_group_name_Hall     '-P 2ybc'
loop_
    _space_group_symop_operation_xyz
    'x, y, z'
    '-x, y+1/2, -z+1/2'
    '-x, -y, -z'
    'x, -y-1/2, z-1/2'
_cell_length_a     8.6420(17)
_cell_length_b     16.687(3)
_cell_length_c     9.7340(19)
_cell_angle_alpha     90
_cell_angle_beta     96.46(3)
_cell_angle_gamma     90
_cell_volume     1394.8(5)
_cell_formula_units_Z     2
_cell_measurement_reflns_used     46866
_cell_measurement_theta_min     0.350
_cell_measurement_theta_max     33.679
_cell_measurement_temperature     220(2)
_exptl_crystal_description     'block'
_exptl_crystal_colour     'colorless'
_exptl_crystal_size_max     0.125
_exptl_crystal_size_mid     0.094
_exptl_crystal_size_min     0.048
_exptl_crystal_density_diffrn     1.254
_exptl_crystal_density_meas     ?
_exptl_crystal_density_method     ?
_exptl_crystal_F_000     576
_exptl_absorpt_coefficient_mu     0.069
_exptl_absorpt_correction_type     empirical
_exptl_absorpt_process_details
;
(<i>HKL3000sm SCALEPACK</i>; Otwinowski & Minor, 1997)
;
_exptl_absorpt_correction_T_min     0.919
_exptl_absorpt_correction_T_max     1.000
_diffrn_ambient_temperature     220(2)
_diffrn_source     'PLSII 2D bending magnet'
_diffrn_radiation_type     synchrotron
_diffrn_radiation_wavelength     0.610
_diffrn_measurement_device_type     'Rayonix MX225HS CCD area detector'
_diffrn_measurement_method     'omega scan'
_diffrn_detector_area_resol_mean     ?
_diffrn_reflns_number     14284
_diffrn_reflns_av_R_equivalents     0.0272
_diffrn_reflns_av_unetI/netI     0.0254
_diffrn_reflns_theta_min     2.035
_diffrn_reflns_theta_max     25.000
_diffrn_reflns_theta_full     21.469
_diffrn_measured_fraction_theta_max     0.965
_diffrn_measured_fraction_theta_full     0.976
_diffrn_reflns_limit_h_min     -11
_diffrn_reflns_limit_h_max     11
_diffrn_reflns_limit_k_min     -21
_diffrn_reflns_limit_k_max     21
_diffrn_reflns_limit_l_min     -13
_diffrn_reflns_limit_l_max     13
_refine_special_details     ?
_reflns_number_total     3736
_reflns_number_gt     2968
_reflns_threshold_expression     'I > 2\s(I)'
_refine_ls_structure_factor_coef     Fsqd
_refine_ls_matrix_type     full
_refine_ls_R_factor_all     0.0723
_refine_ls_R_factor_gt     0.0624
_refine_ls_wR_factor_gt     0.2006
_refine_ls_wR_factor_ref     0.2109
_refine_ls_goodness_of_fit_ref     1.103
_refine_ls_restrained_S_all     1.105
_refine_ls_number_reflns     3736
_refine_ls_number_parameters     170
_refine_ls_number_restraints     4
_refine_ls_hydrogen_treatment     mixed
_refine_ls_weighting_scheme     calc
_refine_ls_weighting_details
              'w=1/[\s^2^(Fo^2^)+(0.1295P)^2^+0.2454P] where P=(Fo^2^+2Fc^2^)/3'
_atom_sites_solution_hydrogens     mixed
_atom_sites_solution_primary     ?
_atom_sites_solution_secondary     ?
_refine_ls_shift/su_max     0.000
_refine_ls_shift/su_mean     0.000
_refine_diff_density_max     0.734
_refine_diff_density_min     -0.555
_refine_ls_extinction_method     none
_refine_ls_extinction_coef     .
loop_
    _atom_type_symbol
    _atom_type_description
    _atom_type_scat_dispersion_real
    _atom_type_scat_dispersion_imag
    _atom_type_scat_source
    'C' 'C' 0.0019 0.0011
                         'International Tables Vol C Tables 4.2.6.8 and 6.1.1.4'
    'H' 'H' 0.0000 0.0000
                         'International Tables Vol C Tables 4.2.6.8 and 6.1.1.4'
    'N' 'N' 0.0040 0.0024
                         'International Tables Vol C Tables 4.2.6.8 and 6.1.1.4'
    'O' 'O' 0.0074 0.0043
                         'International Tables Vol C Tables 4.2.6.8 and 6.1.1.4'
_computing_data_collection
;
<i>PAL BL2D-SMDC Program</i> (Shin <i>et al.</i>,  2016)
;
_computing_cell_refinement
;
<i>HKL3000sm</i> (Otwinowski & Minor, 1997)
;
_computing_data_reduction
;
<i>HKL3000sm</i> (Otwinowski & Minor, 1997)
;
_computing_structure_solution
;
<i>SHELXT2018</i> (Sheldrick, 2015a)
;
_computing_structure_refinement
;
<i>SHELXL2018</i> (Sheldrick, 2015b)
;
_computing_molecular_graphics
;
<i>DIAMOND 4</i> (Putz & Brandenburg, 2014)
;
_computing_publication_material
;
<i>publCIF</i> (Westrip, 2010)
;
loop_
    _atom_site_type_symbol
    _atom_site_label
    _atom_site_fract_x
    _atom_site_fract_y
    _atom_site_fract_z
    _atom_site_U_iso_or_equiv
    _atom_site_adp_type
    _atom_site_calc_flag
    _atom_site_occupancy
    _atom_site_disorder_assembly
    _atom_site_disorder_group
    N N1 0.51219(14) 0.59626(8) 0.36407(11) 0.0308(3) Uani d 1 . .
    H H1N 0.473300 0.634200 0.422800 0.037 Uiso d 1 . .
    N N2 0.28123(13) 0.47313(7) 0.42499(11) 0.0278(3) Uani d 1 . .
    H H2AN 0.385711 0.476834 0.431710 0.033 Uiso calc 1 . .
    H H2BN 0.246719 0.513235 0.475356 0.033 Uiso calc 1 . .
    C C1 0.76020(15) 0.60393(9) 0.51374(13) 0.0286(3) Uani d 1 . .
    H H1 0.716885 0.647557 0.566781 0.034 Uiso calc 1 . .
    C C2 0.93544(17) 0.61843(10) 0.51640(16) 0.0365(3) Uani d 1 . .
    H H2A 0.983763 0.617356 0.612413 0.044 Uiso calc 1 . .
    H H2B 0.981148 0.575002 0.466503 0.044 Uiso calc 1 . .
    C C3 0.97155(18) 0.69835(10) 0.45121(17) 0.0386(4) Uani d 1 . .
    H H3A 0.936038 0.742285 0.506664 0.046 Uiso calc 1 . .
    H H3B 1.084368 0.703693 0.450342 0.046 Uiso calc 1 . .
    C C4 0.89135(18) 0.70410(10) 0.30389(15) 0.0373(3) Uani d 1 . .
    H H4A 0.935358 0.663904 0.245983 0.045 Uiso calc 1 . .
    H H4B 0.910323 0.757161 0.266013 0.045 Uiso calc 1 . .
    C C5 0.71640(17) 0.69051(9) 0.30041(15) 0.0342(3) Uani d 1 . .
    H H5A 0.667680 0.692382 0.204553 0.041 Uiso calc 1 . .
    H H5B 0.670830 0.733224 0.352056 0.041 Uiso calc 1 . .
    C C6 0.68403(16) 0.60924(9) 0.36398(13) 0.0296(3) Uani d 1 . .
    H H6 0.726833 0.566354 0.308993 0.035 Uiso calc 1 . .
    C C7 0.42136(18) 0.59147(10) 0.22379(14) 0.0353(3) Uani d 1 . .
    H H7A 0.467359 0.550519 0.168718 0.042 Uiso calc 1 . .
    H H7B 0.427202 0.643030 0.176434 0.042 Uiso calc 1 . .
    C C8 0.25211(17) 0.57083(9) 0.23440(14) 0.0337(3) Uani d 1 . .
    H H8A 0.192762 0.580870 0.144215 0.040 Uiso calc 1 . .
    H H8B 0.212715 0.607652 0.300777 0.040 Uiso calc 1 . .
    C C9 0.21823(17) 0.48504(9) 0.27811(13) 0.0314(3) Uani d 1 . .
    H H9 0.103745 0.478672 0.271539 0.038 Uiso calc 1 . .
    C C10 0.2802(3) 0.42191(11) 0.18588(16) 0.0471(4) Uani d 1 . .
    H H10A 0.393272 0.428242 0.189202 0.056 Uiso calc 1 . .
    H H10B 0.259978 0.368749 0.222744 0.056 Uiso calc 1 . .
    C C11 0.2090(4) 0.42595(16) 0.0363(2) 0.0792(8) Uani d 1 . .
    H H11A 0.096417 0.427628 0.032597 0.119 Uiso calc 1 . .
    H H11B 0.239639 0.378996 -0.012820 0.119 Uiso calc 1 . .
    H H11C 0.245453 0.473817 -0.006600 0.119 Uiso calc 1 . .
    N N3 0.2912(2) 0.63006(12) 0.76865(18) 0.0581(5) Uani d 1 . .
    O O1 0.3086(2) 0.58294(10) 0.6746(2) 0.0812(6) Uani d 1 . .
    O O2 0.2872(2) 0.70307(10) 0.74420(17) 0.0696(5) Uani d 1 . .
    O O3 0.2875(5) 0.6094(2) 0.8868(3) 0.1636(16) Uani d 1 . .
    O O4 0.42576(16) 0.72874(9) 0.50503(14) 0.0501(3) Uani d 1 . .
    H H1O 0.373(3) 0.7221(16) 0.5829(17) 0.075 Uiso d 1 . .
    H H2O 0.366(3) 0.7605(14) 0.439(2) 0.075 Uiso d 1 . .
loop_
    _atom_site_aniso_label
    _atom_site_aniso_U_11
    _atom_site_aniso_U_22
    _atom_site_aniso_U_33
    _atom_site_aniso_U_12
    _atom_site_aniso_U_13
    _atom_site_aniso_U_23
    N1 0.0327(6) 0.0418(7) 0.0171(5) -0.0017(5) -0.0003(4) 0.0035(4)
    N2 0.0303(6) 0.0363(6) 0.0163(5) -0.0001(4) -0.0003(4) 0.0006(4)
    C1 0.0300(6) 0.0370(7) 0.0185(6) -0.0006(5) 0.0012(5) 0.0007(5)
    C2 0.0303(7) 0.0486(9) 0.0302(7) -0.0013(6) 0.0012(5) 0.0050(6)
    C3 0.0361(7) 0.0496(9) 0.0305(7) -0.0078(6) 0.0055(6) 0.0016(6)
    C4 0.0380(7) 0.0482(9) 0.0269(7) -0.0029(6) 0.0090(6) 0.0038(6)
    C5 0.0368(7) 0.0423(8) 0.0240(6) -0.0006(5) 0.0048(5) 0.0065(5)
    C6 0.0317(6) 0.0389(7) 0.0180(6) 0.0007(5) 0.0024(5) 0.0015(5)
    C7 0.0393(8) 0.0476(8) 0.0176(6) -0.0062(6) -0.0027(5) 0.0057(5)
    C8 0.0344(7) 0.0437(8) 0.0213(6) 0.0024(5) -0.0040(5) 0.0046(5)
    C9 0.0329(7) 0.0430(8) 0.0172(6) -0.0033(5) -0.0013(5) 0.0010(5)
    C10 0.0721(12) 0.0461(10) 0.0240(7) -0.0041(8) 0.0097(7) -0.0044(6)
    C11 0.141(3) 0.0743(15) 0.0214(8) -0.0135(15) 0.0046(11) -0.0093(9)
    N3 0.0674(11) 0.0633(11) 0.0418(9) -0.0045(8) -0.0025(8) 0.0016(7)
    O1 0.1056(14) 0.0553(10) 0.0739(12) 0.0074(8) -0.0284(10) -0.0228(8)
    O2 0.1060(14) 0.0545(9) 0.0509(9) 0.0048(8) 0.0204(9) -0.0098(6)
    O3 0.285(5) 0.140(3) 0.0760(18) 0.010(3) 0.063(2) 0.0501(17)
    O4 0.0555(8) 0.0574(8) 0.0384(7) 0.0082(6) 0.0088(6) -0.0009(5)
_geom_special_details
;
 All esds (except the esd in the dihedral angle between two l.s. planes)
 are estimated using the full covariance matrix.  The cell esds are taken
 into account individually in the estimation of esds in distances, angles
 and torsion angles; correlations between esds in cell parameters are only
 used when they are defined by crystal symmetry.  An approximate (isotropic)
 treatment of cell esds is used for estimating esds involving l.s. planes.
;
loop_
    _geom_bond_atom_site_label_1
    _geom_bond_atom_site_label_2
    _geom_bond_site_symmetry_2
    _geom_bond_distance
    _geom_bond_publ_flag
    N1 C7 . 1.4987(17) ?
    N1 C6 . 1.5009(18) ?
    N1 H1N . 0.94 ?
    N2 C1 3_666 1.4784(18) ?
    N2 C9 . 1.4850(16) ?
    N2 H2AN . 0.9000 ?
    N2 H2BN . 0.9000 ?
    C1 C2 . 1.5309(19) ?
    C1 C6 . 1.5330(18) ?
    C1 H1 . 0.9900 ?
    C2 C3 . 1.524(2) ?
    C2 H2A . 0.9800 ?
    C2 H2B . 0.9800 ?
    C3 C4 . 1.524(2) ?
    C3 H3A . 0.9800 ?
    C3 H3B . 0.9800 ?
    C4 C5 . 1.525(2) ?
    C4 H4A . 0.9800 ?
    C4 H4B . 0.9800 ?
    C5 C6 . 1.529(2) ?
    C5 H5A . 0.9800 ?
    C5 H5B . 0.9800 ?
    C6 H6 . 0.9900 ?
    C7 C8 . 1.517(2) ?
    C7 H7A . 0.9800 ?
    C7 H7B . 0.9800 ?
    C8 C9 . 1.531(2) ?
    C8 H8A . 0.9800 ?
    C8 H8B . 0.9800 ?
    C9 C10 . 1.520(2) ?
    C9 H9 . 0.9900 ?
    C10 C11 . 1.517(3) ?
    C10 H10A . 0.9800 ?
    C10 H10B . 0.9800 ?
    C11 H11A . 0.9700 ?
    C11 H11B . 0.9700 ?
    C11 H11C . 0.9700 ?
    N3 O3 . 1.204(3) ?
    N3 O1 . 1.229(3) ?
    N3 O2 . 1.241(2) ?
    O4 H1O . 0.937(10) ?
    O4 H2O . 0.941(9) ?
loop_
    _geom_angle_atom_site_label_1
    _geom_angle_atom_site_label_2
    _geom_angle_atom_site_label_3
    _geom_angle_site_symmetry_1
    _geom_angle_site_symmetry_3
    _geom_angle
    _geom_angle_publ_flag
    C7 N1 C6 . . 115.09(11) ?
    C7 N1 H1N . . 114 ?
    C6 N1 H1N . . 109 ?
    C1 N2 C9 3_666 . 115.19(10) ?
    C1 N2 H2AN 3_666 . 108.5 ?
    C9 N2 H2AN . . 108.5 ?
    C1 N2 H2BN 3_666 . 108.5 ?
    C9 N2 H2BN . . 108.5 ?
    H2AN N2 H2BN . . 107.5 ?
    N2 C1 C2 3_666 . 114.50(12) ?
    N2 C1 C6 3_666 . 109.65(11) ?
    C2 C1 C6 . . 108.97(11) ?
    N2 C1 H1 3_666 . 107.8 ?
    C2 C1 H1 . . 107.8 ?
    C6 C1 H1 . . 107.8 ?
    C3 C2 C1 . . 112.32(12) ?
    C3 C2 H2A . . 109.1 ?
    C1 C2 H2A . . 109.1 ?
    C3 C2 H2B . . 109.1 ?
    C1 C2 H2B . . 109.1 ?
    H2A C2 H2B . . 107.9 ?
    C4 C3 C2 . . 110.74(13) ?
    C4 C3 H3A . . 109.5 ?
    C2 C3 H3A . . 109.5 ?
    C4 C3 H3B . . 109.5 ?
    C2 C3 H3B . . 109.5 ?
    H3A C3 H3B . . 108.1 ?
    C3 C4 C5 . . 110.87(12) ?
    C3 C4 H4A . . 109.5 ?
    C5 C4 H4A . . 109.5 ?
    C3 C4 H4B . . 109.5 ?
    C5 C4 H4B . . 109.5 ?
    H4A C4 H4B . . 108.1 ?
    C4 C5 C6 . . 110.41(12) ?
    C4 C5 H5A . . 109.6 ?
    C6 C5 H5A . . 109.6 ?
    C4 C5 H5B . . 109.6 ?
    C6 C5 H5B . . 109.6 ?
    H5A C5 H5B . . 108.1 ?
    N1 C6 C5 . . 110.75(11) ?
    N1 C6 C1 . . 108.07(11) ?
    C5 C6 C1 . . 110.95(12) ?
    N1 C6 H6 . . 109.0 ?
    C5 C6 H6 . . 109.0 ?
    C1 C6 H6 . . 109.0 ?
    N1 C7 C8 . . 111.11(11) ?
    N1 C7 H7A . . 109.4 ?
    C8 C7 H7A . . 109.4 ?
    N1 C7 H7B . . 109.4 ?
    C8 C7 H7B . . 109.4 ?
    H7A C7 H7B . . 108.0 ?
    C7 C8 C9 . . 116.55(12) ?
    C7 C8 H8A . . 108.2 ?
    C9 C8 H8A . . 108.2 ?
    C7 C8 H8B . . 108.2 ?
    C9 C8 H8B . . 108.2 ?
    H8A C8 H8B . . 107.3 ?
    N2 C9 C10 . . 111.14(12) ?
    N2 C9 C8 . . 109.38(11) ?
    C10 C9 C8 . . 113.13(13) ?
    N2 C9 H9 . . 107.7 ?
    C10 C9 H9 . . 107.7 ?
    C8 C9 H9 . . 107.7 ?
    C11 C10 C9 . . 113.86(17) ?
    C11 C10 H10A . . 108.8 ?
    C9 C10 H10A . . 108.8 ?
    C11 C10 H10B . . 108.8 ?
    C9 C10 H10B . . 108.8 ?
    H10A C10 H10B . . 107.7 ?
    C10 C11 H11A . . 109.5 ?
    C10 C11 H11B . . 109.5 ?
    H11A C11 H11B . . 109.5 ?
    C10 C11 H11C . . 109.5 ?
    H11A C11 H11C . . 109.5 ?
    H11B C11 H11C . . 109.5 ?
    O3 N3 O1 . . 123.1(3) ?
    O3 N3 O2 . . 117.4(2) ?
    O1 N3 O2 . . 119.23(19) ?
    H1O O4 H2O . . 109.8(18) ?
loop_
    _geom_torsion_atom_site_label_1
    _geom_torsion_atom_site_label_2
    _geom_torsion_atom_site_label_3
    _geom_torsion_atom_site_label_4
    _geom_torsion_site_symmetry_1
    _geom_torsion_site_symmetry_2
    _geom_torsion_site_symmetry_3
    _geom_torsion_site_symmetry_4
    _geom_torsion
    _geom_torsion_publ_flag
    N2 C1 C2 C3 3_666 . . . 179.62(12) ?
    C6 C1 C2 C3 . . . . 56.43(16) ?
    C1 C2 C3 C4 . . . . -55.92(17) ?
    C2 C3 C4 C5 . . . . 55.43(18) ?
    C3 C4 C5 C6 . . . . -57.05(17) ?
    C7 N1 C6 C5 . . . . 64.03(15) ?
    C7 N1 C6 C1 . . . . -174.25(12) ?
    C4 C5 C6 N1 . . . . 178.64(11) ?
    C4 C5 C6 C1 . . . . 58.63(16) ?
    N2 C1 C6 N1 3_666 . . . 54.91(14) ?
    C2 C1 C6 N1 . . . . -179.05(12) ?
    N2 C1 C6 C5 3_666 . . . 176.50(11) ?
    C2 C1 C6 C5 . . . . -57.46(15) ?
    C6 N1 C7 C8 . . . . 174.85(12) ?
    N1 C7 C8 C9 . . . . -71.31(16) ?
    C1 N2 C9 C10 3_666 . . . -61.66(16) ?
    C1 N2 C9 C8 3_666 . . . 172.72(11) ?
    C7 C8 C9 N2 . . . . 68.87(16) ?
    C7 C8 C9 C10 . . . . -55.60(17) ?
    N2 C9 C10 C11 . . . . 174.71(16) ?
    C8 C9 C10 C11 . . . . -61.8(2) ?
loop_
    _geom_hbond_atom_site_label_D
    _geom_hbond_atom_site_label_H
    _geom_hbond_atom_site_label_A
    _geom_hbond_site_symmetry_A
    _geom_hbond_distance_DH
    _geom_hbond_distance_HA
    _geom_hbond_distance_DA
    _geom_hbond_angle_DHA
    _geom_hbond_publ_flag
    N2 H2AN N1 . 0.90 2.40 2.9703(18) 121 yes
    N2 H2AN N1 3_666 0.90 2.41 2.8141(17) 107 y
    N1 H1N O4 . 0.94 1.84 2.7493(19) 163 yes
    N2 H2AN N1 . 0.90 2.40 2.9703(18) 121.4 yes
    N2 H2BN O1 . 0.90 2.27 3.031(2) 141.7 yes
    O4 H1O O1 . 0.937(10) 2.57(2) 3.169(3) 122(2) yes
    O4 H1O O2 . 0.937(10) 1.836(10) 2.768(2) 174(2) yes
    O4 H2O O2 4_575 0.941(9) 2.035(13) 2.914(2) 155(2) yes
    O4 H2O O3 4_575 0.941(9) 2.314(19) 3.120(4) 144(2) yes
_shelx_space_group_comment
;
The symmetry employed for this shelxl refinement is uniquely defined
by the following loop, which should always be used as a source of
symmetry information in preference to the above space-group names.
They are only intended as comments.
;
_shelx_estimated_absorpt_T_min     0.991
_shelx_estimated_absorpt_T_max     0.997
_shelx_hkl_file
;
   0  -2   0  455.47   15.13
   0   2   0  528.02   17.15
   0  -3   0    0.13    0.07
   0   7  -1  119.33    3.32
   0  -7   1  125.41    4.51
   0   6  -1   14.19    0.63
   0  -6   1   14.12    0.56
   0   5  -1  586.70   14.95
   0  -5   1  594.26   14.61
   0   4  -1  308.58    8.22
   0  -4   1  314.91   12.01
   0   3  -1  935.59   23.14
   0  -3   1  923.67   23.17
   0   2  -1   27.68    0.97
   0  -2   1   27.68    1.01
   0   1  -1 2339.52   55.58
   0  -1   1 2396.81   80.05
   0   0  -1    0.02    0.18
   0   0   1    0.07    0.18
   0  -1  -1 2409.69   55.98
   0   1   1 2445.59   58.41
   0  -2  -1   31.67    1.17
   0   2   1   31.87    1.23
   0  -3  -1  963.74   33.67
   0   3   1  946.35   23.70
   0  -4  -1  328.15    9.25
   0   4   1  330.02    8.48
   0  -5  -1  603.22   21.71
   0   5   1  586.65   15.08
   0  -6  -1   11.65    0.88
   0   6   1   11.47    0.56
   0  -7  -1  122.97    3.97
   0   7   1  125.28    5.32
   0  -8  -1  231.68    9.47
   0   8   1  218.61    6.35
   0   9   1 1230.59   30.73
   0 -10  -1  297.65   11.61
   0  10   1  291.68    8.37
   0 -11  -1    0.13    0.18
   0  11   1   -0.13    0.22
   0 -12  -1   21.32    0.94
   0 -11   2   50.80    2.45
   0  10  -2  177.60    5.68
   0 -10   2  180.25    5.63
   0   9  -2  475.81   13.29
   0  -9   2  477.65   12.41
   0   8  -2  890.34   23.59
   0  -8   2  911.44   22.47
   0   7  -2  501.29   13.65
   0  -7   2  508.72   13.27
   0   6  -2   26.49    1.08
   0  -6   2   27.63    1.23
   0   5  -2  201.08    6.26
   0  -5   2  204.67    6.69
   0   4  -2  233.16    7.34
   0  -4   2  234.08    6.89
   0   3  -2  208.85    6.29
   0  -3   2  213.65    6.60
   0   2  -2  128.71    4.06
   0  -2   2  131.56    4.42
   0   1  -2 2220.58   54.66
   0  -1   2 2219.25   56.72
   0   0  -2 1573.05   58.79
   0   0   2 1570.44   59.53
   0  -1  -2 2259.34   78.52
   0   1   2 2184.01   54.30
   0  -2  -2  132.73    4.35
   0   2   2  132.19    5.03
   0  -3  -2  209.32    6.26
   0   3   2  201.15    6.11
   0  -4  -2  239.60    6.89
   0   4   2  237.20    6.85
   0  -5  -2  207.99    6.91
   0   5   2  208.87    6.08
   0  -6  -2   26.85    1.17
   0   6   2   26.87    1.14
   0  -7  -2  532.04   14.14
   0   7   2  517.79   14.05
   0  -8  -2  915.08   23.84
   0   8   2  914.90   24.09
   0  -9  -2  503.64   13.67
   0   9   2  492.87   13.98
   0 -10  -2  186.56    7.92
   0  10   2  186.13    5.95
   0 -11  -2   61.15    2.45
   0  11   2   60.61    2.20
   0  12   2   47.52    1.93
   0 -13  -2   10.06    0.99
   0  13   2    9.52    0.90
   0 -14  -2  156.79    7.03
   0  14   2  149.72    5.12
   0 -15  -2   44.36    1.98
   0  15   2   38.74    1.89
   0 -13   3    7.59    0.45
   0  12  -3    1.37    0.29
   0 -12   3    1.32    0.29
   0  11  -3  202.70    6.22
   0 -11   3  196.37    5.90
   0  10  -3   48.37    1.80
   0 -10   3   47.70    1.73
   0   9  -3   53.00    2.09
   0  -9   3   54.88    2.18
   0   8  -3    5.48    0.47
   0  -8   3    5.41    0.54
   0   7  -3   17.53    0.81
   0  -7   3   18.36    0.88
   0   6  -3    0.38    0.31
   0  -6   3    0.58    0.43
   0   5  -3   52.03    2.24
   0  -5   3   51.54    1.91
   0   4  -3  667.49   18.61
   0  -4   3  672.20   18.61
   0   3  -3  126.06    4.26
   0  -3   3  126.11    4.29
   0   2  -3   66.08    2.67
   0  -2   3   67.68    3.01
   0   1  -3    4.87    0.47
   0  -1   3    4.67    0.52
   0   0  -3   -0.13    0.40
   0   0   3    0.29    0.34
   0  -1  -3    6.31    0.61
   0   1   3    5.10    0.61
   0  -2  -3   73.56    2.81
   0   2   3   74.05    2.69
   0  -3  -3  127.45    4.40
   0   3   3  125.52    4.09
   0  -4  -3  708.03   20.18
   0   4   3  712.60   18.88
   0  -5  -3   48.58    1.93
   0   5   3   50.89    1.93
   0  -6  -3   -0.27    0.49
   0   6   3    0.34    0.38
   0  -7  -3   20.07    1.62
   0   7   3   18.90    1.01
   0  -8  -3    6.62    0.70
   0   8   3    6.69    0.72
   0  -9  -3   55.53    2.04
   0   9   3   57.26    2.33
   0 -10  -3   49.61    1.80
   0  10   3   46.42    1.84
   0 -11  -3  208.22    6.78
   0  11   3  213.25    6.80
   0 -12  -3    0.61    0.79
   0  12   3    0.76    0.40
   0 -13  -3   10.39    0.76
   0  13   3   10.12    0.76
   0 -14  -3   31.43    2.15
   0  14   3   27.95    1.98
   0 -15  -3    5.28    0.61
   0  15   3    5.43    0.81
   0 -16  -3    4.83    0.61
   0  16   3    4.89    0.61
   0 -17  -3   25.43    1.82
   0  17   3   24.92    1.19
   0 -18  -3    1.44    0.36
   0  18   3    2.24    0.61
   0  15  -4   21.64    1.30
   0 -15   4   20.16    1.28
   0  14  -4   86.02    4.09
   0 -14   4   79.33    3.30
   0  13  -4    0.22    0.36
   0 -13   4    0.43    0.38
   0  12  -4   19.53    1.10
   0 -12   4   18.90    1.35
   0  11  -4  135.09    7.23
   0 -11   4  139.96    4.56
   0  10  -4   10.95    0.76
   0 -10   4    9.65    0.72
   0   9  -4   80.56    2.99
   0  -9   4   82.31    3.23
   0   8  -4   22.69    1.21
   0  -8   4   22.31    1.10
   0   7  -4    3.55    0.47
   0  -7   4    3.25    0.54
   0   6  -4    3.68    0.56
   0  -6   4    3.34    0.63
   0   5  -4   63.59    2.40
   0  -5   4   66.06    2.49
   0   4  -4  408.67   11.65
   0  -4   4  416.42   11.58
   0   3  -4   54.16    2.36
   0  -3   4   51.38    2.15
   0   2  -4  485.01   14.55
   0  -2   4  497.36   14.73
   0   1  -4   97.38    4.49
   0  -1   4   97.11    4.62
   0   0  -4 3849.85   91.56
   0   0   4 3804.01   90.57
   0  -1  -4  104.36    5.14
   0   1   4  103.19    5.05
   0  -2  -4  478.41   13.36
   0   2   4  488.70   13.27
   0  -3  -4   48.96    1.98
   0   3   4   49.20    2.27
   0  -4  -4  418.82   11.72
   0   4   4  420.23   11.87
   0  -5  -4   62.65    2.72
   0   5   4   62.78    2.51
   0  -6  -4    4.09    0.65
   0   6   4    4.56    0.65
   0  -7  -4    4.51    0.58
   0   7   4    5.19    0.58
   0  -8  -4   23.05    1.28
   0   8   4   25.32    1.28
   0  -9  -4   88.40    3.14
   0   9   4   84.42    2.99
   0  10   4   11.29    0.83
   0 -11  -4  152.10    4.96
   0  11   4  147.61    4.96
   0 -12  -4   20.70    1.12
   0  12   4   20.72    1.14
   0 -13  -4    0.49    0.63
   0  13   4    0.54    0.88
   0 -14  -4   86.98    3.50
   0  14   4   87.34    3.30
   0 -15  -4   22.87    1.19
   0  15   4   21.84    1.26
   0 -16  -4   40.88    3.08
   0  16   4   42.11    2.02
   0 -17  -4    2.83    0.58
   0  17   4    2.51    0.61
   0 -18  -4    1.73    0.52
   0  18   4    1.98    0.58
   0 -19  -4    1.23    0.79
   0  19   4    0.85    0.61
   0 -20  -4    2.33    0.70
   0  20   4    2.36    0.52
   0 -17   5    9.85    0.65
   0  16  -5    9.79    1.23
   0 -16   5    9.27    0.79
   0  15  -5    2.15    0.49
   0 -15   5    2.04    0.52
   0  14  -5    0.25    0.47
   0 -14   5    0.34    0.52
   0  13  -5   20.52    1.06
   0 -13   5   21.35    1.26
   0  12  -5   58.92    2.67
   0 -12   5   59.78    2.36
   0  11  -5    0.11    0.43
   0 -11   5   -0.02    0.56
   0  10  -5  444.99   14.59
   0 -10   5  448.51   12.50
   0   9  -5  296.12    9.07
   0  -9   5  298.05    9.43
   0   8  -5    7.23    0.83
   0  -8   5    6.04    0.74
   0   7  -5   35.04    1.82
   0  -7   5   39.80    2.20
   0   6  -5   17.15    1.01
   0  -6   5   16.36    1.03
   0   5  -5  410.24   11.43
   0  -5   5  412.94   11.65
   0   4  -5    3.23    0.72
   0  -4   5    4.42    0.79
   0   3  -5  333.72    9.94
   0  -3   5  339.15    9.94
   0   2  -5  365.39   11.00
   0  -2   5  372.58   10.42
   0   1  -5    1.82    0.47
   0  -1   5    1.75    0.54
   0   0  -5    0.02    0.45
   0   0   5    0.27    0.52
   0  -1  -5    2.00    0.99
   0   1   5    2.45    1.06
   0  -2  -5  378.08   11.27
   0   2   5  391.81   12.05
   0  -3  -5  341.40   10.15
   0   3   5  352.33   10.53
   0  -4  -5    3.08    0.65
   0   4   5    3.46    0.81
   0  -5  -5  417.58   11.72
   0   5   5  422.88   11.43
   0  -6  -5   15.02    1.17
   0   6   5   14.95    1.08
   0  -7  -5   36.25    1.84
   0   7   5   36.75    1.66
   0  -8  -5    9.11    0.81
   0   8   5    9.38    0.90
   0  -9  -5  313.99    9.43
   0   9   5  304.25   12.32
   0 -10  -5  486.02   13.42
   0  10   5  477.13   13.36
   0 -11  -5    0.16    0.61
   0  11   5   -0.11    0.65
   0 -12  -5   69.20    2.65
   0  12   5   71.54    2.56
   0 -13  -5   21.21    1.28
   0  13   5   20.40    1.30
   0 -14  -5    0.74    1.06
   0  14   5    0.40    0.65
   0 -15  -5    2.74    1.19
   0  15   5    3.21    0.85
   0 -16  -5   10.51    1.37
   0  16   5   10.37    1.01
   0 -17  -5   15.08    0.99
   0  17   5   16.66    1.14
   0 -18  -5    1.37    0.72
   0  18   5    0.20    0.72
   0 -19  -5    7.59    1.12
   0  19   5    8.55    0.94
   0 -20  -5    8.22    0.79
   0  20   5    8.10    0.92
   0 -21  -5    1.66    0.85
   0  21   5    0.72    0.74
   0 -22  -5    2.04    0.74
   0  22   5    0.83    0.45
   0  18  -6   17.71    1.53
   0 -18   6   16.45    1.03
   0  17  -6   44.42    2.31
   0 -17   6   45.97    1.80
   0  16  -6    1.84    0.61
   0 -16   6    1.91    0.63
   0  15  -6    3.46    1.01
   0 -15   6    2.22    0.63
   0  14  -6    4.62    0.72
   0 -14   6    3.77    0.79
   0  13  -6  139.46    4.31
   0 -13   6  135.51    5.12
   0  12  -6   39.55    1.77
   0 -12   6   39.42    2.29
   0  11  -6   38.65    2.49
   0 -11   6   36.25    1.93
   0  10  -6   31.76    1.46
   0 -10   6   33.56    1.68
   0   9  -6   60.36    2.29
   0  -9   6   62.83    2.49
   0   8  -6    3.03    0.74
   0  -8   6    3.48    0.88
   0   7  -6  388.56   11.83
   0  -7   6  391.01   12.59
   0   6  -6  552.29   16.72
   0  -6   6  553.30   15.29
   0   5  -6   17.85    1.06
   0  -5   6   16.52    1.06
   0   4  -6   85.03    2.99
   0  -4   6   84.78    2.87
   0   3  -6  647.84   18.23
   0  -3   6  663.60   17.87
   0   2  -6   50.21    2.33
   0  -2   6   46.91    1.95
   0   1  -6   -0.02    0.63
   0  -1   6    0.16    0.65
   0   0  -6   31.79    1.64
   0   0   6   34.55    1.71
   0  -1  -6    0.63    0.81
   0   1   6   -0.20    0.88
   0  -2  -6   52.21    2.09
   0   2   6   52.17    2.20
   0  -3  -6  675.14   19.62
   0   3   6  682.66   19.24
   0  -4  -6   85.52    3.25
   0   4   6   86.58    3.30
   0  -5  -6   19.17    1.41
   0   5   6   21.46    1.23
   0  -6  -6  572.94   24.11
   0   6   6  563.04   16.52
   0  -7  -6  388.76   10.68
   0   7   6  383.49   10.53
   0  -8  -6    3.12    0.83
   0   8   6    2.96    0.81
   0  -9  -6   69.97    2.87
   0   9   6   72.95    2.69
   0 -10  -6   35.83    1.59
   0  10   6   34.14    1.64
   0 -11  -6   44.09    2.04
   0  11   6   41.53    1.98
   0 -12  -6   40.70    1.89
   0  12   6   42.56    2.04
   0 -13  -6  128.98    4.87
   0  13   6  142.00    4.60
   0 -14  -6    2.99    1.08
   0  14   6    4.11    1.08
   0 -15  -6    4.83    1.08
   0  15   6    3.70    0.94
   0 -16  -6    1.39    0.92
   0  16   6    2.29    0.97
   0 -17  -6   57.04    2.49
   0  17   6   56.12    2.42
   0 -18  -6   29.94    1.71
   0  18   6   27.43    1.62
   0 -19  -6   15.87    1.37
   0  19   6   17.04    1.39
   0 -20  -6    2.96    0.85
   0  20   6    3.91    0.85
   0 -21  -6    4.40    0.92
   0  21   6    3.55    0.83
   0 -22  -6    1.48    0.99
   0  22   6    2.29    0.70
   0 -23  -6    1.41    0.63
   0  23   6    1.37    0.61
   0  19  -7    7.43    0.76
   0 -19   7    8.31    0.79
   0  18  -7    5.61    1.03
   0 -18   7    4.29    0.72
   0  17  -7   16.00    1.10
   0 -17   7   12.44    1.32
   0  16  -7    9.74    0.97
   0 -16   7    9.85    1.03
   0  15  -7   55.31    2.27
   0 -15   7   42.87    4.31
   0  14  -7   86.40    4.13
   0 -14   7   85.30    3.41
   0  13  -7   22.31    1.68
   0 -13   7   19.69    1.32
   0  12  -7   30.77    1.59
   0 -12   7   30.89    1.80
   0  11  -7    3.12    0.90
   0 -11   7    2.56    0.83
   0  10  -7  134.84    4.40
   0 -10   7  134.84    4.22
   0   9  -7  146.94    4.80
   0  -9   7  140.11    4.74
   0   8  -7   86.38    3.03
   0  -8   7   94.01    3.59
   0   7  -7   41.37    2.11
   0  -7   7   41.55    2.36
   0   6  -7  118.45    4.13
   0  -6   7  120.27    3.84
   0   5  -7 1362.76   35.69
   0  -5   7 1371.56   34.68
   0   4  -7  944.51   26.11
   0  -4   7  927.69   23.86
   0   3  -7  223.17    7.95
   0  -3   7  216.26    7.43
   0   2  -7   44.76    2.67
   0  -2   7   40.99    2.63
   0   1  -7   88.53    3.77
   0  -1   7   90.80    3.68
   0   0  -7    0.92    0.83
   0   0   7    0.38    0.79
   0  -1  -7   92.15    5.19
   0   1   7   97.80    5.39
   0  -2  -7   45.79    2.13
   0   2   7   46.71    2.04
   0  -3  -7  227.86    7.14
   0   3   7  226.42    6.87
   0  -4  -7  966.37   25.97
   0   4   7  956.78   24.89
   0  -5  -7 1407.92   37.62
   0   5   7 1415.56   35.80
   0  -6  -7  114.70    4.18
   0   6   7  120.94    3.88
   0  -7  -7   44.47    2.74
   0   7   7   46.65    2.18
   0  -8  -7   89.61    3.46
   0   8   7   88.85    3.12
   0  -9  -7  156.10    5.70
   0   9   7  162.27    5.41
   0 -10  -7  138.88    5.05
   0  10   7  143.35    5.19
   0 -11  -7    4.13    0.92
   0  11   7    4.38    0.97
   0 -12  -7   31.83    2.15
   0  12   7   31.09    1.75
   0 -13  -7   18.88    1.50
   0  13   7   17.78    1.35
   0 -14  -7   82.90    3.25
   0  14   7   74.01    3.17
   0 -15  -7   58.54    2.63
   0  15   7   57.42    2.96
   0 -16  -7   10.30    1.28
   0  16   7    8.28    1.03
   0 -17  -7   16.50    1.21
   0  17   7   15.47    1.30
   0 -18  -7    6.20    0.97
   0  18   7    6.62    1.26
   0 -19  -7   11.29    1.06
   0  19   7   11.36    1.30
   0 -20  -7    0.02    0.97
   0  20   7    0.63    0.83
   0 -21  -7    4.78    1.12
   0  21   7    4.18    1.08
   0 -22  -7    2.18    1.14
   0  22   7    3.03    0.94
   0 -23  -7    1.01    0.79
   0  23   7    2.09    0.74
   0 -24  -7    0.07    0.94
   0  21  -8    0.34    0.47
   0 -21   8    0.74    0.40
   0  20  -8    2.45    0.67
   0 -20   8    2.83    0.63
   0  19  -8   -0.58    1.08
   0 -19   8    0.67    0.83
   0  18  -8   45.21    2.56
   0 -18   8   50.46    2.24
   0  17  -8    2.67    0.92
   0 -17   8    1.95    0.76
   0  16  -8    1.91    1.32
   0 -16   8    2.81    1.08
   0  15  -8   56.32    2.45
   0 -15   8   54.41    2.60
   0  14  -8   30.80    1.64
   0 -14   8   30.46    1.89
   0  13  -8   20.38    2.18
   0 -13   8   24.78    1.66
   0  12  -8    0.45    0.97
   0 -12   8    1.23    1.12
   0  11  -8    2.45    0.88
   0 -11   8    2.67    0.85
   0  10  -8   16.90    1.06
   0 -10   8   15.69    1.41
   0   9  -8   22.60    1.28
   0  -9   8   20.11    1.46
   0   8  -8  230.33    7.61
   0  -8   8  234.44    8.33
   0   7  -8   31.13    1.80
   0  -7   8   30.17    1.71
   0   6  -8  123.03    4.74
   0  -6   8  124.22    5.34
   0   5  -8  223.71    7.05
   0  -5   8  215.58    7.74
   0   4  -8  166.22    5.41
   0  -4   8  149.90    5.03
   0   3  -8   62.47    2.63
   0  -3   8   55.85    2.51
   0   2  -8    3.17    0.79
   0  -2   8    3.30    0.92
   0   1  -8    0.54    0.76
   0  -1   8   -0.34    0.92
   0   0  -8  122.54    5.12
   0   0   8  122.40    4.96
   0  -1  -8   -0.09    0.99
   0   1   8    0.56    0.94
   0  -2  -8    3.25    1.17
   0   2   8    2.60    1.28
   0  -3  -8   63.28    3.73
   0   3   8   63.21    4.15
   0  -4  -8  183.95    6.76
   0   4   8  177.13    7.45
   0  -5  -8  225.50    7.25
   0   5   8  231.00    7.70
   0  -6  -8  135.83    5.39
   0   6   8  137.60    5.23
   0  -7  -8   30.12    1.75
   0   7   8   30.51    1.77
   0  -8  -8  282.81    8.82
   0   8   8  289.39    8.82
   0  -9  -8   28.40    1.73
   0   9   8   26.20    2.00
   0 -10  -8   20.54    1.57
   0  10   8   22.65    1.53
   0 -11  -8    4.53    1.19
   0  11   8    4.69    1.14
   0 -12  -8    0.70    1.01
   0  12   8    1.32    1.37
   0 -13  -8   26.76    1.84
   0  13   8   27.95    1.68
   0 -14  -8   36.66    1.95
   0  14   8   34.91    2.11
   0 -15  -8   68.73    3.17
   0  15   8   61.26    2.85
   0 -16  -8    2.02    1.37
   0  16   8    2.00    1.26
   0 -17  -8    2.04    1.21
   0  17   8    2.33    1.17
   0 -18  -8   68.98    3.93
   0  18   8   74.01    3.68
   0 -19  -8   -0.97    1.28
   0  19   8   -0.54    1.28
   0 -20  -8    5.75    1.95
   0  20   8    5.19    1.28
   0 -21  -8    2.18    1.77
   0  21   8    1.95    1.23
   0 -22  -8    0.47    0.79
   0  22   8   -0.16    1.48
   0 -23  -8   -0.65    1.50
   0  23   8    0.02    0.94
   0  24   8    0.76    0.99
   0  22  -9    0.25    0.65
   0  21  -9   -0.56    0.79
   0 -21   9   -0.07    0.99
   0  20  -9    0.00    0.83
   0 -20   9    0.18    0.79
   0  19  -9    2.60    0.94
   0 -19   9    2.78    0.99
   0  18  -9   -0.38    1.03
   0 -18   9   -0.20    1.03
   0  17  -9   11.20    1.12
   0 -17   9   10.73    1.35
   0  16  -9    0.38    0.83
   0 -16   9   -0.74    1.89
   0  15  -9    5.12    1.21
   0 -15   9    4.60    1.41
   0  14  -9   59.93    4.80
   0 -14   9   65.90    2.92
   0  13  -9    0.79    1.19
   0 -13   9    0.70    1.28
   0  12  -9    1.73    0.99
   0 -12   9    2.58    1.23
   0  11  -9    0.52    0.88
   0 -11   9   -0.70    0.99
   0  10  -9    0.67    1.01
   0 -10   9    0.85    0.99
   0   9  -9   21.95    1.73
   0  -9   9   25.66    2.02
   0   8  -9    3.25    0.99
   0  -8   9    2.15    1.01
   0   7  -9    2.11    1.17
   0  -7   9    2.11    1.48
   0   6  -9   12.39    1.26
   0  -6   9   13.60    1.53
   0   5  -9   25.84    1.71
   0  -5   9   27.90    1.98
   0   4  -9  236.68    7.47
   0  -4   9  241.04    7.72
   0   3  -9    6.26    1.10
   0  -3   9    7.05    1.21
   0   2  -9   -0.43    1.01
   0  -2   9    0.45    1.08
   0   1  -9    4.04    1.17
   0  -1   9    2.96    1.26
   0   0  -9   -0.25    0.90
   0   0   9    0.16    0.97
   0  -1  -9    1.44    1.35
   0   1   9    3.97    1.08
   0  -2  -9    0.02    1.06
   0   2   9    0.36    1.35
   0  -3  -9    7.32    1.17
   0   3   9    6.33    1.12
   0  -4  -9  253.85    8.66
   0   4   9  255.60    8.42
   0  -5  -9   26.98    2.09
   0   5   9   29.92    1.93
   0  -6  -9   19.87    1.71
   0   6   9   18.95    1.75
   0  -7  -9    3.01    1.21
   0   7   9    2.18    1.26
   0  -8  -9    2.09    1.19
   0   8   9    2.76    1.30
   0  -9  -9   32.39    1.82
   0   9   9   33.49    2.00
   0 -10  -9    2.78    1.48
   0  10   9    2.42    1.50
   0 -11  -9   -0.58    1.03
   0  11   9   -0.20    1.23
   0 -12  -9    3.32    1.30
   0  12   9    2.18    1.30
   0 -13  -9   -0.02    1.50
   0  13   9    0.58    1.23
   0 -14  -9   71.72    2.92
   0  14   9   75.15    3.48
   0 -15  -9    7.68    1.68
   0  15   9    7.72    1.80
   0 -16  -9   -0.22    1.53
   0  16   9   -1.28    1.37
   0 -17  -9   19.87    1.80
   0  17   9   14.86    1.48
   0 -18  -9    0.81    1.21
   0  18   9   -0.07    1.21
   0 -19  -9    4.40    1.30
   0  19   9    4.85    1.32
   0 -20  -9    0.47    1.21
   0  20   9   -0.36    1.17
   0 -21  -9    0.25    1.35
   0  21   9   -0.31    1.73
   0 -22  -9    0.13    1.06
   0  22   9    0.58    1.66
   0 -23  -9    0.67    0.99
   0  23   9    0.38    0.85
   0  21 -10    0.72    1.32
   0 -21  10    0.38    0.81
   0  20 -10    0.02    0.45
   0 -20  10   -0.38    0.88
   0  19 -10    2.72    1.10
   0 -19  10    1.28    1.14
   0  18 -10   -0.13    1.62
   0 -18  10    0.43    1.14
   0  17 -10    1.48    1.01
   0 -17  10    2.07    1.30
   0  16 -10    0.74    1.01
   0 -16  10    2.96    1.39
   0  15 -10    3.34    1.10
   0 -15  10    4.09    1.50
   0  14 -10   -0.88    1.23
   0 -14  10   -0.13    1.44
   0  13 -10    2.24    1.21
   0 -13  10    2.49    1.32
   0  12 -10    1.48    1.12
   0 -12  10    1.23    1.26
   0  11 -10    2.76    1.26
   0 -11  10    2.42    1.30
   0  10 -10    1.35    1.23
   0 -10  10    0.56    1.35
   0   9 -10   13.29    1.46
   0  -9  10   12.46    1.32
   0   8 -10    5.32    1.55
   0  -8  10    4.13    1.68
   0   7 -10    3.01    1.08
   0  -7  10    3.37    1.28
   0   6 -10    4.94    1.35
   0  -6  10    2.87    1.37
   0   5 -10    4.74    1.37
   0  -5  10    4.92    1.39
   0   4 -10   11.38    1.62
   0  -4  10   12.08    1.50
   0   3 -10    2.45    1.48
   0  -3  10    1.66    1.62
   0   2 -10   14.23    1.80
   0  -2  10   16.41    1.64
   0   1 -10    1.50    1.30
   0  -1  10    1.19    1.35
   0   0 -10    3.46    1.35
   0   0  10    4.83    1.41
   0  -1 -10    2.07    2.04
   0   1  10    2.83    1.32
   0  -2 -10   15.06    1.71
   0   2  10   14.50    2.90
   0  -3 -10    3.28    1.26
   0   3  10    3.34    1.37
   0  -4 -10   12.32    1.37
   0   4  10   12.21    1.59
   0  -5 -10    6.06    1.30
   0   5  10    5.86    1.39
   0  -6 -10    4.76    1.44
   0   6  10    4.38    1.50
   0  -7 -10    1.98    1.17
   0   7  10    1.84    1.50
   0  -8 -10    5.34    1.37
   0   8  10    5.23    1.53
   0  -9 -10   13.87    2.18
   0   9  10   15.15    1.98
   0 -10 -10   -0.76    1.19
   0  10  10   -0.18    1.14
   0 -11 -10    1.35    1.71
   0  11  10    2.07    1.48
   0 -12 -10    1.30    1.35
   0  12  10    2.45    1.48
   0 -13 -10    0.97    1.44
   0  13  10    3.17    1.50
   0 -14 -10    0.49    1.37
   0  14  10    1.23    1.50
   0 -15 -10    5.30    2.04
   0  15  10    7.12    1.64
   0 -16 -10    0.94    1.77
   0  16  10    0.99    1.73
   0 -17 -10    1.93    1.62
   0  17  10    2.92    1.35
   0 -18 -10    0.65    1.23
   0  18  10   -0.11    1.32
   0 -19 -10    2.47    1.32
   0  19  10    3.03    1.62
   0 -20 -10    0.70    2.27
   0  20  10    1.37    1.53
   0 -21 -10   -0.36    2.24
   0  21  10   -0.13    1.14
   0  22  10    0.49    1.39
   0  20 -11    1.41    1.75
   0 -20  11    1.71    1.71
   0  19 -11    1.62    1.12
   0 -19  11    1.06    1.23
   0  18 -11    1.30    1.95
   0 -18  11    0.99    1.35
   0  17 -11    0.27    1.08
   0 -17  11   -0.29    1.59
   0  16 -11    5.07    1.50
   0 -16  11    3.55    1.55
   0  15 -11    0.90    1.48
   0 -15  11    0.20    1.64
   0  14 -11    1.26    1.26
   0 -14  11    1.64    1.44
   0  13 -11    3.79    1.44
   0 -13  11    5.03    1.44
   0  12 -11    9.83    1.55
   0 -12  11    7.47    1.50
   0  11 -11    8.01    1.55
   0 -11  11    9.45    1.71
   0  10 -11    0.29    1.32
   0 -10  11    0.97    1.21
   0   9 -11    4.53    1.46
   0  -9  11    6.73    2.00
   0   8 -11   15.49    1.53
   0  -8  11   14.66    1.66
   0   7 -11   22.11    2.02
   0  -7  11   23.84    1.95
   0   6 -11   68.55    3.82
   0  -6  11   58.36    3.39
   0   5 -11    8.96    1.84
   0  -5  11    5.16    2.00
   0   4 -11   58.41    3.21
   0  -4  11   55.65    3.59
   0   3 -11    1.91    1.14
   0  -3  11    2.69    1.28
   0   2 -11    5.30    1.21
   0  -2  11    7.27    1.41
   0   1 -11    4.51    1.28
   0  -1  11    4.22    1.37
   0   0 -11   -0.45    1.35
   0   0  11   -0.34    1.41
   0  -1 -11    3.95    1.89
   0   1  11    3.84    1.55
   0  -2 -11    9.76    1.64
   0   2  11    7.54    2.22
   0  -3 -11   -0.29    1.73
   0   3  11    0.65    1.64
   0  -4 -11   58.43    4.20
   0   4  11   61.48    3.73
   0  -5 -11    6.87    1.62
   0   5  11    7.88    1.91
   0  -6 -11   70.26    3.43
   0   6  11   70.98    3.50
   0  -7 -11   24.89    2.04
   0   7  11   26.58    2.18
   0  -8 -11   17.40    1.84
   0   8  11   15.17    2.04
   0  -9 -11    8.24    1.46
   0   9  11    5.03    1.39
   0 -10 -11    2.40    1.77
   0  10  11    3.17    1.66
   0 -11 -11    9.76    1.48
   0  11  11    9.50    1.77
   0 -12 -11   11.61    1.57
   0  12  11    9.34    1.77
   0 -13 -11    6.67    1.64
   0  13  11    6.31    2.15
   0 -14 -11    2.56    1.66
   0  14  11    2.04    1.53
   0 -15 -11    1.44    1.73
   0  15  11    1.10    1.71
   0 -16 -11    6.71    1.68
   0  16  11    6.67    1.64
   0 -17 -11    0.81    1.89
   0  17  11   -0.56    1.66
   0 -18 -11    2.45    1.30
   0  18  11    1.91    1.37
   0  19  11    1.55    1.89
   0 -20 -11    2.65    1.77
   0  20  11    2.00    1.73
   0 -21 -11    0.13    2.31
   0  21  11   -0.76    1.66
   0  22  11    0.34    1.21
   0  19 -12   -0.67    1.26
   0 -19  12   -0.13    1.77
   0  18 -12    1.01    1.48
   0 -18  12   -0.27    1.80
   0  17 -12   11.74    1.82
   0 -17  12   10.37    2.04
   0  16 -12    1.84    1.66
   0 -16  12    1.48    1.84
   0  15 -12   18.63    2.11
   0 -15  12   17.55    2.00
   0  14 -12    1.06    1.26
   0 -14  12    0.07    1.41
   0  13 -12    0.04    1.50
   0 -13  12   -1.01    1.48
   0  12 -12    1.66    1.50
   0 -12  12    1.98    1.73
   0  11 -12    5.30    1.73
   0 -11  12    5.03    1.53
   0  10 -12   31.96    3.23
   0 -10  12   28.49    2.49
   0   9 -12    4.76    1.57
   0  -9  12    6.33    1.53
   0   8 -12   10.24    1.75
   0  -8  12   11.81    2.24
   0   7 -12   76.57    3.91
   0  -7  12   68.64    3.88
   0   6 -12    0.58    1.50
   0  -6  12    1.03    1.57
   0   5 -12   67.95    3.01
   0  -5  12   70.17    3.32
   0   4 -12   14.37    1.71
   0  -4  12   14.43    1.75
   0   3 -12    0.92    1.32
   0  -3  12    0.61    1.41
   0   2 -12    1.46    1.46
   0  -2  12   -0.63    1.89
   0   1 -12    1.26    1.80
   0  -1  12   -0.70    2.00
   0   0 -12   21.95    1.89
   0   0  12   16.61    1.93
   0  -1 -12   -0.47    1.26
   0   1  12   -0.72    1.44
   0  -2 -12    0.74    1.46
   0   2  12   -0.63    1.37
   0  -3 -12    0.43    1.30
   0   3  12    1.14    1.39
   0  -4 -12   12.30    1.82
   0   4  12   12.39    1.86
   0  -5 -12   76.59    3.59
   0   5  12   78.88    4.11
   0  -6 -12    1.77    1.59
   0   6  12    0.61    1.66
   0  -7 -12   83.14    4.35
   0   7  12   85.19    4.40
   0  -8 -12   10.46    2.02
   0   8  12   11.61    2.27
   0  -9 -12    7.00    1.84
   0   9  12    7.30    2.00
   0 -10 -12   32.62    2.38
   0  10  12   28.10    2.27
   0 -11 -12    7.70    1.98
   0  11  12    8.53    1.75
   0 -12 -12    0.90    2.27
   0  12  12    2.85    2.29
   0 -13 -12   -0.04    1.48
   0  13  12    0.43    1.62
   0 -14 -12   -0.58    2.15
   0  14  12   -1.84    2.18
   0 -15 -12   29.27    2.51
   0  15  12   30.03    2.85
   0 -16 -12    1.68    1.89
   0  16  12    2.87    1.73
   0 -17 -12   16.32    2.51
   0  17  12   17.01    2.20
   0 -18 -12    0.70    1.89
   0  18  12    0.83    1.59
   0 -19 -12   -0.31    1.37
   0  19  12   -0.11    1.50
   0 -20 -12    3.75    1.91
   0  20  12    2.40    1.89
   0 -18  13   -0.25    1.50
   0  17 -13   -0.92    1.80
   0 -17  13    0.56    1.44
   0  16 -13    2.47    1.71
   0 -16  13    4.51    1.93
   0  15 -13    9.90    1.95
   0 -15  13    8.01    1.91
   0  14 -13    2.47    1.77
   0 -14  13    1.86    1.62
   0  13 -13    3.48    1.75
   0 -13  13   -0.16    2.18
   0  12 -13   15.35    2.02
   0 -12  13   15.33    2.13
   0  11 -13    0.29    1.46
   0 -11  13    1.32    2.18
   0  10 -13    0.38    1.73
   0 -10  13    0.34    1.57
   0   9 -13    3.23    1.93
   0  -9  13    3.25    1.77
   0   8 -13   79.75    3.66
   0  -8  13   77.29    3.68
   0   7 -13    3.30    1.66
   0  -7  13    4.71    2.27
   0   6 -13   11.27    1.82
   0  -6  13   12.01    2.04
   0   5 -13   -0.27    1.82
   0  -5  13    0.07    1.80
   0   4 -13    0.63    1.95
   0  -4  13    1.64    2.33
   0   3 -13   48.13    3.23
   0  -3  13   49.99    3.61
   0   2 -13  142.40    6.22
   0  -2  13  142.22    5.77
   0   1 -13   24.47    2.67
   0  -1  13   22.60    2.40
   0   0 -13   -0.94    1.82
   0   0  13    1.41    1.89
   0  -1 -13   25.01    2.49
   0   1  13   21.62    2.36
   0  -2 -13  148.82    7.65
   0   2  13  150.93    7.23
   0  -3 -13   54.66    3.37
   0   3  13   51.61    3.68
   0  -4 -13    0.54    1.55
   0   4  13    0.74    1.68
   0  -5 -13    0.31    1.77
   0   5  13    2.31    1.89
   0  -6 -13   17.10    2.04
   0   6  13   16.86    2.40
   0  -7 -13    3.59    1.84
   0   7  13    4.49    1.68
   0  -8 -13   89.90    4.53
   0   8  13   92.39    5.41
   0  -9 -13    2.76    1.84
   0   9  13    3.68    2.13
   0 -10 -13    0.54    1.91
   0  10  13   -0.43    2.04
   0 -11 -13   -0.11    2.09
   0  11  13   -0.27    2.09
   0 -12 -13   23.55    2.42
   0  12  13   24.20    2.56
   0 -13 -13    2.20    2.65
   0  13  13    4.38    2.58
   0 -14 -13    1.55    1.80
   0  14  13    3.25    1.86
   0 -15 -13   13.83    3.03
   0  15  13   16.07    2.67
   0 -16 -13    6.94    1.98
   0  16  13    2.33    2.09
   0 -17 -13    2.00    2.38
   0  17  13   -0.99    1.89
   0 -18 -13    1.98    1.80
   0  18  13    3.70    1.86
   0 -19 -13   -0.58    1.37
   0  19  13    0.45    1.44
   0 -20 -13    0.40    1.71
   0  16 -14    3.48    1.37
   0 -16  14    3.39    1.59
   0  15 -14    1.55    1.55
   0 -15  14   -0.97    1.98
   0  14 -14    8.19    2.13
   0 -14  14   12.91    2.58
   0  13 -14    5.68    2.04
   0 -13  14    7.12    1.80
   0  12 -14    1.48    1.62
   0 -12  14   -0.38    2.58
   0  11 -14   18.97    2.47
   0 -11  14   23.64    2.42
   0  10 -14    9.90    2.22
   0 -10  14    5.57    2.20
   0   9 -14   37.13    2.74
   0  -9  14   34.30    2.69
   0   8 -14   24.53    2.49
   0  -8  14   19.62    2.60
   0   7 -14    7.41    2.31
   0  -7  14    6.98    2.13
   0   6 -14    2.00    2.24
   0  -6  14    1.08    2.09
   0   5 -14    7.56    2.13
   0  -5  14    7.63    2.85
   0   4 -14    0.36    1.73
   0  -4  14   -0.38    1.75
   0   3 -14   41.30    2.90
   0  -3  14   41.10    3.30
   0   2 -14    9.79    1.95
   0  -2  14    7.36    2.20
   0   1 -14  100.88    4.80
   0  -1  14   96.34    5.59
   0   0 -14   35.13    2.87
   0   0  14   38.34    3.50
   0  -1 -14   97.20    5.43
   0   1  14   94.48    5.61
   0  -2 -14   11.72    2.42
   0   2  14   12.10    2.74
   0  -3 -14   46.82    3.50
   0   3  14   41.95    4.80
   0  -4 -14   -0.67    2.65
   0   4  14   -0.25    2.74
   0  -5 -14    5.03    2.96
   0   5  14    5.81    2.78
   0  -6 -14    3.23    2.04
   0   6  14    2.33    2.96
   0  -7 -14    9.05    2.09
   0   7  14    6.51    2.29
   0  -8 -14   29.54    2.76
   0   8  14   27.90    2.81
   0  -9 -14   41.77    3.46
   0   9  14   41.80    3.64
   0 -10 -14   10.30    2.20
   0  10  14   11.38    2.20
   0 -11 -14   24.20    3.17
   0  11  14   27.39    3.10
   0 -12 -14    0.56    2.00
   0  12  14    0.79    2.31
   0 -13 -14    8.91    2.13
   0  13  14   10.26    2.27
   0 -14 -14   10.17    3.12
   0  14  14   17.58    3.23
   0 -15 -14    0.92    2.11
   0  15  14    2.63    1.93
   0 -16 -14    4.94    3.73
   0  15 -15   -1.35    1.80
   0 -15  15    0.88    1.93
   0  14 -15    0.43    1.12
   0 -14  15    0.52    1.55
   0  13 -15    0.25    2.27
   0 -13  15    2.18    2.20
   0  12 -15    3.75    1.80
   0 -12  15    2.47    1.95
   0  11 -15    2.24    2.24
   0 -11  15    1.80    2.83
   0  10 -15   18.43    2.24
   0 -10  15   20.76    2.51
   0   9 -15    5.43    2.27
   0  -9  15    4.83    2.51
   0   8 -15    2.96    2.36
   0  -8  15    3.61    2.27
   0   7 -15   14.43    3.01
   0  -7  15   11.99    3.30
   0   6 -15    1.17    2.33
   0  -6  15    1.01    2.56
   0   5 -15   12.71    2.11
   0  -5  15   11.83    2.22
   0   4 -15    2.90    2.07
   0  -4  15    5.90    2.27
   0   3 -15    8.53    2.58
   0  -3  15    6.55    2.54
   0   2 -15    0.65    2.22
   0  -2  15    0.13    2.27
   0   1 -15   61.75    3.95
   0  -1  15   66.60    4.67
   0   0 -15   -0.20    2.00
   0   0  15   -0.79    2.31
   0  -1 -15   65.48    4.02
   0   1  15   68.44    4.53
   0  -2 -15    1.66    3.08
   0   2  15   -1.80    2.27
   0  -3 -15    8.26    2.13
   0   3  15    9.88    3.82
   0  -4 -15    4.53    2.04
   0   4  15    3.52    2.24
   0  -5 -15   14.86    2.42
   0   5  15   14.79    2.54
   0  -6 -15    3.39    2.38
   0   6  15    2.49    2.63
   0  -7 -15   12.62    3.28
   0   7  15    9.09    3.41
   0  -8 -15    2.92    2.65
   0   8  15    5.39    2.60
   0  -9 -15    2.78    3.17
   0   9  15    6.60    2.63
  -1  10  15   -2.47    4.38
   1 -10 -15   -1.08    2.42
  -1   9  15   24.44    3.17
   1  -9 -15   22.29    3.14
  -1   8  15    7.68    2.47
   1  -8 -15    8.53    2.24
  -1   7  15    3.32    2.45
   1  -7 -15    4.49    2.18
  -1   6  15    0.43    2.74
   1  -6 -15    0.97    1.98
  -1   5  15   -0.16    3.17
   1  -5 -15   -1.50    2.54
  -1   4  15    1.48    3.05
   1  -4 -15   -0.29    2.63
  -1   3  15    3.73    2.94
   1  -3 -15    1.91    2.22
  -1   2  15   31.67    3.61
   1  -2 -15   27.50    3.88
  -1   1  15   40.29    3.73
   1  -1 -15   28.60    3.82
  -1   0  15   -0.22    2.09
   1   0 -15   -0.99    1.84
  -1  -1  15   35.33    3.28
   1   1 -15   34.14    2.74
  -1  -2  15   30.77    2.99
   1   2 -15   29.61    2.83
  -1  -3  15    0.58    2.11
   1   3 -15    0.52    1.86
  -1  -4  15   -0.56    2.29
   1   4 -15    0.94    2.09
  -1  -5  15   -0.47    2.96
   1   5 -15    2.07    2.54
  -1  -6  15    0.04    2.07
   1   6 -15   -0.02    2.02
  -1  -7  15    2.69    2.07
   1   7 -15    1.62    1.84
  -1  -8  15    6.87    2.76
   1   8 -15    4.83    2.29
  -1  -9  15   18.11    2.87
   1   9 -15   19.55    2.31
  -1 -10  15   -0.88    2.60
   1  10 -15    1.73    2.49
  -1 -11  15    1.06    1.91
   1  11 -15   -0.18    1.95
  -1 -12  15   11.07    2.72
   1  12 -15   13.11    2.42
  -1 -13  15    1.32    1.41
   1  13 -15    3.79    1.57
  -1 -14  15   -0.83    2.92
   1  14 -15    1.68    2.15
  -1 -15  15    4.65    2.58
   1  15 -15    4.58    3.05
  -1  16  14    0.56    2.42
   1 -16 -14    1.48    1.68
  -1  15  14    1.17    1.62
   1 -15 -14    2.00    2.49
  -1  14  14    7.77    2.24
   1 -14 -14    8.82    2.07
  -1  13  14    1.28    2.63
   1 -13 -14    1.93    2.74
  -1  12  14   -0.61    1.93
   1 -12 -14    0.99    2.02
  -1  11  14   41.71    4.09
   1 -11 -14   49.38    3.66
  -1  10  14   35.49    3.64
   1 -10 -14   40.74    4.51
  -1   9  14   14.97    2.74
   1  -9 -14   14.41    2.65
  -1   8  14    3.23    2.15
   1  -8 -14    4.18    2.76
  -1   7  14   20.25    2.83
   1  -7 -14   17.87    2.56
  -1   6  14    1.21    1.91
   1  -6 -14    1.95    1.73
  -1   5  14    5.97    2.04
   1  -5 -14    5.77    1.93
  -1   4  14   13.13    2.07
   1  -4 -14   11.31    1.84
  -1   3  14   -0.09    4.13
   1  -3 -14    4.11    1.77
  -1   2  14    1.08    2.24
   1  -2 -14    1.30    3.10
  -1   1  14    3.86    2.13
   1  -1 -14    3.95    1.98
  -1   0  14  140.92    7.43
   1   0 -14  146.47    7.36
  -1  -1  14    5.57    2.20
   1   1 -14    4.20    2.13
  -1  -2  14    0.18    2.02
   1   2 -14    0.45    1.95
  -1  -3  14    2.65    2.83
   1   3 -14    4.56    2.27
  -1  -4  14   10.86    2.31
   1   4 -14   10.21    2.04
  -1  -5  14    4.60    1.93
   1   5 -14    4.62    1.68
  -1  -6  14    0.70    1.77
   1   6 -14    1.80    1.68
  -1  -7  14   17.24    2.69
   1   7 -14   11.49    2.27
  -1  -8  14    3.95    2.13
   1   8 -14    5.48    2.11
  -1  -9  14   14.88    2.31
   1   9 -14   14.59    2.09
  -1 -10  14   33.29    2.90
   1  10 -14   29.27    2.58
  -1 -11  14   28.71    3.21
   1  11 -14   43.19    3.21
  -1 -12  14    1.23    1.91
   1  12 -14    1.12    1.77
  -1 -13  14    0.22    2.36
   1  13 -14   -0.56    1.93
  -1 -14  14    4.83    1.71
   1  14 -14    5.57    1.59
  -1 -15  14    1.95    1.84
   1  15 -14   -0.61    2.00
  -1 -16  14    1.37    1.14
   1  16 -14    0.40    1.41
  -1 -17  14   -0.25    1.10
   1  17 -14    0.18    0.79
  -1  19  13    1.35    2.24
  -1  18  13    6.85    1.46
   1 -18 -13    5.81    1.37
  -1  17  13    0.43    1.59
   1 -17 -13   -0.45    1.62
  -1  16  13    4.13    1.98
   1 -16 -13    4.69    1.93
  -1  15  13   -0.56    1.98
   1 -15 -13    0.49    1.91
  -1  14  13   -0.49    2.04
   1 -14 -13   -0.38    2.51
  -1  13  13    7.81    2.09
   1 -13 -13    8.33    2.02
  -1  12  13    1.21    2.31
   1 -12 -13   -1.62    2.40
  -1  11  13    0.18    1.82
   1 -11 -13    0.27    1.59
  -1  10  13    0.34    1.71
   1 -10 -13    0.20    1.55
  -1   9  13    4.02    2.02
   1  -9 -13    2.96    2.00
  -1   8  13   16.84    2.74
   1  -8 -13   20.49    2.47
  -1   7  13   19.42    2.38
   1  -7 -13   19.98    2.40
  -1   6  13    1.39    2.04
   1  -6 -13    0.88    1.53
  -1   5  13    3.48    2.15
   1  -5 -13    0.79    1.73
  -1   4  13   65.12    3.57
   1  -4 -13   71.29    3.59
  -1   3  13   33.96    3.66
   1  -3 -13   29.97    2.45
  -1   2  13   17.62    2.13
   1  -2 -13   14.64    2.15
  -1   1  13    3.82    1.55
   1  -1 -13    5.61    1.46
  -1   0  13   -0.27    1.68
   1   0 -13   -0.38    1.46
  -1  -1  13    5.84    1.77
   1   1 -13    5.72    1.77
  -1  -2  13   20.45    2.56
   1   2 -13   17.06    2.15
  -1  -3  13   30.91    2.81
   1   3 -13   27.52    2.38
  -1  -4  13   62.45    3.48
   1   4 -13   68.82    3.52
  -1  -5  13    0.63    1.84
   1   5 -13    0.92    1.46
  -1  -6  13    0.70    2.15
   1   6 -13    2.56    2.13
  -1  -7  13   16.81    2.15
   1   7 -13   17.24    2.11
  -1  -8  13   18.50    2.31
   1   8 -13   16.39    1.89
  -1  -9  13    2.38    2.18
   1   9 -13    2.67    1.68
  -1 -10  13    0.52    1.57
   1  10 -13   -0.85    1.55
  -1 -11  13   -0.61    1.91
   1  11 -13    0.47    1.62
  -1 -12  13   -0.76    1.71
   1  12 -13    1.41    1.62
  -1 -13  13    5.97    1.53
   1  13 -13    5.21    1.80
  -1 -14  13   -0.04    1.82
   1  14 -13    0.04    1.95
  -1 -15  13   -0.07    1.32
   1  15 -13   -0.81    1.32
  -1 -16  13    2.54    1.10
   1  16 -13    4.87    1.62
  -1 -17  13    0.52    1.75
   1  17 -13   -0.52    1.35
  -1 -18  13    4.65    1.50
   1  18 -13    3.73    1.62
  -1  20  12    0.65    1.14
   1 -20 -12    0.47    1.28
  -1  19  12   -0.72    1.55
   1 -19 -12    1.17    3.25
  -1  18  12    6.64    2.00
   1 -18 -12    5.61    2.11
  -1  17  12    1.91    1.41
   1 -17 -12    2.22    1.28
  -1  16  12   -0.72    3.12
   1 -16 -12    0.83    2.18
  -1  15  12    0.29    1.71
   1 -15 -12    0.20    1.50
  -1  14  12    0.09    1.80
   1 -14 -12   -1.44    1.77
  -1  13  12    1.44    1.86
   1 -13 -12    2.85    1.53
  -1  12  12    5.41    1.68
   1 -12 -12    5.07    1.68
  -1  11  12    0.20    1.98
   1 -11 -12   -0.88    1.71
  -1  10  12    2.81    2.02
   1 -10 -12    1.08    1.68
  -1   9  12   25.66    2.38
   1  -9 -12   24.69    2.13
  -1   8  12   -0.61    1.53
   1  -8 -12   -0.22    1.41
  -1   7  12   -0.92    2.15
   1  -7 -12    0.09    2.07
  -1   6  12   13.15    2.07
   1  -6 -12   13.31    2.22
  -1   5  12    0.63    1.68
   1  -5 -12    1.37    1.64
  -1   4  12    5.45    1.68
   1  -4 -12    7.83    1.82
  -1   3  12    4.13    1.77
   1  -3 -12    7.00    1.64
  -1   2  12   26.98    2.83
   1  -2 -12   24.56    2.38
  -1   1  12   37.98    2.92
   1  -1 -12   34.37    3.10
  -1   0  12    0.13    2.11
   1   0 -12    0.13    1.91
  -1  -1  12   34.82    3.39
   1   1 -12   35.69    3.46
  -1  -2  12   24.65    2.69
   1   2 -12   24.20    2.51
  -1  -3  12    4.47    1.75
   1   3 -12    5.30    1.80
  -1  -4  12    3.73    1.98
   1   4 -12    6.26    1.50
  -1  -5  12    0.25    1.57
   1   5 -12    0.58    1.44
  -1  -6  12   11.90    1.84
   1   6 -12    8.78    1.86
  -1  -7  12   -0.70    1.35
   1   7 -12    0.36    1.23
  -1  -8  12    0.67    1.98
   1   8 -12   -0.36    1.95
  -1  -9  12   22.67    2.07
   1   9 -12   21.23    1.98
  -1 -10  12    0.38    1.66
   1  10 -12    0.52    1.46
  -1 -11  12    1.12    1.53
   1  11 -12    0.25    1.59
  -1 -12  12    4.96    1.71
   1  12 -12    4.51    1.46
  -1 -13  12    1.71    1.77
   1  13 -12    0.85    1.39
  -1 -14  12    0.61    1.32
   1  14 -12    0.40    1.23
  -1 -15  12    0.34    1.21
   1  15 -12    0.25    1.41
  -1 -16  12    0.38    1.57
   1  16 -12    0.25    1.53
  -1 -17  12    0.63    1.41
   1  17 -12    1.14    1.55
   1  18 -12    3.28    2.31
  -1 -19  12   -0.09    0.94
   1  19 -12    0.25    1.03
   1 -22 -11    0.70    1.14
  -1  21  11    1.48    2.09
   1 -21 -11    0.65    2.33
  -1  20  11    0.61    1.23
   1 -20 -11    0.65    1.59
  -1  19  11   -0.09    1.35
   1 -19 -11    1.06    2.02
  -1  18  11    3.64    1.57
   1 -18 -11    4.67    1.77
  -1  17  11    1.01    1.66
   1 -17 -11    0.67    1.46
  -1  16  11    3.19    1.50
   1 -16 -11    1.98    1.62
  -1  15  11    1.23    2.13
   1 -15 -11    1.41    1.89
  -1  14  11    9.61    1.66
   1 -14 -11   11.13    1.73
  -1  13  11   12.75    2.54
   1 -13 -11   11.29    2.36
  -1  12  11    4.92    1.62
   1 -12 -11    7.65    1.48
  -1  11  11    0.09    1.50
   1 -11 -11    1.39    1.59
  -1  10  11    4.80    1.77
   1 -10 -11    2.60    1.39
  -1   9  11    4.76    1.75
   1  -9 -11    3.01    1.59
  -1   8  11    7.30    1.73
   1  -8 -11    7.00    1.64
  -1   7  11    1.17    1.28
   1  -7 -11    1.44    1.19
  -1   6  11   -0.56    1.48
   1  -6 -11   -0.31    1.14
  -1   5  11    0.40    1.91
   1  -5 -11    0.76    1.64
  -1   4  11   13.94    2.15
   1  -4 -11   15.49    2.18
  -1   3  11   -0.43    1.37
   1  -3 -11   -0.63    1.39
  -1   2  11    5.88    2.07
   1  -2 -11    7.09    1.55
  -1   1  11   -0.13    1.37
   1  -1 -11    0.16    1.30
  -1   0  11    0.29    1.39
   1   0 -11   -0.43    1.17
  -1  -1  11   -0.09    1.46
   1   1 -11   -0.49    1.12
  -1  -2  11    7.45    1.37
   1   2 -11    8.89    1.48
  -1  -3  11    0.74    1.26
   1   3 -11   -0.34    1.26
  -1  -4  11   13.63    1.57
   1   4 -11   14.88    1.53
  -1  -5  11    0.61    1.66
   1   5 -11    0.85    1.32
  -1  -6  11   -0.52    1.28
   1   6 -11   -0.49    1.26
  -1  -7  11    2.22    1.39
   1   7 -11    0.52    1.35
  -1  -8  11    7.63    1.37
   1   8 -11    5.36    1.30
  -1  -9  11    2.24    1.37
   1   9 -11    3.55    1.48
  -1 -10  11    2.85    1.32
   1  10 -11    3.23    1.23
  -1 -11  11    0.22    1.62
   1  11 -11    0.45    1.28
  -1 -12  11    5.10    1.32
   1  12 -11    6.29    1.23
  -1 -13  11    9.09    1.59
   1  13 -11    9.63    1.82
  -1 -14  11    8.62    1.59
   1  14 -11    6.94    1.35
  -1 -15  11    1.77    1.59
   1  15 -11    0.00    1.50
  -1 -16  11    2.11    1.53
   1  16 -11    3.03    1.37
  -1 -17  11    0.07    1.44
   1  17 -11    0.22    1.48
  -1 -18  11    1.75    1.21
   1  18 -11    2.02    2.04
  -1 -19  11    0.94    1.14
   1  19 -11    1.26    1.08
   1  20 -11   -0.27    1.53
  -1  22  10    0.70    1.95
   1 -22 -10    2.96    1.89
  -1  21  10    0.83    1.44
   1 -21 -10    1.08    1.37
  -1  20  10    1.30    2.60
   1 -20 -10   -1.48    1.55
  -1  19  10    0.61    1.80
   1 -19 -10   -0.04    2.36
  -1  18  10    1.62    1.77
   1 -18 -10   -0.16    1.55
  -1  17  10    3.84    1.30
   1 -17 -10    4.15    1.28
  -1  16  10   10.46    1.62
   1 -16 -10   10.48    1.95
  -1  15  10    2.87    1.62
   1 -15 -10    1.95    1.44
  -1  14  10   12.08    1.89
   1 -14 -10   11.52    1.64
  -1  13  10    1.12    1.57
   1 -13 -10    1.71    1.46
  -1  12  10    3.70    1.50
   1 -12 -10    1.95    1.46
  -1  11  10   57.35    3.01
   1 -11 -10   58.63    2.90
  -1  10  10    0.29    1.19
   1 -10 -10   -0.56    1.17
  -1   9  10   21.19    2.40
   1  -9 -10   18.90    2.04
  -1   8  10    6.44    1.32
   1  -8 -10    7.54    1.46
  -1   7  10    4.53    1.30
   1  -7 -10    3.61    1.14
  -1   6  10   11.04    1.71
   1  -6 -10   12.03    1.57
  -1   5  10    8.33    1.46
   1  -5 -10    8.80    1.32
  -1   4  10    3.68    1.37
   1  -4 -10    3.12    1.14
  -1   3  10   14.14    1.75
   1  -3 -10   15.42    1.62
  -1   2  10   18.59    2.96
   1  -2 -10   23.91    3.03
  -1   1  10   69.25    3.57
   1  -1 -10   66.38    4.71
  -1   0  10    0.38    1.35
   1   0 -10    0.99    1.23
  -1  -1  10   68.71    3.43
   1   1 -10   70.19    3.57
  -1  -2  10   15.42    1.64
   1   2 -10   17.80    1.66
  -1  -3  10   16.88    1.75
   1   3 -10   14.79    1.62
  -1  -4  10    4.60    1.39
   1   4 -10    4.26    1.32
  -1  -5  10    5.32    1.32
   1   5 -10    7.43    1.17
  -1  -6  10    9.61    1.46
   1   6 -10    9.58    1.21
  -1  -7  10    3.39    1.55
   1   7 -10    2.60    1.48
  -1  -8  10    5.19    1.12
   1   8 -10    5.12    1.26
  -1  -9  10   15.31    1.57
   1   9 -10   12.30    1.41
  -1 -10  10   -0.20    1.08
   1  10 -10   -0.02    1.14
  -1 -11  10   48.31    2.47
   1  11 -10   49.23    2.38
  -1 -12  10    3.84    1.59
   1  12 -10    1.80    1.48
  -1 -13  10    0.99    1.39
   1  13 -10    1.55    1.26
  -1 -14  10    9.02    1.37
   1  14 -10    6.20    1.53
  -1 -15  10    1.62    1.35
   1  15 -10    1.50    1.14
  -1 -16  10    6.69    1.57
   1  16 -10    5.81    1.46
  -1 -17  10    3.68    1.19
   1  17 -10    2.67    1.28
  -1 -18  10    1.37    1.14
   1  18 -10    0.94    1.77
  -1 -19  10    0.92    1.06
   1  19 -10    0.45    1.46
  -1 -20  10    0.92    0.92
   1  20 -10   -0.25    1.37
  -1  23   9   -0.22    1.41
   1 -23  -9   -0.18    1.14
  -1  22   9    2.02    1.84
   1 -22  -9    1.32    1.82
  -1  21   9    2.24    1.06
   1 -21  -9    1.64    1.37
  -1  20   9    2.00    1.10
   1 -20  -9    1.57    1.23
  -1  19   9    0.67    1.14
   1 -19  -9    1.26    1.28
  -1  18   9    0.90    1.26
   1 -18  -9    1.28    1.21
  -1  17   9   11.81    1.77
   1 -17  -9   11.25    2.63
  -1  16   9    0.04    1.28
   1 -16  -9    2.09    1.44
  -1  15   9   28.71    2.36
   1 -15  -9   27.12    3.43
  -1  14   9    5.93    1.17
   1 -14  -9    6.08    1.21
  -1  13   9    1.80    1.30
   1 -13  -9   -0.11    1.53
  -1  12   9   61.77    2.90
   1 -12  -9   63.26    2.92
  -1  11   9    1.32    1.37
   1 -11  -9    1.75    1.53
  -1  10   9    7.86    1.44
   1 -10  -9    8.17    1.30
  -1   9   9   16.43    1.48
   1  -9  -9   14.19    1.57
  -1   8   9  127.81    4.92
   1  -8  -9  125.70    5.32
  -1   7   9   68.58    3.14
   1  -7  -9   67.00    3.17
  -1   6   9  129.97    4.67
   1  -6  -9  132.55    4.62
  -1   5   9   74.97    2.99
   1  -5  -9   77.11    3.25
  -1   4   9  282.99    8.87
   1  -4  -9  302.65    9.27
  -1   3   9   30.39    2.22
   1  -3  -9   28.37    1.82
  -1   2   9  561.40   21.44
   1  -2  -9  567.30   16.21
  -1   1   9   44.45    2.13
   1  -1  -9   42.76    3.46
  -1   0   9   -0.27    1.01
   1   0  -9    0.29    0.92
  -1  -1   9   43.28    2.13
   1   1  -9   40.02    2.04
  -1  -2   9  533.97   15.71
   1   2  -9  551.86   14.88
  -1  -3   9   29.23    1.89
   1   3  -9   29.47    1.86
  -1  -4   9  274.93    8.98
   1   4  -9  274.86    8.35
  -1  -5   9   67.95    2.99
   1   5  -9   72.35    3.34
  -1  -6   9  107.63    4.58
   1   6  -9  115.36    4.40
  -1  -7   9   56.03    2.65
   1   7  -9   59.44    2.54
  -1  -8   9   99.22    4.67
   1   8  -9   95.13    4.15
  -1  -9   9   11.69    1.35
   1   9  -9   13.29    1.21
  -1 -10   9    4.29    1.35
   1  10  -9    4.53    1.93
  -1 -11   9    0.49    1.10
   1  11  -9    0.70    0.99
  -1 -12   9   49.29    2.90
   1  12  -9   53.27    2.60
  -1 -13   9    0.07    1.01
   1  13  -9    0.88    0.88
  -1 -14   9    5.19    1.03
   1  14  -9    6.80    0.97
  -1 -15   9   20.54    1.53
   1  15  -9   19.35    1.35
  -1 -16   9    0.94    0.85
   1  16  -9    1.14    1.17
  -1 -17   9    7.54    1.14
   1  17  -9    5.88    1.01
  -1 -18   9    0.27    0.97
   1  18  -9    1.73    1.35
  -1 -19   9    0.88    0.83
   1  19  -9    1.08    0.85
  -1 -20   9    1.53    1.08
   1  20  -9    0.90    0.81
   1  21  -9    1.46    0.61
  -1  24   8    0.31    0.83
  -1  23   8    1.03    1.53
   1 -23  -8    2.15    0.81
  -1  22   8    0.04    1.12
   1 -22  -8    1.21    1.12
  -1  21   8    2.47    1.01
   1 -21  -8    3.48    1.26
  -1  20   8   24.15    1.84
   1 -20  -8   21.82    2.69
  -1  19   8    1.28    1.12
   1 -19  -8    0.81    1.21
  -1  18   8    2.63    1.10
   1 -18  -8    2.65    1.93
  -1  17   8   81.71    3.61
   1 -17  -8   84.13    6.33
  -1  16   8    1.82    1.44
   1 -16  -8    1.37    1.17
  -1  15   8   23.48    1.59
   1 -15  -8   24.65    1.64
  -1  14   8   -0.22    0.92
   1 -14  -8    1.59    1.35
  -1  13   8   48.78    2.67
   1 -13  -8   43.68    2.27
  -1  12   8    2.60    0.94
   1 -12  -8    1.68    1.08
  -1  11   8    0.90    1.08
   1 -11  -8    0.52    1.08
  -1  10   8   87.16    3.43
   1 -10  -8   92.86    3.55
  -1   9   8   16.59    1.39
   1  -9  -8   17.13    1.37
  -1   8   8   75.60    2.87
   1  -8  -8   77.82    4.02
  -1   7   8  275.38    7.88
   1  -7  -8  275.78    8.35
  -1   6   8   70.46    2.78
   1  -6  -8   71.67    2.96
  -1   5   8   60.52    2.78
   1  -5  -8   62.09    4.00
  -1   4   8    0.31    1.08
   1  -4  -8    0.88    1.01
  -1   3   8   70.66    3.73
   1  -3  -8   70.17    3.50
  -1   2   8  306.25   15.04
   1  -2  -8  254.62    8.40
  -1   1   8  145.66    6.11
   1  -1  -8  141.75    6.29
  -1   0   8   17.78    1.32
   1   0  -8   16.63    1.37
  -1  -1   8  140.52    4.42
   1   1  -8  141.51    4.80
  -1  -2   8  288.56    8.62
   1   2  -8  271.52    7.95
  -1  -3   8   73.04    3.32
   1   3  -8   71.43    2.94
  -1  -4   8    0.07    0.76
   1   4  -8    0.18    0.72
  -1  -5   8   48.98    2.07
   1   5  -8   50.03    2.15
  -1  -6   8   67.81    2.90
   1   6  -8   64.49    3.10
  -1  -7   8  230.62    7.25
   1   7  -8  241.31    7.23
  -1  -8   8   61.48    2.67
   1   8  -8   66.49    2.76
  -1  -9   8   15.60    1.44
   1   9  -8   14.10    1.30
  -1 -10   8   64.83    3.17
   1  10  -8   70.96    2.90
  -1 -11   8    1.26    0.81
   1  11  -8    0.63    0.81
  -1 -12   8    0.09    0.88
   1  12  -8    1.12    0.81
  -1 -13   8   40.88    2.27
   1  13  -8   43.86    2.18
  -1 -14   8   -0.13    0.79
   1  14  -8    0.65    0.79
  -1 -15   8   16.50    1.39
   1  15  -8   16.30    1.66
  -1 -16   8    0.90    0.92
   1  16  -8    0.99    0.83
  -1 -17   8   61.86    3.14
   1  17  -8   64.15    2.83
  -1 -18   8    2.58    0.79
   1  18  -8    1.66    0.76
  -1 -19   8    0.36    0.63
   1  19  -8    0.99    0.63
  -1 -20   8   11.58    1.32
   1  20  -8   12.39    0.99
  -1  24   7   -0.18    0.94
   1 -24  -7   -0.02    0.85
  -1  23   7    0.72    0.81
   1 -23  -7    0.04    0.76
  -1  22   7    0.18    0.90
   1 -22  -7    0.00    0.88
  -1  21   7    4.20    1.03
   1 -21  -7    3.39    1.06
  -1  20   7    8.69    1.95
   1 -20  -7    7.07    0.92
  -1  19   7    5.16    1.06
   1 -19  -7    5.19    1.21
  -1  18   7    4.89    1.10
   1 -18  -7    4.31    1.21
  -1  17   7    1.17    1.03
   1 -17  -7    0.61    1.71
  -1  16   7   84.92    3.93
   1 -16  -7   85.66    3.86
  -1  15   7    5.39    1.44
   1 -15  -7    7.43    1.28
  -1  14   7    8.55    1.53
   1 -14  -7   11.18    2.13
  -1  13   7   -0.34    0.85
   1 -13  -7   -0.09    0.90
  -1  12   7    4.00    1.08
   1 -12  -7    5.34    0.94
  -1  11   7   15.08    1.28
   1 -11  -7   13.47    1.30
  -1  10   7    4.51    1.01
   1 -10  -7    3.37    0.94
  -1   9   7  194.03    5.70
   1  -9  -7  196.93    6.17
  -1   8   7   36.30    1.75
   1  -8  -7   37.13    1.71
  -1   7   7   71.99    2.76
   1  -7  -7   69.41    2.96
  -1   6   7  515.23   13.31
   1  -6  -7  504.36   13.06
  -1   5   7  179.96    6.42
   1  -5  -7  180.12    6.04
  -1   4   7   20.85    1.28
   1  -4  -7   19.93    1.37
  -1   3   7  246.54    7.65
   1  -3  -7  241.82    7.43
  -1   2   7   25.97    1.41
   1  -2  -7   28.84    1.62
  -1   1   7  326.18    9.72
   1  -1  -7  320.34   14.41
  -1   0   7   -0.36    0.81
   1   0  -7    0.20    0.81
  -1  -1   7  322.32   10.53
   1   1  -7  321.33   10.44
  -1  -2   7   24.94    1.59
   1   2  -7   23.97    1.53
  -1  -3   7  225.68    7.39
   1   3  -7  233.27    7.97
  -1  -4   7   21.77    1.28
   1   4  -7   22.09    1.39
  -1  -5   7  178.95    5.72
   1   5  -7  176.19    5.45
  -1  -6   7  467.26   13.56
   1   6  -7  485.75   12.57
  -1  -7   7   71.79    3.30
   1   7  -7   64.00    2.47
  -1  -8   7   30.03    1.53
   1   8  -7   34.52    1.64
  -1  -9   7  176.82    5.93
   1   9  -7  187.34    5.72
  -1 -10   7    3.10    0.92
   1  10  -7    3.19    0.94
  -1 -11   7   13.49    1.03
   1  11  -7   14.95    1.19
  -1 -12   7    5.28    0.81
   1  12  -7    3.70    0.81
  -1 -13   7   -0.04    0.58
   1  13  -7    0.45    0.79
  -1 -14   7   11.49    1.01
   1  14  -7   12.26    0.85
  -1 -15   7    5.99    0.94
   1  15  -7    5.93    1.32
  -1 -16   7   84.00    3.64
   1  16  -7   85.52    4.87
  -1 -17   7    0.81    0.67
   1  17  -7    0.76    0.63
  -1 -18   7    2.60    0.65
   1  18  -7    2.92    0.63
  -1 -19   7    3.10    0.65
   1  19  -7    2.96    0.88
   1 -24  -6    0.58    0.43
  -1  23   6    0.29    1.08
   1 -23  -6    0.58    0.67
  -1  22   6    1.95    1.12
   1 -22  -6    0.49    0.67
  -1  21   6    1.08    0.72
   1 -21  -6    1.28    0.83
  -1  20   6    0.63    0.90
   1 -20  -6    1.06    0.83
  -1  19   6   11.13    1.75
   1 -19  -6   14.66    1.35
  -1  18   6   23.41    1.46
   1 -18  -6   23.82    2.47
  -1  17   6    7.23    1.08
   1 -17  -6    7.47    1.03
  -1  16   6   14.21    1.23
   1 -16  -6   12.37    1.48
  -1  15   6   56.61    2.63
   1 -15  -6   55.96    2.85
  -1  14   6   38.34    2.13
   1 -14  -6   43.88    2.49
  -1  13   6   83.08    3.86
   1 -13  -6   83.28    3.43
  -1  12   6    0.11    0.79
   1 -12  -6    0.34    0.63
  -1  11   6    5.39    1.14
   1 -11  -6    3.57    0.81
  -1  10   6    6.85    0.94
   1 -10  -6    7.12    0.85
  -1   9   6    0.38    0.79
   1  -9  -6    0.74    0.88
  -1   8   6  524.16   13.54
   1  -8  -6  515.34   13.69
  -1   7   6   39.42    2.22
   1  -7  -6   39.35    2.07
  -1   6   6   89.25    2.94
   1  -6  -6   84.92    2.99
  -1   5   6  236.79    7.70
   1  -5  -6  234.50    7.36
  -1   4   6  107.75    3.84
   1  -4  -6  106.44    3.66
  -1   3   6   16.79    1.21
   1  -3  -6   15.22    1.01
  -1   2   6    6.35    0.81
   1  -2  -6    7.52    1.12
  -1   1   6    0.99    1.14
   1  -1  -6    1.46    1.08
  -1   0   6   77.44    3.23
   1   0  -6   72.89    3.08
  -1  -1   6    2.22    0.76
   1   1  -6    2.18    0.65
  -1  -2   6    5.12    0.83
   1   2  -6    6.26    0.76
  -1  -3   6   16.61    1.35
   1   3  -6   17.96    1.28
  -1  -4   6  101.51    3.46
   1   4  -6  102.16    3.70
  -1  -5   6  223.24    7.27
   1   5  -6  222.70    6.96
  -1  -6   6   79.55    3.19
   1   6  -6   82.27    3.05
  -1  -7   6   36.41    1.80
   1   7  -6   34.59    1.68
  -1  -8   6  497.31   16.45
   1   8  -6  497.45   13.85
  -1  -9   6    0.40    0.63
   1   9  -6    0.22    0.54
  -1 -10   6    7.63    1.23
   1  10  -6    7.23    0.85
  -1 -11   6    3.12    0.79
   1  11  -6    2.18    0.74
  -1 -12   6    0.52    0.74
   1  12  -6   -0.22    0.70
  -1 -13   6   90.84    3.23
   1  13  -6   85.64    2.96
  -1 -14   6   45.46    2.00
   1  14  -6   41.19    2.02
  -1 -15   6   59.80    2.56
   1  15  -6   58.00    3.82
  -1 -16   6   12.48    0.94
   1  16  -6   11.11    0.94
  -1 -17   6    7.05    0.76
   1  17  -6    6.46    1.08
  -1 -18   6   13.87    1.37
   1  18  -6   15.22    0.90
  -1  22   5    3.61    0.58
   1 -22  -5    3.19    0.56
  -1  21   5    1.08    0.56
   1 -21  -5    1.50    0.72
  -1  20   5    1.80    0.67
   1 -20  -5    1.39    0.67
  -1  19   5    5.70    0.83
   1 -19  -5    5.77    1.06
  -1  18   5    4.38    0.81
   1 -18  -5    3.86    0.74
  -1  17   5    5.95    0.81
   1 -17  -5    6.33    0.99
  -1  16   5    0.22    0.67
   1 -16  -5   -0.29    0.58
  -1  15   5   53.69    2.38
   1 -15  -5   55.04    2.09
  -1  14   5   18.11    1.28
   1 -14  -5   17.40    1.12
  -1  13   5   76.70    3.30
   1 -13  -5   74.86    2.76
  -1  12   5    6.96    0.83
   1 -12  -5    7.59    0.94
  -1  11   5   11.49    1.10
   1 -11  -5   11.16    0.90
  -1  10   5   12.57    0.90
   1 -10  -5   13.22    0.92
  -1   9   5    0.65    0.65
   1  -9  -5    1.75    0.72
  -1   8   5   41.39    1.98
   1  -8  -5   41.17    2.15
  -1   7   5   39.01    1.66
   1  -7  -5   42.11    1.98
  -1   6   5   44.96    2.00
   1  -6  -5   42.38    2.04
  -1   5   5  119.33    4.18
   1  -5  -5  120.16    4.09
  -1   4   5   45.59    2.72
   1  -4  -5   43.17    2.18
  -1   3   5  506.41   15.13
   1  -3  -5  504.81   15.62
  -1   2   5  189.72    6.55
   1  -2  -5  187.05    6.31
  -1   1   5  308.76   13.76
   1  -1  -5  316.68   13.72
  -1   0   5    0.09    0.72
   1   0  -5    0.36    0.70
  -1  -1   5  300.09   10.10
   1   1  -5  318.86   10.53
  -1  -2   5  175.56    5.93
   1   2  -5  181.39    6.55
  -1  -3   5  483.87   14.21
   1   3  -5  486.59   14.25
  -1  -4   5   39.87    1.86
   1   4  -5   38.14    1.57
  -1  -5   5  113.54    4.26
   1   5  -5  114.75    5.43
  -1  -6   5   38.74    1.82
   1   6  -5   39.96    1.73
  -1  -7   5   38.90    1.93
   1   7  -5   39.19    1.64
  -1  -8   5   40.65    1.75
   1   8  -5   44.94    1.84
  -1  -9   5    1.17    0.52
   1   9  -5    0.63    0.58
  -1 -10   5   12.93    0.94
   1  10  -5   10.66    0.81
  -1 -11   5   11.65    0.88
   1  11  -5   10.53    0.81
  -1 -12   5    8.28    0.67
   1  12  -5    7.45    0.72
  -1 -13   5   74.86    2.90
   1  13  -5   69.70    2.78
  -1 -14   5   16.97    1.17
   1  14  -5   17.51    0.99
  -1 -15   5   57.40    2.29
   1  15  -5   52.05    2.29
  -1 -16   5    0.22    0.38
   1  16  -5   -0.09    0.52
  -1 -17   5    2.87    0.36
  -1  21   4    0.22    0.47
   1 -21  -4    0.04    0.31
   1 -20  -4    6.49    0.70
  -1  19   4   -0.31    0.52
   1 -19  -4   -0.11    0.52
  -1  18   4   33.29    2.72
   1 -18  -4   37.28    1.77
  -1  17   4    5.36    1.06
   1 -17  -4    5.07    0.74
  -1  16   4    8.26    1.12
   1 -16  -4    6.98    0.81
  -1  15   4    1.50    0.63
   1 -15  -4    2.27    0.79
  -1  14   4   17.55    1.26
   1 -14  -4   20.43    1.17
  -1  13   4   48.60    2.09
   1 -13  -4   50.15    3.12
  -1  12   4    1.10    0.72
   1 -12  -4    1.12    0.61
  -1  11   4   -0.31    0.90
   1 -11  -4    0.63    0.85
  -1  10   4    0.85    0.58
   1 -10  -4    1.12    0.52
  -1   9   4    4.29    0.63
   1  -9  -4    3.68    0.63
  -1   8   4  259.51    8.98
   1  -8  -4  254.08    7.90
  -1   7   4  141.48    4.60
   1  -7  -4  143.28    4.98
  -1   6   4   97.94    3.57
   1  -6  -4   98.34    3.66
  -1   5   4   67.88    2.56
   1  -5  -4   64.87    2.67
  -1   4   4  171.50    5.63
   1  -4  -4  163.32    5.43
  -1   3   4  505.49   14.68
   1  -3  -4  499.40   13.96
  -1   2   4  119.80    4.20
   1  -2  -4  119.35    4.49
  -1   1   4  133.36    6.55
   1  -1  -4  132.59    6.22
  -1   0   4 1109.45   28.46
   1   0  -4 1111.42   29.43
  -1  -1   4  130.66    4.49
   1   1  -4  127.70    4.51
  -1  -2   4  122.38    4.18
   1   2  -4  119.40    4.13
  -1  -3   4  504.83   14.77
   1   3  -4  496.64   14.61
  -1  -4   4  165.14    6.15
   1   4  -4  165.59    6.04
  -1  -5   4   60.97    2.60
   1   5  -4   63.21    2.45
  -1  -6   4   94.46    3.61
   1   6  -4   97.22    3.66
  -1  -7   4  130.08    4.44
   1   7  -4  136.55    6.35
  -1  -8   4  247.30    7.56
   1   8  -4  249.54    6.94
  -1  -9   4    4.20    0.54
   1   9  -4    4.09    0.45
  -1 -10   4    0.88    0.38
   1  10  -4    1.28    0.43
  -1 -11   4   -0.18    0.38
   1  11  -4    0.34    0.43
  -1 -12   4    1.28    0.40
  -1 -13   4   51.04    2.09
   1  13  -4   46.11    1.84
  -1 -14   4   18.27    1.08
   1  14  -4   16.95    1.59
  -1 -15   4    0.88    0.25
   1  15  -4    0.81    0.38
  -1  19   3   11.43    0.97
  -1  18   3    6.62    0.56
   1 -18  -3    6.51    0.58
  -1  17   3   19.96    1.17
   1 -17  -3   21.75    1.59
  -1  16   3    5.93    0.63
   1 -16  -3    7.56    0.94
  -1  15   3   24.74    1.44
   1 -15  -3   27.88    1.32
  -1  14   3    1.71    0.54
   1 -14  -3    1.19    0.49
  -1  13   3    1.08    0.72
   1 -13  -3    1.32    0.47
  -1  12   3    8.66    0.72
   1 -12  -3    9.41    0.70
  -1  11   3  251.00    7.56
  -1  10   3   58.86    2.40
   1 -10  -3   60.83    3.43
  -1   9   3   57.67    2.27
   1  -9  -3   56.79    2.49
  -1   8   3   23.57    1.17
   1  -8  -3   23.10    1.12
  -1   7   3   79.37    3.01
   1  -7  -3   76.52    2.96
  -1   6   3  639.79   16.97
   1  -6  -3  620.41   17.58
  -1   5   3 3109.39   75.09
   1  -5  -3 3036.73   75.78
  -1   4   3  398.82   12.35
   1  -4  -3  390.60   12.03
  -1   3   3  131.36    4.67
   1  -3  -3  129.47    4.42
  -1   2   3   11.27    0.88
   1  -2  -3   10.64    0.81
  -1   1   3   72.01    4.09
   1  -1  -3   76.48    4.38
  -1   0   3    0.04    0.38
   1   0  -3    0.16    0.38
  -1  -1   3   75.40    2.90
   1   1  -3   73.51    2.76
  -1  -2   3    9.94    0.76
   1   2  -3   10.44    0.67
  -1  -3   3  129.14    4.51
   1   3  -3  130.53    4.69
  -1  -4   3  394.10   12.48
   1   4  -3  410.49   11.56
  -1  -5   3 2959.06   72.53
   1   5  -3 3017.72   74.43
  -1  -6   3  613.14   18.00
   1   6  -3  616.96   17.33
  -1  -7   3   79.15    2.90
   1   7  -3   76.45    2.69
  -1  -8   3   20.16    1.06
   1   8  -3   19.69    0.94
  -1  -9   3   51.72    1.95
   1   9  -3   53.38    1.86
  -1 -10   3   56.99    2.33
   1  10  -3   54.07    2.78
  -1 -11   3  248.78    7.25
   1  11  -3  232.37    6.89
  -1 -12   3    7.30    0.56
   1  12  -3    7.54    0.76
  -1 -13   3    0.92    0.20
   1  13  -3    1.28    0.22
  -1  17   2   10.26    0.70
  -1  16   2   13.98    0.72
  -1  15   2    5.03    0.54
   1 -15  -2    6.33    0.85
  -1  14   2   16.03    1.10
   1 -14  -2   17.01    1.14
  -1  13   2    6.80    0.54
   1 -13  -2    6.98    0.58
  -1  12   2   71.40    2.69
   1 -12  -2   70.73    2.51
  -1  11   2    9.38    0.65
   1 -11  -2   11.09    0.70
  -1  10   2  483.78   13.04
   1 -10  -2  482.70   14.07
  -1   9   2   42.58    2.56
   1  -9  -2   48.89    1.95
  -1   8   2 1280.81   31.58
   1  -8  -2 1225.50   31.99
  -1   7   2 1320.45   33.09
   1  -7  -2 1294.39   34.57
  -1   6   2 1713.61   42.85
   1  -6  -2 1711.01   43.86
  -1   5   2   34.10    1.93
   1  -5  -2   33.18    1.57
  -1   4   2 2855.72   97.11
   1  -4  -2 2794.50   68.73
  -1   3   2 7363.89  166.98
   1  -3  -2 7292.89  173.96
  -1   2   2   33.87    1.44
   1  -2  -2   33.94    1.48
  -1   1   2  693.68   18.56
   1  -1  -2  684.77   18.54
  -1   0   2 2934.98  101.48
   1   0  -2 2919.62   99.75
  -1  -1   2  696.33   18.79
   1   1  -2  697.00   18.47
  -1  -2   2   33.67    1.62
   1   2  -2   33.63    1.37
  -1  -3   2 7495.70  179.85
   1   3  -2 7520.84  177.33
  -1  -4   2 2793.07   67.81
   1   4  -2 2832.30   68.67
  -1  -5   2   29.05    1.28
   1   5  -2   28.62    1.21
  -1  -6   2 1767.06   62.25
   1   6  -2 1766.47   43.08
  -1  -7   2 1279.35   32.19
   1   7  -2 1276.27   33.02
  -1  -8   2 1220.90   30.84
   1   8  -2 1216.09   29.94
  -1  -9   2   43.93    1.77
   1   9  -2   43.70    1.98
  -1 -10   2  472.89   12.53
   1  10  -2  447.01   15.56
  -1  14   1    8.80    0.70
   1 -14  -1    9.05    0.52
   1 -13  -1  639.23   26.73
  -1  12   1  607.55   15.42
   1 -12  -1  631.66   16.66
  -1  11   1    5.12    0.54
   1 -11  -1    4.92    0.43
  -1  10   1  318.77   12.57
   1 -10  -1  318.03    9.36
  -1   9   1  141.15    4.22
   1  -9  -1  138.77    4.42
  -1   8   1    7.59    0.65
   1  -8  -1    8.55    0.56
  -1   7   1   25.28    1.12
   1  -7  -1   25.34    1.17
  -1   6   1 1321.86   32.44
   1  -6  -1 1294.88   32.95
  -1   5   1  249.95    7.14
   1  -5  -1  243.01    7.23
  -1   4   1  700.48   18.79
   1  -4  -1  703.56   28.01
  -1   3   1 8704.54  209.43
   1  -3  -1 8692.29  228.56
  -1   2   1 1683.64   42.22
   1  -2  -1 1662.00   40.94
  -1   1   1   43.19    2.31
   1  -1  -1   42.85    1.86
  -1   0   1   -0.18    0.34
   1   0  -1    0.07    0.29
  -1  -1   1   44.67    1.73
   1   1  -1   41.66    1.59
   1   2  -1 1752.02   42.20
  -1  -3   1 8060.25  206.40
   1   3  -1 8243.93  209.14
  -1  -4   1  712.02   18.81
   1   4  -1  708.07   17.96
  -1  -5   1  232.33    9.54
   1   5  -1  243.33    6.55
  -1  -6   1 1191.47   42.83
   1   6  -1 1315.73   44.87
  -1  -7   1   23.34    1.39
   1   7  -1   24.00    0.88
  -1  -8   1    9.25    0.40
   1   8  -1    8.73    0.61
  -1  12   0  131.43    5.30
   1 -12   0  115.78    3.64
  -1  11   0  252.33    6.96
   1 -11   0  241.62    6.82
  -1  10   0    3.37    0.31
  -1   9   0  100.07    4.44
   1  -9   0   95.42    4.15
  -1   8   0   47.45    2.15
   1  -8   0   47.70    1.73
  -1   7   0  567.91   15.04
   1  -7   0  555.25   14.23
  -1   6   0 1280.07   46.87
   1  -6   0 1299.82   31.92
  -1   5   0  101.75    3.19
   1  -5   0   96.03    4.56
  -1   4   0  180.65    7.56
   1  -4   0  175.94    5.25
  -1   3   0  215.85    6.11
   1  -3   0  213.81    6.42
  -1   2   0  189.88    5.77
   1  -2   0  186.29    5.63
  -1   1   0    0.56    0.16
   1  -1   0    0.49    0.16
  -1   0   0 1588.31   55.15
   1   0   0 1580.00   55.15
  -1  -1   0    0.27    0.18
   1   1   0    0.18    0.18
  -1  -2   0  182.18    5.05
   1   2   0  182.00    5.34
  -1  -3   0  226.13    6.49
   1   3   0  224.81    6.55
  -1  -4   0  179.76    5.07
   1   4   0  179.64    7.47
  -1  -5   0  105.28    4.40
   1   5   0  104.00    4.51
  -1  -6   0 1301.71   30.91
   1   6   0 1333.83   44.04
  -1  -7   0  584.45   20.07
   1   7   0  571.91   14.07
  -1  -8   0   48.08    1.46
   1   8   0   48.08    2.15
  -1  12  -1  147.36    5.88
   1 -12   1  145.41    3.93
  -1  11  -1    9.72    0.72
   1 -11   1    9.50    0.49
  -1  10  -1  339.92    8.96
   1 -10   1  345.17   13.13
  -1   9  -1  329.41    9.16
   1  -9   1  326.40    8.66
  -1   8  -1   82.67    2.78
   1  -8   1   85.01    2.63
  -1   7  -1  460.46   12.01
   1  -7   1  470.65   12.01
  -1   6  -1    0.22    0.16
   1  -6   1    0.40    0.20
  -1   5  -1   51.76    2.09
   1  -5   1   52.82    1.73
  -1   4  -1  668.99   17.82
   1  -4   1  672.42   17.26
  -1   3  -1 3751.47   88.19
   1  -3   1 3731.11   85.73
  -1   2  -1  435.97   12.14
   1  -2   1  430.00   11.65
  -1   1  -1    7.00    0.54
   1  -1   1    7.07    0.49
  -1   0  -1    0.16    0.29
   1   0   1    0.47    0.29
  -1  -1  -1    7.41    0.45
   1   1   1    7.70    0.43
  -1  -2  -1  453.79   12.73
   1   2   1  444.27   12.19
  -1  -3  -1 3794.29   90.96
   1   3   1 3828.19  127.77
  -1  -4  -1  652.99   17.19
   1   4   1  637.99   17.24
  -1  -5  -1   53.99    2.72
   1   5   1   52.62    2.74
  -1  -6  -1    0.45    0.25
   1   6   1    0.40    0.36
  -1  -7  -1  475.23   12.73
   1   7   1  455.68   13.04
  -1  -8  -1   92.93    3.03
   1   8   1   89.68    3.25
  -1  -9  -1  347.48    9.58
   1   9   1  338.84   10.62
  -1 -10  -1  360.12    9.76
   1  10   1  358.57   11.07
  -1 -11  -1   10.51    0.72
   1  11   1   10.75    0.92
  -1 -12  -1  169.88    5.36
   1  12   1  173.20    5.52
  -1  13  -2   68.37    2.29
   1 -13   2   73.99    3.61
  -1  12  -2   66.53    2.27
   1 -12   2   65.84    2.13
  -1  11  -2    0.22    0.22
   1 -11   2    0.20    0.31
  -1  10  -2    7.72    0.49
   1 -10   2    7.63    0.52
  -1   9  -2  182.45    5.36
   1  -9   2  183.12    5.25
  -1   8  -2  249.25    7.74
   1  -8   2  251.61    7.18
  -1   7  -2    5.52    0.47
   1  -7   2    6.62    0.49
  -1   6  -2  373.83   11.43
   1  -6   2  388.29   10.19
  -1   5  -2   71.76    2.74
   1  -5   2   73.94    2.76
  -1   4  -2  728.27   19.60
   1  -4   2  743.87   19.26
  -1   3  -2 1141.43   29.29
   1  -3   2 1157.55   29.74
  -1   2  -2  799.32   20.79
   1  -2   2  801.85   21.28
  -1   1  -2  718.06   19.55
   1  -1   2  714.92   20.18
  -1   0  -2   29.52    2.40
   1   0   2   30.24    2.18
  -1  -1  -2  726.39   20.58
   1   1   2  728.63   20.70
  -1  -2  -2  811.10   22.42
   1   2   2  810.18   23.03
  -1  -3  -2 1225.70   32.01
   1   3   2 1192.10   33.18
  -1  -4  -2  734.69   19.64
   1   4   2  735.34   21.50
  -1  -5  -2   80.23    2.81
   1   5   2   79.93    3.21
  -1  -6  -2  389.50   11.40
   1   6   2  382.70   11.40
  -1  -7  -2    7.81    0.56
   1   7   2    7.36    0.61
  -1  -8  -2  258.93    9.67
   1   8   2  253.56    8.17
  -1  -9  -2  183.01    5.41
   1   9   2  178.07    5.90
  -1 -10  -2    7.83    0.61
   1  10   2    8.62    0.63
  -1 -11  -2    0.00    0.49
   1  11   2    0.11    0.31
  -1 -12  -2   75.44    2.81
   1  12   2   71.94    2.90
  -1 -13  -2   73.87    4.29
   1  13   2   83.55    4.11
  -1 -14  -2   56.14    2.47
   1  14   2   57.22    2.45
   1  15   2   11.36    0.74
  -1 -16  -2    0.38    0.27
   1 -15   3    3.30    0.31
  -1  14  -3   40.14    1.66
   1 -14   3   38.70    2.45
  -1  13  -3  292.75    8.44
   1 -13   3  273.41    7.43
  -1  12  -3    1.14    0.34
   1 -12   3    1.08    0.40
  -1  11  -3   14.84    0.90
   1 -11   3   13.72    0.88
  -1  10  -3  100.05    3.41
   1 -10   3   98.68    3.19
  -1   9  -3    1.39    0.40
   1  -9   3    1.57    0.45
  -1   8  -3    0.27    0.38
   1  -8   3    0.09    0.43
  -1   7  -3    5.88    0.49
   1  -7   3    6.04    0.58
  -1   6  -3   -0.16    0.27
   1  -6   3    0.07    0.34
  -1   5  -3   62.90    2.63
   1  -5   3   64.11    2.24
  -1   4  -3  173.22    6.17
   1  -4   3  182.76    6.17
  -1   3  -3  619.07   17.80
   1  -3   3  621.07   17.17
  -1   2  -3  283.17    8.91
   1  -2   3  290.82    8.89
  -1   1  -3   97.85    3.64
   1  -1   3   97.55    3.61
  -1   0  -3   -0.11    0.49
   1   0   3    0.09    0.74
  -1  -1  -3   95.24    3.55
   1   1   3   95.42    3.32
  -1  -2  -3  272.55    8.87
   1   2   3  279.78    9.36
  -1  -3  -3  627.44   17.37
   1   3   3  624.57   16.99
  -1  -4  -3  188.26    5.99
   1   4   3  191.47    6.02
  -1  -5  -3   63.01    2.51
   1   5   3   62.90    2.87
  -1  -6  -3   -0.09    0.49
   1   6   3   -0.04    0.49
  -1  -7  -3    6.24    0.63
   1   7   3    5.68    0.61
  -1  -8  -3    0.81    0.54
   1   8   3    0.13    0.49
  -1  -9  -3    1.12    0.70
   1   9   3    1.19    0.40
  -1 -10  -3  102.67    3.43
   1  10   3  102.79    3.84
  -1 -11  -3   15.98    1.01
   1  11   3   15.62    0.99
  -1 -12  -3    1.32    0.54
   1  12   3    1.19    0.49
  -1 -13  -3  312.15    8.89
   1  13   3  319.60   10.03
  -1 -14  -3   47.52    2.18
   1  14   3   49.65    2.18
  -1 -15  -3    5.07    0.72
   1  15   3    4.76    0.56
  -1 -16  -3    3.97    0.58
   1  16   3    3.21    0.47
  -1 -17  -3   20.85    1.17
   1  17   3   24.38    1.91
  -1 -18  -3    3.46    0.70
   1  18   3    3.39    0.49
  -1  16  -4    2.09    0.56
   1 -16   4    2.38    0.54
  -1  15  -4    1.35    0.47
   1 -15   4    0.97    0.40
  -1  14  -4   38.56    1.62
   1 -14   4   35.92    1.48
  -1  13  -4   84.22    4.24
   1 -13   4   88.46    3.14
  -1  12  -4   -0.04    0.38
   1 -12   4   -0.11    0.49
  -1  11  -4    5.05    0.58
   1 -11   4    4.76    0.67
  -1  10  -4  233.07    7.45
   1 -10   4  231.72   10.30
  -1   9  -4    0.56    0.36
   1  -9   4   -0.02    0.45
  -1   8  -4   88.76    3.39
   1  -8   4   90.19    3.01
  -1   7  -4    8.69    0.63
   1  -7   4    8.80    0.76
  -1   6  -4  224.87    7.34
   1  -6   4  233.09    7.32
  -1   5  -4    2.58    0.49
   1  -5   4    2.81    0.47
  -1   4  -4  618.96   17.80
   1  -4   4  646.81   17.67
  -1   3  -4  110.53    4.62
   1  -3   4  105.66    4.11
  -1   2  -4  518.95   16.18
   1  -2   4  520.84   15.96
  -1   1  -4   84.20    3.08
   1  -1   4   88.04    3.41
  -1   0  -4 4337.98  144.58
   1   0   4 4366.69  102.43
  -1  -1  -4   81.86    2.96
   1   1   4   82.67    4.11
  -1  -2  -4  513.66   14.77
   1   2   4  523.04   15.31
  -1  -3  -4  118.14    4.00
   1   3   4  116.52    4.09
  -1  -4  -4  621.90   17.37
   1   4   4  641.04   25.79
  -1  -5  -4    2.20    0.54
   1   5   4    1.82    0.52
  -1  -6  -4  231.27    7.41
   1   6   4  238.52    8.44
  -1  -7  -4    9.32    0.79
   1   7   4   10.01    0.81
  -1  -8  -4   94.14    3.59
   1   8   4   93.25    3.28
  -1  -9  -4    0.20    0.54
   1   9   4    0.54    0.54
  -1 -10  -4  253.65    8.55
   1  10   4  247.32    8.10
  -1 -11  -4    6.29    0.74
   1  11   4    6.40    0.85
  -1 -12  -4   -0.11    0.54
   1  12   4    0.45    0.49
   1  13   4   95.15    3.73
  -1 -14  -4   41.64    2.29
   1  14   4   40.47    1.91
  -1 -15  -4    0.81    0.63
   1  15   4    2.15    0.61
  -1 -16  -4    2.76    0.65
   1  16   4    3.08    0.65
  -1 -17  -4    0.58    0.58
   1  17   4    0.07    0.70
  -1 -18  -4   20.47    1.55
   1  18   4   20.45    1.21
  -1 -19  -4    0.36    0.52
   1  19   4    0.27    0.45
  -1 -20  -4    0.00    0.38
   1  20   4    0.09    0.43
  -1  18  -5    5.28    0.72
   1 -18   5    5.12    0.49
  -1  17  -5    8.87    0.74
   1 -17   5    8.82    0.79
  -1  16  -5    0.16    0.52
   1 -16   5    0.31    0.52
  -1  15  -5   33.22    1.73
   1 -15   5   31.54    1.62
  -1  14  -5   56.41    2.31
   1 -14   5   57.04    2.24
  -1  13  -5    7.03    0.65
   1 -13   5    6.78    0.70
  -1  12  -5  106.56    3.84
   1 -12   5  105.50    3.79
  -1  11  -5  190.13    6.13
   1 -11   5  190.84    5.68
  -1  10  -5    7.05    0.70
   1 -10   5    6.67    0.76
  -1   9  -5   56.57    2.56
   1  -9   5   55.33    2.38
  -1   8  -5    3.93    0.72
   1  -8   5    2.69    0.76
  -1   7  -5    1.86    0.56
   1  -7   5    1.50    0.67
  -1   6  -5    6.31    0.70
   1  -6   5    5.99    0.67
  -1   5  -5  900.78   25.32
   1  -5   5  900.04   25.68
  -1   4  -5  703.78   20.70
   1  -4   5  697.45   19.28
  -1   3  -5  207.68    6.82
   1  -3   5  206.40    6.42
  -1   2  -5   29.50    1.39
   1  -2   5   30.48    1.59
  -1   1  -5 2389.96   60.41
   1  -1   5 2410.70   58.25
  -1   0  -5   -0.43    0.56
   1   0   5   -0.56    0.54
  -1  -1  -5 2394.88   62.96
   1   1   5 2376.49   94.75
  -1  -2  -5   31.96    1.59
   1   2   5   31.87    1.62
  -1  -3  -5  202.70    6.44
   1   3   5  205.62    7.18
  -1  -4  -5  703.49   19.51
   1   4   5  710.49   21.91
  -1  -5  -5  932.23   24.38
   1   5   5  910.30   25.68
  -1  -6  -5    6.98    0.76
   1   6   5    7.56    0.83
  -1  -7  -5    1.35    0.65
   1   7   5    1.17    0.67
  -1  -8  -5    1.86    0.56
   1   8   5    2.69    0.61
  -1  -9  -5   59.26    2.29
   1   9   5   59.44    2.65
  -1 -10  -5    7.77    1.37
   1  10   5    8.98    1.08
  -1 -11  -5  213.67    7.63
   1  11   5  209.63    6.60
  -1 -12  -5  112.93    3.86
   1  12   5  119.28    3.77
  -1 -13  -5    6.91    1.44
   1  13   5    8.10    0.99
  -1 -14  -5   60.56    2.56
   1  14   5   59.08    2.63
  -1 -15  -5   39.71    2.60
   1  15   5   35.06    1.84
  -1 -16  -5    0.63    0.81
   1  16   5   -0.83    0.63
  -1 -17  -5   13.80    1.14
   1  17   5   13.22    1.19
  -1 -18  -5    9.97    0.99
   1  18   5    8.44    1.23
  -1 -19  -5    1.98    1.08
   1  19   5    1.71    0.67
  -1 -20  -5    1.75    0.92
   1  20   5    1.30    0.65
  -1 -21  -5    4.58    0.72
   1  21   5    5.50    0.67
  -1  19  -6    9.05    1.06
   1 -19   6    6.71    0.92
  -1  18  -6   16.86    1.06
   1 -18   6   14.01    1.01
  -1  17  -6    3.52    0.97
   1 -17   6    2.96    0.76
  -1  16  -6    0.63    0.65
   1 -16   6    0.58    0.67
  -1  15  -6    2.96    0.99
   1 -15   6    3.37    0.79
  -1  14  -6   77.58    3.32
   1 -14   6   77.22    3.05
  -1  13  -6   22.27    1.14
   1 -13   6   20.27    1.37
  -1  12  -6   90.01    3.30
   1 -12   6   79.51    3.19
  -1  11  -6   37.28    1.89
   1 -11   6   38.18    1.84
  -1  10  -6    0.38    0.58
   1 -10   6    0.16    0.72
  -1   9  -6  623.02   17.73
   1  -9   6  621.20   17.17
  -1   8  -6  601.40   16.12
   1  -8   6  600.53   15.83
  -1   7  -6  232.82    7.27
   1  -7   6  231.47    7.21
  -1   6  -6  315.58   10.12
   1  -6   6  320.27    9.90
  -1   5  -6   12.01    0.97
   1  -5   6   11.09    0.90
  -1   4  -6   38.09    1.86
   1  -4   6   36.25    1.86
  -1   3  -6  278.79    9.43
   1  -3   6  271.39    9.02
  -1   2  -6  116.86    5.10
   1  -2   6  117.76    5.34
  -1   1  -6 1245.16   33.54
   1  -1   6 1220.94   32.97
  -1   0  -6  149.32    5.25
   1   0   6  150.84    5.66
  -1  -1  -6 1297.57   49.34
   1   1   6 1287.05   49.43
  -1  -2  -6  115.60    4.20
   1   2   6  120.88    4.38
  -1  -3  -6  284.83    8.40
   1   3   6  281.91    8.37
  -1  -4  -6   41.50    1.98
   1   4   6   37.13    2.07
  -1  -5  -6   11.49    1.06
   1   5   6   12.46    0.99
  -1  -6  -6  329.75   10.10
   1   6   6  321.49    9.99
  -1  -7  -6  244.79    7.36
   1   7   6  239.60    7.27
  -1  -8  -6  628.72   24.67
   1   8   6  626.03   18.77
  -1  -9  -6  670.04   17.78
   1   9   6  667.26   17.91
  -1 -10  -6   -0.27    0.74
   1  10   6    0.67    0.79
  -1 -11  -6   40.16    1.80
   1  11   6   43.68    1.93
  -1 -12  -6   89.43    3.52
   1  12   6   90.73    3.64
  -1 -13  -6   19.51    1.44
   1  13   6   19.84    1.30
  -1 -14  -6   80.67    3.10
   1  14   6   81.75    3.19
  -1 -15  -6    3.03    1.03
   1  15   6    3.55    1.03
  -1 -16  -6    1.30    0.99
   1  16   6    0.34    0.90
  -1 -17  -6    4.09    1.01
   1  17   6    4.58    1.01
  -1 -18  -6   23.43    1.53
   1  18   6   21.57    1.55
  -1 -19  -6   14.28    1.32
   1  19   6   16.07    1.28
  -1 -20  -6    0.72    0.72
   1  20   6    0.65    0.67
  -1 -21  -6   16.07    1.66
   1  21   6   14.37    1.30
  -1 -22  -6    2.92    0.70
   1  22   6    2.31    0.94
  -1 -23  -6    0.40    0.74
   1  23   6    0.22    0.72
  -1  20  -7    1.89    0.90
   1 -20   7    1.55    0.54
   1 -19   7    0.07    0.72
  -1  18  -7   33.98    1.82
   1 -18   7   35.62    3.08
  -1  17  -7   18.77    1.28
   1 -17   7   16.30    1.21
  -1  16  -7   28.91    1.46
   1 -16   7   29.52    1.62
  -1  15  -7    6.17    0.97
   1 -15   7    6.26    0.94
  -1  14  -7    0.25    0.65
   1 -14   7    0.61    0.88
  -1  13  -7   19.26    1.26
   1 -13   7   18.14    1.26
  -1  12  -7    0.90    0.63
   1 -12   7    1.44    0.72
  -1  11  -7   39.71    1.73
   1 -11   7   35.08    1.71
  -1  10  -7   32.97    1.50
   1 -10   7   27.79    1.57
  -1   9  -7    9.81    0.88
   1  -9   7    8.10    0.97
  -1   8  -7  308.49    9.29
   1  -8   7  311.05    9.81
  -1   7  -7  146.85    5.10
   1  -7   7  143.71    4.94
  -1   6  -7   93.87    3.23
   1  -6   7   87.30    2.94
  -1   5  -7   67.66    2.81
   1  -5   7   66.29    2.56
  -1   4  -7    3.12    0.72
   1  -4   7    3.25    0.79
  -1   3  -7    2.00    0.79
   1  -3   7    2.87    0.88
  -1   2  -7    0.38    0.94
   1  -2   7    0.94    0.99
  -1   1  -7   21.75    1.44
   1  -1   7   20.92    1.46
  -1   0  -7   -0.16    0.79
   1   0   7   -0.31    0.79
  -1  -1  -7   20.07    2.07
   1   1   7   20.20    1.89
  -1  -2  -7    1.68    0.76
   1   2   7    1.89    0.72
  -1  -3  -7    2.67    0.81
   1   3   7    3.30    0.72
  -1  -4  -7    3.03    0.94
   1   4   7    1.93    0.83
  -1  -5  -7   69.88    2.85
   1   5   7   71.79    2.74
  -1  -6  -7   87.93    3.21
   1   6   7   92.57    3.25
  -1  -7  -7  159.51    5.77
   1   7   7  157.42    5.19
  -1  -8  -7  334.46   14.59
   1   8   7  319.02    8.87
  -1  -9  -7    9.25    1.12
   1   9   7    9.63    1.19
  -1 -10  -7   34.46    2.07
   1  10   7   33.85    1.80
  -1 -11  -7   41.84    2.13
   1  11   7   41.71    2.02
  -1 -12  -7    2.04    0.99
   1  12   7    1.46    1.12
  -1 -13  -7   17.19    1.55
   1  13   7   20.70    1.55
  -1 -14  -7   -0.13    1.19
   1  14   7    0.22    1.26
  -1 -15  -7    6.73    1.41
   1  15   7    6.60    1.03
  -1 -16  -7   37.71    2.09
   1  16   7   31.67    1.77
  -1 -17  -7   21.46    2.51
   1  17   7   23.77    2.31
  -1 -18  -7   47.95    2.58
   1  18   7   43.05    2.40
  -1 -19  -7    0.40    1.14
   1  19   7    0.40    1.08
  -1 -20  -7    1.57    1.57
   1  20   7    3.77    1.10
  -1 -21  -7   11.07    1.68
   1  21   7    9.36    1.08
  -1 -22  -7    0.38    0.88
   1  22   7    1.17    1.23
  -1 -23  -7    0.34    0.70
   1  23   7    0.00    1.03
  -1 -24  -7   -0.52    0.79
  -1  21  -8    2.13    0.97
   1 -21   8    1.98    0.83
  -1  20  -8   -0.09    1.14
   1 -20   8    0.20    0.70
  -1  19  -8    3.30    0.88
   1 -19   8    3.66    1.01
  -1  18  -8    1.57    0.88
   1 -18   8    1.21    0.81
  -1  17  -8   13.72    1.84
   1 -17   8   11.76    1.26
  -1  16  -8   10.35    1.14
   1 -16   8    9.58    1.19
  -1  15  -8   19.08    1.37
   1 -15   8   18.34    1.46
  -1  14  -8    0.02    0.76
   1 -14   8    0.43    1.12
  -1  13  -8    0.54    1.06
   1 -13   8    0.85    1.19
  -1  12  -8    1.14    1.12
   1 -12   8    2.00    1.21
  -1  11  -8    4.56    1.06
   1 -11   8    4.78    1.14
  -1  10  -8   23.57    1.82
   1 -10   8   21.50    1.93
  -1   9  -8   42.78    2.29
   1  -9   8   40.40    2.36
  -1   8  -8   34.01    2.07
   1  -8   8   33.38    2.31
  -1   7  -8   10.28    1.30
   1  -7   8    9.97    1.30
  -1   6  -8    1.10    0.81
   1  -6   8    0.83    0.90
  -1   5  -8   37.10    2.00
   1  -5   8   35.20    2.22
  -1   4  -8   10.17    1.14
   1  -4   8    9.90    1.35
  -1   3  -8   15.89    1.39
   1  -3   8   13.38    1.57
  -1   2  -8   -0.02    0.88
   1  -2   8    1.44    1.06
  -1   1  -8  177.17    6.94
   1  -1   8  174.75    6.94
  -1   0  -8  299.53   11.63
   1   0   8  312.44   11.67
  -1  -1  -8  174.41    7.63
   1   1   8  175.00    6.49
  -1  -2  -8    0.61    0.74
   1   2   8    0.65    0.92
  -1  -3  -8   12.05    1.26
   1   3   8   14.46    1.32
  -1  -4  -8   10.60    1.32
   1   4   8    9.50    1.26
  -1  -5  -8   44.40    2.47
   1   5   8   38.83    2.13
  -1  -6  -8    1.39    1.10
   1   6   8    2.11    1.03
  -1  -7  -8   10.64    2.09
   1   7   8   13.09    1.53
  -1  -8  -8   42.47    2.02
   1   8   8   41.84    2.36
  -1  -9  -8   59.84    2.65
   1   9   8   53.85    2.67
  -1 -10  -8   32.19    1.86
   1  10   8   30.46    1.98
  -1 -11  -8    5.23    1.23
   1  11   8    5.28    1.26
  -1 -12  -8    1.64    1.10
   1  12   8    2.02    1.19
  -1 -13  -8    0.27    1.01
   1  13   8   -0.27    1.10
  -1 -14  -8    0.65    1.39
   1  14   8   -0.27    1.26
  -1 -15  -8   22.49    1.55
   1  15   8   24.00    1.80
  -1 -16  -8   13.45    1.71
   1  16   8   13.45    1.66
  -1 -17  -8   18.14    1.71
   1  17   8   18.97    1.66
  -1 -18  -8    0.65    1.35
   1  18   8    1.89    0.94
  -1 -19  -8    7.63    1.35
   1  19   8    7.50    1.01
  -1 -20  -8    0.07    1.08
   1  20   8   -0.16    0.92
  -1 -21  -8    4.09    1.32
   1  21   8    4.31    1.06
  -1 -22  -8    0.04    1.12
   1  22   8   -0.02    1.46
  -1 -23  -8    1.21    0.88
   1  23   8    2.04    1.37
  -1  22  -9   -0.20    0.88
  -1  21  -9    0.65    1.03
   1 -21   9   -0.04    0.61
  -1  20  -9   -0.45    1.14
   1 -20   9   -0.25    0.99
  -1  19  -9    0.36    1.01
   1 -19   9   -0.16    1.44
  -1  18  -9   10.26    1.37
   1 -18   9   10.28    1.46
  -1  17  -9    0.09    1.21
   1 -17   9    0.88    1.26
  -1  16  -9    7.59    1.14
   1 -16   9    8.44    1.23
  -1  15  -9    9.61    1.23
   1 -15   9    9.07    1.39
  -1  14  -9   -0.25    0.97
   1 -14   9    0.49    1.14
  -1  13  -9    2.99    0.94
   1 -13   9    2.33    1.03
  -1  12  -9    1.03    1.01
   1 -12   9    0.97    1.12
  -1  11  -9   25.05    2.67
   1 -11   9   24.47    1.95
  -1  10  -9   19.35    1.55
   1 -10   9   20.27    1.86
  -1   9  -9    9.54    1.14
   1  -9   9    8.06    1.19
  -1   8  -9    0.34    1.32
   1  -8   9   -0.54    1.48
  -1   7  -9    4.09    1.01
   1  -7   9    6.55    1.23
  -1   6  -9    0.90    1.06
   1  -6   9    2.36    1.26
  -1   5  -9   87.57    3.19
   1  -5   9   83.12    3.48
  -1   4  -9   14.25    1.55
   1  -4   9   11.96    1.68
  -1   3  -9    1.10    1.32
   1  -3   9    1.01    1.48
  -1   2  -9   37.24    2.45
   1  -2   9   37.26    2.18
  -1   1  -9   22.63    1.75
   1  -1   9   21.26    1.68
  -1   0  -9    0.94    1.10
   1   0   9    0.11    1.08
  -1  -1  -9   20.20    2.38
   1   1   9   22.07    1.98
  -1  -2  -9   38.50    2.31
   1   2   9   41.91    3.37
  -1  -3  -9    0.16    1.06
   1   3   9    0.85    1.21
  -1  -4  -9   13.47    1.50
   1   4   9   17.33    1.64
  -1  -5  -9   97.31    7.45
   1   5   9   95.20    4.09
  -1  -6  -9    2.27    1.06
   1   6   9    2.92    1.10
  -1  -7  -9    7.05    1.12
   1   7   9    7.07    1.28
  -1  -8  -9   -0.43    1.23
   1   8   9   -0.22    1.14
  -1  -9  -9   11.63    1.53
   1   9   9   12.35    1.48
  -1 -10  -9   24.62    2.00
   1  10   9   26.11    2.09
  -1 -11  -9   32.86    1.95
   1  11   9   33.04    2.02
  -1 -12  -9    1.93    1.53
   1  12   9    2.42    1.53
  -1 -13  -9    2.63    1.19
   1  13   9    1.66    1.14
  -1 -14  -9   -0.47    1.39
   1  14   9    0.38    1.44
  -1 -15  -9   12.35    1.68
   1  15   9   14.25    1.59
  -1 -16  -9   11.04    1.89
   1  16   9   10.71    1.68
  -1 -17  -9    0.34    1.26
   1  17   9    1.08    1.12
  -1 -18  -9   18.20    1.59
   1  18   9   19.15    1.68
  -1 -19  -9   -0.25    1.41
   1  19   9   -0.31    1.21
  -1 -20  -9   -0.20    1.21
   1  20   9    0.70    1.12
  -1 -21  -9    1.46    1.44
   1  21   9    1.48    1.21
  -1 -22  -9    0.97    1.89
   1  22   9   -0.56    1.68
  -1 -23  -9    0.43    1.35
   1  23   9   -0.47    1.57
  -1  21 -10    0.02    0.76
   1 -21  10   -0.38    1.06
  -1  20 -10    1.98    1.03
   1 -20  10    1.77    0.76
  -1  19 -10    2.40    1.21
   1 -19  10    3.12    1.10
  -1  18 -10    1.71    1.28
   1 -18  10    1.41    1.10
  -1  17 -10    4.38    1.37
   1 -17  10    4.20    1.53
  -1  16 -10   -0.85    1.39
   1 -16  10    0.00    1.48
  -1  15 -10    2.76    1.28
   1 -15  10    2.69    1.32
  -1  14 -10    0.58    1.14
   1 -14  10    0.27    1.55
  -1  13 -10    0.61    1.39
   1 -13  10    0.97    1.23
  -1  12 -10    0.02    0.97
   1 -12  10    0.49    1.12
  -1  11 -10    2.56    2.13
   1 -11  10    2.31    1.62
  -1  10 -10   29.52    1.86
   1 -10  10   29.36    2.07
  -1   9 -10   54.01    2.74
   1  -9  10   53.69    2.83
  -1   8 -10   46.87    2.92
   1  -8  10   44.94    2.58
  -1   7 -10   23.82    1.77
   1  -7  10   27.68    1.89
  -1   6 -10    0.47    1.12
   1  -6  10   -0.09    1.41
  -1   5 -10    5.79    1.32
   1  -5  10    6.08    1.80
  -1   4 -10   56.68    3.12
   1  -4  10   48.08    2.87
  -1   3 -10   17.10    1.71
   1  -3  10   16.23    1.89
  -1   2 -10    4.15    1.62
   1  -2  10    5.19    1.80
  -1   1 -10   12.50    1.62
   1  -1  10   11.20    1.53
  -1   0 -10   -0.25    1.30
   1   0  10   -0.09    1.30
  -1  -1 -10   12.32    2.63
   1   1  10   11.36    1.59
  -1  -2 -10    4.67    1.41
   1   2  10    5.63    2.67
  -1  -3 -10   17.22    1.71
   1   3  10   17.87    1.82
  -1  -4 -10   57.73    3.10
   1   4  10   56.16    3.17
  -1  -5 -10    6.04    1.32
   1   5  10    6.85    1.32
  -1  -6 -10    1.37    1.32
   1   6  10    0.31    1.21
  -1  -7 -10   33.96    2.42
   1   7  10   30.64    2.07
  -1  -8 -10   56.66    3.12
   1   8  10   57.24    3.12
  -1  -9 -10   67.07    3.32
   1   9  10   64.51    3.93
  -1 -10 -10   37.08    2.13
   1  10  10   34.70    2.15
  -1 -11 -10    2.85    1.77
   1  11  10    2.31    1.80
  -1 -12 -10    0.67    1.30
   1  12  10   -0.25    1.35
  -1 -13 -10    1.12    1.48
   1  13  10   -0.36    1.48
  -1 -14 -10    0.07    1.55
   1  14  10    0.07    1.39
  -1 -15 -10    5.43    1.37
   1  15  10    6.55    1.30
  -1 -16 -10    0.40    1.80
   1  16  10   -1.57    1.77
  -1 -17 -10    7.70    1.89
   1  17  10    8.06    1.50
  -1 -18 -10    0.85    1.21
   1  18  10    1.95    1.37
  -1 -19 -10    5.19    1.57
   1  19  10    4.09    1.55
  -1 -20 -10    3.97    1.48
   1  20  10    5.30    1.73
  -1 -21 -10    0.63    1.06
   1  21  10   -0.45    2.29
  -1 -22 -10   -0.27    1.01
   1  22  10    0.16    0.88
  -1  20 -11    0.74    1.01
   1 -20  11    0.31    1.59
  -1  19 -11    6.78    1.26
   1 -19  11    7.18    1.48
  -1  18 -11    7.41    1.35
   1 -18  11    7.41    1.37
  -1  17 -11    1.98    1.30
   1 -17  11    1.32    1.26
  -1  16 -11    2.09    1.30
   1 -16  11   -0.04    1.71
  -1  15 -11    2.33    1.59
   1 -15  11    1.30    1.77
  -1  14 -11    2.72    1.59
   1 -14  11    2.72    1.55
  -1  13 -11   -0.45    1.28
   1 -13  11    1.30    1.30
  -1  12 -11    0.63    1.37
   1 -12  11    1.84    1.30
  -1  11 -11    5.99    1.53
   1 -11  11    5.68    1.62
  -1  10 -11    1.55    1.06
   1 -10  11    0.65    1.28
  -1   9 -11   11.65    2.96
   1  -9  11   11.16    2.20
  -1   8 -11    1.64    1.23
   1  -8  11    1.53    1.39
  -1   7 -11   -0.56    1.32
   1  -7  11   -0.09    1.62
  -1   6 -11   11.04    1.62
   1  -6  11   11.40    1.93
  -1   5 -11  150.08    6.71
   1  -5  11  155.00    7.12
  -1   4 -11   54.97    3.08
   1  -4  11   55.42    3.17
  -1   3 -11    1.26    1.21
   1  -3  11    1.06    1.35
  -1   2 -11   71.70    3.37
   1  -2  11   72.10    3.19
  -1   1 -11    4.35    1.26
   1  -1  11    2.69    1.46
  -1   0 -11    0.34    1.37
   1   0  11    1.08    1.41
  -1  -1 -11    2.42    1.71
   1   1  11    2.76    1.62
  -1  -2 -11   70.15    4.49
   1   2  11   67.61    5.70
  -1  -3 -11    0.90    1.80
   1   3  11    1.59    1.77
  -1  -4 -11   55.26    3.34
   1   4  11   60.00    3.50
  -1  -5 -11  169.86    6.04
   1   5  11  161.91    6.89
  -1  -6 -11   13.15    1.84
   1   6  11   15.69    1.93
  -1  -7 -11   -0.61    1.59
   1   7  11    0.11    1.50
  -1  -8 -11    2.87    1.35
   1   8  11    0.02    1.32
  -1  -9 -11   15.83    1.93
   1   9  11   16.95    1.80
  -1 -10 -11    1.62    2.00
   1  10  11    2.24    1.98
  -1 -11 -11    6.64    1.55
   1  11  11    6.06    1.68
  -1 -12 -11    0.47    1.50
   1  12  11    2.22    1.53
  -1 -13 -11    0.29    1.64
   1  13  11    0.74    1.66
  -1 -14 -11    2.38    1.59
   1  14  11    2.38    1.75
  -1 -15 -11    4.47    1.68
   1  15  11    2.87    1.48
  -1 -16 -11    1.68    1.48
   1  16  11    2.33    1.82
  -1 -17 -11    3.34    2.09
   1  17  11    0.63    2.07
  -1 -18 -11   13.09    2.07
   1  18  11   13.42    1.77
  -1 -19 -11   12.73    1.91
   1  19  11   12.73    1.80
  -1 -20 -11    0.88    1.53
   1  20  11    0.18    1.39
  -1 -21 -11   -0.49    1.03
   1  21  11   -0.92    1.77
  -1  19 -12   -0.67    1.46
   1 -19  12    0.74    1.46
  -1  18 -12    9.05    2.56
   1 -18  12    8.28    1.82
  -1  17 -12    5.30    1.46
   1 -17  12    3.77    2.04
  -1  16 -12   -1.35    2.54
   1 -16  12    0.63    1.86
  -1  15 -12    1.39    1.44
   1 -15  12   -0.58    1.75
  -1  14 -12   19.26    2.29
   1 -14  12   17.64    2.49
  -1  13 -12    2.09    1.37
   1 -13  12    0.34    1.48
  -1  12 -12    4.11    1.75
   1 -12  12    3.17    2.04
  -1  11 -12    0.11    1.57
   1 -11  12   -0.34    1.77
  -1  10 -12    9.94    1.75
   1 -10  12   10.93    2.02
  -1   9 -12   20.00    2.22
   1  -9  12   21.66    2.38
  -1   8 -12   13.24    1.75
   1  -8  12   12.97    1.89
  -1   7 -12    0.52    1.59
   1  -7  12   -2.22    1.80
  -1   6 -12   74.19    4.09
   1  -6  12   70.35    4.33
  -1   5 -12    0.27    1.32
   1  -5  12    1.44    1.50
  -1   4 -12  174.12    6.20
   1  -4  12  162.43    6.49
  -1   3 -12    1.64    1.59
   1  -3  12    1.75    1.77
  -1   2 -12    3.75    1.68
   1  -2  12    4.62    2.02
  -1   1 -12   31.13    2.13
   1  -1  12   35.33    2.76
  -1   0 -12    8.71    1.73
   1   0  12    9.47    1.68
  -1  -1 -12   37.13    3.82
   1   1  12   30.42    2.38
  -1  -2 -12    3.82    1.53
   1   2  12    4.44    2.45
  -1  -3 -12    1.59    1.39
   1   3  12    2.24    1.55
  -1  -4 -12  170.78    8.31
   1   4  12  180.14    8.08
  -1  -5 -12    1.10    1.59
   1   5  12    1.23    2.00
  -1  -6 -12   87.77    4.42
   1   6  12   86.13    4.38
  -1  -7 -12    0.34    1.41
   1   7  12   -0.67    1.55
  -1  -8 -12   13.13    2.67
   1   8  12   16.27    2.76
  -1  -9 -12   29.05    2.58
   1   9  12   26.06    2.56
  -1 -10 -12    9.58    1.80
   1  10  12    9.70    1.68
  -1 -11 -12    1.32    1.64
   1  11  12   -1.71    1.75
  -1 -12 -12    3.12    1.84
   1  12  12    4.62    1.98
  -1 -13 -12    2.36    1.98
   1  13  12    1.57    1.89
  -1 -14 -12   29.43    2.33
   1  14  12   28.08    2.72
  -1 -15 -12   -0.99    2.40
   1  15  12   -1.19    2.20
  -1 -16 -12    3.12    1.64
   1  16  12    3.30    1.66
  -1 -17 -12    9.05    2.02
   1  17  12    6.08    2.02
  -1 -18 -12   17.87    2.49
   1  18  12   18.50    2.09
  -1 -19 -12    0.61    1.66
   1  19  12   -1.21    2.92
  -1 -20 -12    2.76    2.29
   1  20  12    3.14    1.59
  -1  18 -13   -0.27    1.55
   1 -18  13    1.32    1.46
  -1  17 -13    1.35    1.26
   1 -17  13    0.61    1.71
  -1  16 -13    1.32    1.57
   1 -16  13    0.36    2.04
  -1  15 -13    1.08    1.98
   1 -15  13    1.73    2.22
  -1  14 -13   29.90    2.49
   1 -14  13   34.70    2.81
  -1  13 -13    3.93    1.77
   1 -13  13    4.65    1.95
  -1  12 -13    2.13    1.80
   1 -12  13    2.15    1.93
  -1  11 -13    6.35    1.95
   1 -11  13    5.88    2.07
  -1  10 -13    1.46    1.68
   1 -10  13    0.72    2.22
  -1   9 -13   -0.61    1.39
   1  -9  13    1.12    1.84
  -1   8 -13    2.83    2.24
   1  -8  13    4.31    2.22
  -1   7 -13    0.47    1.71
   1  -7  13   -0.25    1.93
  -1   6 -13    2.31    1.46
   1  -6  13    2.90    1.75
  -1   5 -13   74.12    3.88
   1  -5  13   75.83    4.04
  -1   4 -13  199.08    7.00
   1  -4  13  202.61    7.81
  -1   3 -13    8.19    1.77
   1  -3  13   10.37    2.00
  -1   2 -13   81.80    3.70
   1  -2  13   83.35    4.26
  -1   1 -13    9.02    1.66
   1  -1  13   11.22    1.98
  -1   0 -13    1.64    1.77
   1   0  13   -0.47    2.00
  -1  -1 -13    6.31    1.91
   1   1  13    9.32    2.22
  -1  -2 -13   79.98    5.01
   1   2  13   89.43    5.25
  -1  -3 -13    6.44    2.00
   1   3  13    7.25    2.09
  -1  -4 -13  219.33    9.81
   1   4  13  218.01    9.11
  -1  -5 -13   81.89    4.65
   1   5  13   91.58    5.34
  -1  -6 -13    1.98    2.40
   1   6  13    3.75    2.60
  -1  -7 -13    0.16    1.66
   1   7  13    1.01    1.75
  -1  -8 -13    5.12    1.93
   1   8  13    3.70    1.77
  -1  -9 -13    0.11    2.00
   1   9  13    0.02    1.95
  -1 -10 -13    1.44    1.93
   1  10  13    1.30    1.82
  -1 -11 -13    3.77    2.36
   1  11  13    6.46    2.22
  -1 -12 -13    1.66    2.18
   1  12  13    4.42    2.02
  -1 -13 -13    4.35    1.98
   1  13  13    3.55    1.89
  -1 -14 -13   40.54    3.55
   1  14  13   26.98    4.09
  -1 -15 -13    0.72    1.59
   1  15  13    2.27    1.77
  -1 -16 -13    1.26    2.67
   1  16  13    1.12    2.63
  -1 -17 -13    1.37    1.86
   1  17  13    6.31    1.66
  -1 -18 -13    0.11    1.93
   1  18  13    0.25    1.66
   1  19  13    0.09    1.26
  -1  16 -14    0.16    1.44
   1 -16  14    0.83    1.50
  -1  15 -14   -0.29    1.35
   1 -15  14    0.13    1.57
  -1  14 -14    0.56    1.86
   1 -14  14    2.99    2.33
  -1  13 -14   19.10    2.36
   1 -13  14   23.46    3.34
  -1  12 -14    5.66    1.71
   1 -12  14    5.30    1.86
  -1  11 -14   15.17    2.78
   1 -11  14   12.55    2.72
  -1  10 -14    2.07    1.82
   1 -10  14    2.11    1.86
  -1   9 -14    2.67    2.42
   1  -9  14    4.67    2.33
  -1   8 -14    4.24    2.18
   1  -8  14    4.20    2.13
  -1   7 -14   -0.61    1.84
   1  -7  14    1.91    2.29
  -1   6 -14   17.10    2.24
   1  -6  14   13.33    2.67
  -1   5 -14    0.36    1.66
   1  -5  14    0.74    1.93
  -1   4 -14    0.34    1.95
   1  -4  14   -0.16    1.89
  -1   3 -14   13.80    2.72
   1  -3  14   14.12    2.85
  -1   2 -14   -0.31    2.40
   1  -2  14    0.22    2.63
  -1   1 -14    1.57    2.13
   1  -1  14    1.23    2.38
  -1   0 -14    3.14    2.11
   1   0  14    2.29    2.29
  -1  -1 -14    2.67    2.09
   1   1  14    0.85    2.31
  -1  -2 -14    0.63    1.82
   1   2  14    0.25    1.93
  -1  -3 -14   17.69    2.18
   1   3  14   15.74    3.50
  -1  -4 -14    1.10    1.89
   1   4  14    0.67    2.00
  -1  -5 -14    0.22    1.73
   1   5  14   -0.38    1.98
  -1  -6 -14   20.92    2.63
   1   6  14   19.78    2.83
  -1  -7 -14   -1.06    2.69
   1   7  14    0.92    2.20
  -1  -8 -14    5.59    2.15
   1   8  14    6.11    2.45
  -1  -9 -14    4.60    2.33
   1   9  14    4.18    2.40
  -1 -10 -14    1.01    2.40
   1  10  14    4.35    2.51
  -1 -11 -14   17.60    2.56
   1  11  14   19.87    2.54
  -1 -12 -14    6.80    2.72
   1  12  14    5.21    2.04
  -1 -13 -14   27.72    3.34
   1  13  14   23.68    3.68
  -1 -14 -14    2.09    2.09
   1  14  14    1.57    2.04
  -1 -15 -14    3.23    4.31
   1  15  14    1.59    3.93
  -1  14 -15   -0.72    1.91
   1 -14  15   -0.72    2.02
  -1  13 -15    1.59    1.64
   1 -13  15    1.08    1.89
  -1  12 -15    0.36    2.04
   1 -12  15    2.29    2.78
  -1  11 -15   -0.74    1.71
   1 -11  15    2.65    1.73
  -1  10 -15   -0.20    2.02
   1 -10  15   -0.49    2.56
  -1   9 -15   -1.14    2.24
   1  -9  15    0.83    2.20
  -1   8 -15    0.65    2.31
   1  -8  15    0.18    2.67
  -1   7 -15    1.57    1.84
   1  -7  15    3.08    2.02
  -1   6 -15    2.81    2.04
   1  -6  15    1.86    2.09
  -1   5 -15   13.65    3.05
   1  -5  15   14.23    3.34
  -1   4 -15    2.45    2.76
   1  -4  15   -0.38    2.99
  -1   3 -15    1.71    2.33
   1  -3  15    3.73    2.33
  -1   2 -15    0.72    2.29
   1  -2  15    1.39    2.36
  -1   1 -15   -0.02    2.24
   1  -1  15    1.26    2.29
  -1   0 -15   -1.30    2.18
   1   0  15    0.38    2.31
  -1  -1 -15   -1.89    2.38
   1   1  15    0.63    2.87
  -1  -2 -15    3.64    2.94
   1   2  15   -0.63    2.85
  -1  -3 -15    5.32    2.99
   1   3  15    2.38    4.22
  -1  -4 -15    2.31    2.36
   1   4  15    1.21    2.45
  -1  -5 -15   20.83    2.65
   1   5  15   21.21    3.01
  -1  -6 -15    6.22    2.31
   1   6  15    3.05    2.07
  -1  -7 -15    1.26    2.07
   1   7  15    1.14    2.20
  -1  -8 -15    3.30    2.49
   1   8  15    1.06    2.49
  -2  10  15    2.54    2.36
   2 -10 -15    5.88    2.00
  -2   9  15    0.65    1.98
   2  -9 -15    0.38    1.93
  -2   8  15    8.69    3.21
   2  -8 -15    9.14    2.94
  -2   7  15    0.88    2.51
   2  -7 -15    0.67    2.38
  -2   6  15   -0.56    2.24
   2  -6 -15    1.12    2.33
  -2   5  15    1.44    2.11
   2  -5 -15    1.73    1.89
  -2   4  15    7.36    2.31
   2  -4 -15    6.96    2.15
  -2   3  15    0.07    3.95
   2  -3 -15    0.38    1.84
  -2   2  15    0.34    2.29
   2  -2 -15    0.29    3.86
  -2   1  15    5.16    2.27
   2  -1 -15    8.04    2.07
  -2   0  15   -0.18    2.38
   2   0 -15    0.00    2.20
  -2  -1  15    2.78    2.74
   2   1 -15    7.07    2.74
  -2  -2  15   -0.52    2.69
   2   2 -15   -0.11    2.72
  -2  -3  15    1.28    2.29
   2   3 -15    1.64    2.20
  -2  -4  15   10.33    2.20
   2   4 -15    7.77    2.22
  -2  -5  15    0.25    2.02
   2   5 -15    0.94    1.84
  -2  -6  15    1.01    2.20
   2   6 -15    2.02    2.18
  -2  -7  15    0.54    2.31
   2   7 -15   -1.21    2.22
  -2  -8  15    8.93    2.42
   2   8 -15    5.81    2.45
  -2  -9  15   -1.08    2.20
   2   9 -15    0.88    2.07
  -2 -10  15    8.31    1.95
   2  10 -15    6.11    1.64
  -2 -11  15    3.03    2.60
   2  11 -15    0.02    2.99
  -2 -12  15    8.19    1.95
   2  12 -15    8.96    1.84
  -2 -13  15    0.04    2.18
   2  13 -15    1.84    2.00
  -2 -14  15    2.87    1.48
   2  14 -15    3.17    1.62
  -2 -15  15   -0.43    2.24
   2  15 -15    0.83    2.02
  -2  16  14   -0.22    2.27
   2 -16 -14    0.43    1.21
  -2  15  14    0.36    1.91
   2 -15 -14   -0.09    1.59
  -2  14  14    1.21    1.98
   2 -14 -14    1.82    2.04
  -2  13  14    0.49    1.86
   2 -13 -14    0.76    1.71
  -2  12  14    4.76    2.90
   2 -12 -14    8.62    2.27
  -2  11  14    3.57    2.47
   2 -11 -14    1.48    2.31
  -2  10  14    4.49    2.31
   2 -10 -14    1.86    1.93
  -2   9  14    3.28    2.42
   2  -9 -14    1.50    2.02
  -2   8  14    9.92    2.04
   2  -8 -14    9.18    2.02
  -2   7  14    2.00    2.13
   2  -7 -14    2.96    2.13
  -2   6  14   26.15    3.77
   2  -6 -14   29.36    3.14
  -2   5  14    5.01    2.65
   2  -5 -14    3.48    2.63
  -2   4  14   20.40    3.21
   2  -4 -14   17.19    2.85
  -2   3  14   18.02    3.32
   2  -3 -14   21.48    2.38
  -2   2  14   -1.08    1.80
   2  -2 -14    1.71    2.42
  -2   1  14    3.30    2.04
   2  -1 -14    1.17    1.95
  -2   0  14    4.04    2.22
   2   0 -14    3.08    1.91
  -2  -1  14    1.39    1.98
   2   1 -14    2.99    1.89
  -2  -2  14   -0.99    2.09
   2   2 -14   -0.22    1.82
  -2  -3  14   21.08    2.47
   2   3 -14   18.72    2.29
  -2  -4  14   19.19    2.31
   2   4 -14   17.67    2.15
  -2  -5  14    4.06    2.09
   2   5 -14    5.45    2.02
  -2  -6  14   22.42    3.32
   2   6 -14   22.92    3.05
  -2  -7  14   -0.04    1.59
   2   7 -14    0.58    1.48
  -2  -8  14    9.52    1.86
   2   8 -14    7.36    1.89
  -2  -9  14    3.37    2.45
   2   9 -14    3.32    2.56
  -2 -10  14    1.30    1.80
   2  10 -14    2.15    1.66
  -2 -11  14    1.59    1.82
   2  11 -14    2.47    1.73
  -2 -12  14    6.91    1.95
   2  12 -14    7.41    2.13
  -2 -13  14    1.12    1.66
   2  13 -14    1.12    1.59
  -2 -14  14    3.79    2.15
   2  14 -14    2.11    2.11
  -2 -15  14   -0.36    1.39
   2  15 -14    0.97    1.28
  -2 -16  14    0.72    1.39
   2  16 -14    1.01    1.46
  -2 -17  14    1.41    1.59
   2  17 -14    1.01    1.35
  -2  19  13    0.70    1.21
   2 -19 -13    0.58    1.26
  -2  18  13    0.58    1.73
   2 -18 -13    1.48    2.13
  -2  17  13    8.01    1.98
   2 -17 -13    9.32    1.98
  -2  16  13    1.21    1.89
   2 -16 -13    1.41    1.68
  -2  15  13    1.53    1.95
   2 -15 -13    2.49    1.91
  -2  14  13    4.60    1.91
   2 -14 -13    5.36    2.13
  -2  13  13    0.79    2.15
   2 -13 -13   -0.04    2.42
  -2  12  13    0.00    1.89
   2 -12 -13    1.19    1.66
  -2  11  13    2.81    2.42
   2 -11 -13    2.29    2.00
  -2  10  13   -0.43    2.54
   2 -10 -13    1.91    2.24
  -2   9  13    7.09    2.02
   2  -9 -13    6.17    1.73
  -2   8  13    1.57    1.57
   2  -8 -13    1.32    1.75
  -2   7  13    1.44    1.80
   2  -7 -13    2.00    1.93
  -2   6  13    2.49    1.68
   2  -6 -13    0.45    2.36
  -2   5  13    2.31    2.11
   2  -5 -13   -0.70    1.73
  -2   4  13    0.74    1.82
   2  -4 -13    0.13    1.80
  -2   3  13    4.31    2.51
   2  -3 -13    3.77    1.80
  -2   2  13    5.93    2.02
   2  -2 -13    3.77    2.07
  -2   1  13   42.56    3.66
   2  -1 -13   38.29    3.32
  -2   0  13    0.65    2.07
   2   0 -13    0.09    1.89
  -2  -1  13   37.17    3.28
   2   1 -13   43.19    3.17
  -2  -2  13    4.83    1.91
   2   2 -13    5.23    1.71
  -2  -3  13    4.69    1.53
   2   3 -13    3.23    1.48
  -2  -4  13    0.47    1.62
   2   4 -13    0.85    1.32
  -2  -5  13    0.07    1.91
   2   5 -13    0.49    1.46
  -2  -6  13    0.18    1.53
   2   6 -13    1.41    1.68
  -2  -7  13    3.59    1.91
   2   7 -13    5.75    2.04
  -2  -8  13    1.28    1.75
   2   8 -13    1.30    1.59
  -2  -9  13    6.55    1.73
   2   9 -13    6.06    1.64
  -2 -10  13    0.99    2.13
   2  10 -13    1.12    1.89
  -2 -11  13    1.39    1.48
   2  11 -13    2.09    1.59
  -2 -12  13   -0.04    2.00
   2  12 -13    0.27    1.50
  -2 -13  13   -0.81    1.32
   2  13 -13   -0.25    1.26
  -2 -14  13    4.35    1.89
   2  14 -13    4.67    1.91
  -2 -15  13    2.04    1.35
   2  15 -13    0.40    1.17
  -2 -16  13    0.11    1.44
  -2 -17  13    7.00    1.75
   2  17 -13    5.07    1.41
  -2 -18  13    0.36    1.35
   2  18 -13    0.40    1.53
   2 -21 -12    0.99    2.13
  -2  20  12    0.70    1.55
   2 -20 -12    1.64    2.04
  -2  19  12    0.45    1.57
   2 -19 -12    1.28    1.71
  -2  18  12    4.71    1.44
   2 -18 -12    2.87    1.55
  -2  17  12    2.58    2.07
   2 -17 -12    1.23    2.78
  -2  16  12    0.00    1.44
   2 -16 -12    1.19    1.41
  -2  15  12    0.88    2.18
   2 -15 -12    0.18    2.15
  -2  14  12    0.13    1.73
   2 -14 -12    1.08    1.50
  -2  13  12    0.90    2.36
   2 -13 -12    0.56    2.20
  -2  12  12    3.61    1.62
   2 -12 -12    4.11    1.57
  -2  11  12   -0.36    1.80
   2 -11 -12    1.86    1.77
  -2  10  12    1.46    1.82
   2 -10 -12    1.62    1.77
  -2   9  12    0.16    1.44
   2  -9 -12    1.73    1.50
  -2   8  12    1.46    1.71
   2  -8 -12    2.76    1.73
  -2   7  12    2.13    1.50
   2  -7 -12    0.56    1.46
  -2   6  12    0.02    1.46
   2  -6 -12   -0.16    1.30
  -2   5  12   20.16    2.27
   2  -5 -12   17.37    1.98
  -2   4  12   -0.47    2.02
   2  -4 -12   -0.29    1.82
  -2   3  12    3.43    3.23
   2  -3 -12    2.90    1.84
  -2   2  12   -0.81    1.98
   2  -2 -12   -0.18    2.36
  -2   1  12   28.35    2.63
   2  -1 -12   33.65    2.69
  -2   0  12    0.92    1.68
   2   0 -12    0.20    1.41
  -2  -1  12   25.84    2.20
   2   1 -12   31.56    2.45
  -2  -2  12   -0.38    1.64
   2   2 -12   -0.38    1.19
  -2  -3  12    1.12    1.57
   2   3 -12    3.55    1.75
  -2  -4  12    0.90    1.50
   2   4 -12    0.16    1.53
  -2  -5  12   15.49    2.38
   2   5 -12   15.85    2.33
  -2  -6  12    0.18    1.30
   2   6 -12    0.27    1.28
  -2  -7  12    2.56    1.37
   2   7 -12    2.15    1.28
  -2  -8  12    2.72    2.04
   2   8 -12    0.65    1.80
  -2  -9  12    0.70    1.30
   2   9 -12    1.23    1.35
  -2 -10  12    0.81    1.48
   2  10 -12    1.64    1.39
  -2 -11  12   -0.56    1.50
   2  11 -12   -1.01    1.53
  -2 -12  12    4.33    1.62
   2  12 -12    3.61    1.53
  -2 -13  12    0.07    1.77
   2  13 -12   -0.38    1.75
  -2 -14  12   -0.20    1.30
   2  14 -12    0.31    1.21
  -2 -15  12    1.26    1.12
   2  15 -12    0.70    1.17
  -2 -16  12    0.85    1.21
   2  16 -12   -0.11    2.24
  -2 -17  12    3.43    1.19
   2  17 -12    3.17    1.37
  -2 -18  12    3.48    1.14
   2  18 -12    2.69    1.89
  -2 -19  12    0.61    0.97
   2  19 -12   -0.27    1.48
   2 -22 -11   -0.18    1.10
  -2  21  11   -1.08    2.00
   2 -21 -11    0.63    1.35
  -2  20  11    1.77    1.57
   2 -20 -11    1.32    1.80
  -2  19  11    1.03    1.26
   2 -19 -11    0.31    1.10
  -2  18  11   -0.25    2.81
   2 -18 -11   -0.16    1.95
  -2  17  11   -0.40    2.02
  -2  16  11    0.52    1.53
   2 -16 -11   -0.25    1.30
  -2  15  11    3.28    1.98
   2 -15 -11    0.22    1.77
  -2  14  11    1.80    1.50
   2 -14 -11   -0.04    1.39
  -2  13  11   10.77    1.95
   2 -13 -11    9.02    1.80
  -2  12  11    7.65    1.41
   2 -12 -11    3.01    1.57
  -2  11  11    1.10    1.62
   2 -11 -11    0.45    1.55
  -2  10  11    7.81    1.98
   2 -10 -11    9.58    2.00
  -2   9  11    3.84    2.11
   2  -9 -11    4.85    1.84
  -2   8  11   14.25    1.84
   2  -8 -11   13.67    1.91
  -2   7  11    1.35    1.48
   2  -7 -11    1.95    1.35
  -2   6  11    4.06    1.46
   2  -6 -11    5.25    1.21
  -2   5  11   17.17    2.24
   2  -5 -11   16.70    2.27
  -2   4  11   10.71    1.86
   2  -4 -11   10.95    1.89
  -2   3  11    2.38    1.39
   2  -3 -11    2.87    1.44
  -2   2  11   61.17    3.66
   2  -2 -11   60.47    3.14
  -2   1  11   26.06    2.18
   2  -1 -11   24.87    1.98
  -2   0  11   -0.36    1.41
   2   0 -11   -0.09    1.17
  -2  -1  11   28.78    1.98
   2   1 -11   29.36    1.95
  -2  -2  11   58.12    2.96
   2   2 -11   62.83    2.94
  -2  -3  11    1.71    1.21
   2   3 -11    1.84    1.12
  -2  -4  11    9.90    1.75
   2   4 -11   10.12    1.55
  -2  -5  11   16.97    2.20
   2   5 -11   16.43    2.07
  -2  -6  11    3.08    1.41
   2   6 -11    1.41    1.41
  -2  -7  11    1.50    1.46
   2   7 -11    1.14    1.23
  -2  -8  11   13.24    1.46
   2   8 -11    8.40    1.62
  -2  -9  11    4.51    1.53
   2   9 -11    4.71    1.50
  -2 -10  11    6.22    1.30
   2  10 -11    5.25    1.57
  -2 -11  11    1.39    1.62
   2  11 -11    1.26    1.57
  -2 -12  11    3.66    1.19
   2  12 -11    3.43    1.19
  -2 -13  11    8.17    1.48
   2  13 -11   10.24    1.71
  -2 -14  11    0.90    1.57
   2  14 -11    0.70    1.35
  -2 -15  11    0.04    1.10
   2  15 -11    0.52    1.17
  -2 -16  11   -0.70    1.03
   2  16 -11    1.28    1.14
  -2 -17  11    0.11    1.03
   2  17 -11    0.90    1.23
  -2 -18  11    0.70    1.03
   2  18 -11    0.63    1.17
  -2 -19  11    0.07    1.03
   2  19 -11    0.34    1.73
  -2 -20  11    1.37    1.41
   2  20 -11    0.72    0.76
  -2  22  10   -0.65    1.08
   2 -22 -10   -0.04    1.23
  -2  21  10    0.92    1.80
   2 -21 -10    0.83    1.48
  -2  20  10    2.63    1.41
   2 -20 -10    2.20    1.68
  -2  19  10    1.30    1.86
   2 -19 -10    0.90    1.66
  -2  18  10    1.41    1.91
   2 -18 -10    0.02    2.00
  -2  17  10    4.00    1.46
   2 -17 -10    5.52    1.37
  -2  16  10    3.43    1.66
   2 -16 -10    5.10    1.50
  -2  15  10    5.97    1.77
   2 -15 -10    4.40    1.66
  -2  14  10   32.97    2.49
   2 -14 -10   38.68    2.76
  -2  13  10    0.43    1.57
   2 -13 -10   -0.11    1.46
  -2  12  10   -0.25    1.48
   2 -12 -10   -0.31    1.30
  -2  11  10   22.49    1.93
   2 -11 -10   22.87    1.93
  -2  10  10   80.76    3.50
   2 -10 -10   87.16    3.50
  -2   9  10   60.85    3.79
   2  -9 -10   61.15    4.06
  -2   8  10    6.73    1.35
   2  -8 -10    5.12    1.28
  -2   7  10   15.26    1.66
   2  -7 -10   16.05    1.41
  -2   6  10    3.75    1.55
   2  -6 -10    3.08    1.32
  -2   5  10    3.61    1.35
   2  -5 -10    3.23    1.37
  -2   4  10    4.85    1.41
   2  -4 -10    6.15    1.32
  -2   3  10    0.65    1.32
   2  -3 -10    0.45    1.17
  -2   2  10    5.28    1.73
   2  -2 -10    3.88    1.21
  -2   1  10   19.08    1.77
   2  -1 -10   21.82    1.71
  -2   0  10   77.15    3.84
   2   0 -10   84.33    3.88
  -2  -1  10   17.26    1.55
   2   1 -10   17.85    1.41
  -2  -2  10    3.28    1.21
   2   2 -10    4.92    1.14
  -2  -3  10    1.08    1.08
   2   3 -10   -0.02    1.01
  -2  -4  10    5.90    1.44
   2   4 -10    6.67    1.41
  -2  -5  10    3.34    1.32
   2   5 -10    3.32    1.26
  -2  -6  10    4.00    1.35
   2   6 -10    3.37    1.35
  -2  -7  10   14.73    1.73
   2   7 -10   11.96    1.73
  -2  -8  10    5.77    1.21
   2   8 -10    5.77    1.08
  -2  -9  10   43.37    2.99
   2   9 -10   46.73    2.56
  -2 -10  10   67.99    3.05
   2  10 -10   63.75    2.76
  -2 -11  10   17.04    1.98
   2  11 -10   19.57    2.20
  -2 -12  10    0.65    1.19
   2  12 -10    0.47    1.10
  -2 -13  10    0.74    1.10
   2  13 -10   -0.20    1.26
  -2 -14  10   25.07    1.95
   2  14 -10   31.43    2.04
  -2 -15  10    4.65    1.08
   2  15 -10    3.59    0.99
  -2 -16  10    4.71    1.17
   2  16 -10    3.91    0.94
  -2 -17  10    2.51    1.26
  -2 -18  10    0.61    1.14
   2  18 -10    0.47    1.12
  -2 -19  10    1.35    1.44
   2  19 -10    0.58    0.94
  -2 -20  10    1.28    1.21
   2  20 -10    2.02    0.83
  -2 -21  10    0.16    0.72
   2  21 -10    0.56    0.90
  -2  23   9    0.79    0.94
   2 -23  -9    0.94    1.95
  -2  22   9    5.72    2.00
   2 -22  -9    5.45    1.17
  -2  21   9    0.36    1.21
   2 -21  -9   -0.52    0.90
  -2  20   9    7.61    1.53
   2 -20  -9    7.74    1.23
  -2  19   9    4.18    1.26
   2 -19  -9    4.15    1.14
  -2  18   9   26.51    2.13
   2 -18  -9   31.54    2.29
  -2  17   9    6.69    2.85
   2 -17  -9   11.18    1.89
  -2  16   9    0.07    1.73
   2 -16  -9    0.49    1.46
  -2  15   9   -0.34    1.17
   2 -15  -9   -1.06    1.30
  -2  14   9    7.72    1.66
   2 -14  -9    8.82    1.35
  -2  13   9    7.70    1.68
   2 -13  -9    8.24    1.53
  -2  12   9   33.36    2.24
   2 -12  -9   33.04    2.00
  -2  11   9   53.72    2.60
   2 -11  -9   48.24    3.01
  -2  10   9   75.94    3.12
   2 -10  -9   85.14    3.41
  -2   9   9   49.23    3.37
   2  -9  -9   46.91    2.67
  -2   8   9   98.50    3.75
   2  -8  -9   95.31    3.50
  -2   7   9   47.48    2.51
   2  -7  -9   47.30    2.31
  -2   6   9   20.97    1.68
   2  -6  -9   21.73    1.98
  -2   5   9    5.19    1.35
   2  -5  -9    4.29    1.19
  -2   4   9   18.14    1.75
   2  -4  -9   23.10    1.71
  -2   3   9    8.40    1.32
   2  -3  -9    7.21    1.23
  -2   2   9   57.31    3.30
   2  -2  -9   56.43    2.78
  -2   1   9   92.44    4.02
   2  -1  -9   89.65    5.28
  -2   0   9   -0.79    1.35
   2   0  -9   -0.09    1.21
  -2  -1   9   84.04    3.55
   2   1  -9   87.63    3.68
  -2  -2   9   56.68    2.65
   2   2  -9   55.92    2.58
  -2  -3   9    6.20    1.06
   2   3  -9    6.80    1.03
  -2  -4   9   18.65    1.59
   2   4  -9   18.77    1.64
  -2  -5   9    6.15    1.26
   2   5  -9    4.15    1.14
  -2  -6   9   17.91    1.50
   2   6  -9   18.41    1.48
  -2  -7   9   41.89    2.40
   2   7  -9   42.04    2.38
  -2  -8   9   74.23    3.73
   2   8  -9   77.22    3.34
  -2  -9   9   37.15    2.45
   2   9  -9   35.56    2.36
  -2 -10   9   62.38    2.54
   2  10  -9   58.92    3.08
  -2 -11   9   37.73    2.31
   2  11  -9   43.26    2.22
  -2 -12   9   29.18    1.98
   2  12  -9   27.36    1.93
  -2 -13   9    7.25    1.12
   2  13  -9    4.89    1.14
  -2 -14   9    6.42    1.64
   2  14  -9    5.88    1.19
  -2 -15   9    0.27    1.14
   2  15  -9   -0.56    2.00
  -2 -16   9   -0.02    0.85
   2  16  -9    1.14    1.12
  -2 -17   9    4.67    0.97
   2  17  -9    7.00    1.03
  -2 -18   9   16.72    1.68
   2  18  -9   17.13    1.39
  -2 -19   9    3.73    0.92
   2  19  -9    2.42    0.88
  -2 -20   9    3.84    0.92
   2  20  -9    2.74    1.01
  -2 -21   9    0.65    0.81
   2  21  -9   -0.04    0.70
  -2  22   8    4.06    1.26
   2 -22  -8    5.41    1.71
  -2  21   8   -1.35    1.17
   2 -21  -8    0.20    1.28
  -2  20   8    4.78    1.57
   2 -20  -8    4.24    1.21
  -2  19   8   30.91    2.49
   2 -19  -8   33.60    2.15
  -2  18   8   14.25    1.75
   2 -18  -8   17.91    1.82
  -2  17   8   12.14    1.30
   2 -17  -8   12.50    1.30
  -2  16   8   11.67    1.39
   2 -16  -8   12.03    1.44
  -2  15   8   10.84    1.75
   2 -15  -8   14.70    2.56
  -2  14   8    1.32    1.35
   2 -14  -8    2.45    1.19
  -2  13   8   -0.18    1.06
   2 -13  -8    0.67    1.01
  -2  12   8  105.01    4.00
   2 -12  -8  104.31    4.04
  -2  11   8    1.95    1.21
   2 -11  -8    3.95    1.12
  -2  10   8    5.99    1.06
   2 -10  -8    6.11    1.01
  -2   9   8   95.51    3.66
   2  -9  -8   93.09    3.64
  -2   8   8   34.73    1.91
   2  -8  -8   34.66    1.86
  -2   7   8   39.15    1.91
   2  -7  -8   38.77    2.18
  -2   6   8   12.08    1.53
   2  -6  -8   11.52    1.41
  -2   5   8  161.87    5.57
   2  -5  -8  166.38    5.72
  -2   4   8   67.50    2.83
   2  -4  -8   66.02    2.90
  -2   3   8    0.67    0.90
   2  -3  -8   -0.09    0.81
  -2   2   8   57.35    4.38
   2  -2  -8   61.66    3.30
  -2   1   8    1.12    0.97
   2  -1  -8    0.22    1.37
  -2   0   8    0.07    1.01
   2   0  -8    0.38    1.01
  -2  -1   8    0.18    1.10
   2   1  -8   -0.02    1.08
  -2  -2   8   55.96    2.78
   2   2  -8   59.57    2.69
  -2  -3   8    0.31    0.83
   2   3  -8   -0.56    0.74
  -2  -4   8   64.27    2.58
   2   4  -8   63.39    2.58
  -2  -5   8  147.81    5.23
   2   5  -8  145.37    5.07
  -2  -6   8    9.05    1.17
   2   6  -8    9.50    1.08
  -2  -7   8   33.42    1.73
   2   7  -8   32.08    1.64
  -2  -8   8   26.67    1.46
   2   8  -8   26.08    1.50
  -2  -9   8   79.64    3.30
   2   9  -8   76.10    3.10
  -2 -10   8    4.18    1.10
   2  10  -8    4.83    1.06
  -2 -11   8    1.89    0.79
   2  11  -8    2.58    0.88
  -2 -12   8   91.14    3.52
   2  12  -8   90.55    3.61
  -2 -13   8    0.22    0.72
   2  13  -8    0.27    0.88
  -2 -14   8    0.79    0.83
   2  14  -8    1.84    1.10
  -2 -15   8   10.08    1.17
   2  15  -8    9.72    1.19
  -2 -16   8   11.31    1.17
   2  16  -8   11.63    1.21
  -2 -17   8   11.45    1.21
   2  17  -8    8.08    0.85
  -2 -18   8   13.54    1.21
   2  18  -8   10.01    1.50
  -2 -19   8   27.32    2.94
   2  19  -8   19.82    1.26
  -2 -20   8    1.55    0.63
   2  20  -8    1.55    0.94
  -2  24   7    0.11    0.61
  -2  23   7   -0.29    0.88
   2 -23  -7   -0.07    0.85
  -2  22   7   -0.31    1.10
   2 -22  -7   -0.11    0.99
  -2  21   7   -1.30    1.17
   2 -21  -7    0.00    1.12
  -2  20   7    8.42    2.07
   2 -20  -7   10.17    1.44
  -2  19   7    2.31    1.21
   2 -19  -7    2.29    0.97
  -2  18   7    0.99    1.10
   2 -18  -7    0.29    0.92
  -2  17   7   16.97    1.50
   2 -17  -7   20.54    1.48
  -2  16   7   17.96    1.55
   2 -16  -7   17.04    1.37
  -2  15   7    3.03    1.14
   2 -15  -7    3.48    0.85
  -2  14   7    1.35    1.35
   2 -14  -7    0.97    1.23
  -2  13   7    2.49    1.41
   2 -13  -7    3.91    1.28
  -2  12   7    9.65    1.23
   2 -12  -7    9.45    1.10
  -2  11   7    1.66    0.92
   2 -11  -7    3.03    1.21
  -2  10   7  203.66    6.76
   2 -10  -7  180.05    9.99
  -2   9   7   41.59    2.09
   2  -9  -7   40.74    1.84
  -2   8   7   28.62    1.66
   2  -8  -7   28.93    2.36
  -2   7   7   -0.20    0.79
   2  -7  -7   -0.27    0.97
  -2   6   7   27.88    1.62
   2  -6  -7   33.60    1.77
  -2   5   7  275.27    9.14
   2  -5  -7  277.27    8.62
  -2   4   7  141.19    4.85
   2  -4  -7  135.11    4.85
  -2   3   7   14.59    1.23
   2  -3  -7   14.34    1.06
  -2   2   7   11.02    1.03
   2  -2  -7   11.83    0.99
  -2   1   7   95.06    3.32
   2  -1  -7   87.70    4.47
  -2   0   7    0.34    0.65
   2   0  -7    0.27    0.63
  -2  -1   7   88.69    3.46
   2   1  -7   93.58    3.50
  -2  -2   7   11.76    1.01
   2   2  -7   11.49    1.06
  -2  -3   7   14.55    1.21
   2   3  -7   15.42    1.21
  -2  -4   7  143.82    4.76
   2   4  -7  149.59    4.78
  -2  -5   7  271.74    8.28
   2   5  -7  275.94    8.26
  -2  -6   7   31.27    1.77
   2   6  -7   33.72    1.66
  -2  -7   7   -0.09    0.74
   2   7  -7    0.47    0.83
  -2  -8   7   26.08    1.41
   2   8  -7   26.76    1.53
  -2  -9   7   39.98    1.82
   2   9  -7   40.14    1.89
  -2 -10   7  184.92    6.33
   2  10  -7  182.09    5.68
  -2 -11   7    1.86    0.90
   2  11  -7    1.98    0.88
  -2 -12   7    9.00    1.01
   2  12  -7    9.34    1.08
  -2 -13   7    2.24    0.85
   2  13  -7    2.04    1.35
  -2 -14   7    0.65    0.76
   2  14  -7    0.58    0.79
  -2 -15   7    3.50    0.83
   2  15  -7    4.26    1.17
  -2 -16   7   15.22    1.10
   2  16  -7   15.08    1.10
  -2 -17   7   15.44    1.23
   2  17  -7   14.28    1.06
  -2 -18   7   -0.07    0.54
   2  18  -7    0.22    0.72
  -2 -19   7    1.23    0.49
   2  19  -7    1.26    0.52
  -2  24   6   -0.29    0.88
   2 -24  -6    0.22    0.47
  -2  23   6    0.25    0.72
   2 -23  -6    0.04    0.70
  -2  22   6    5.86    0.90
   2 -22  -6    5.39    0.90
  -2  21   6   22.13    1.71
   2 -21  -6   20.85    2.11
  -2  20   6    2.31    0.88
   2 -20  -6    2.20    1.01
  -2  19   6    2.58    0.92
   2 -19  -6    2.99    0.99
  -2  18   6    0.22    1.08
   2 -18  -6    0.09    0.79
  -2  17   6    0.34    1.41
   2 -17  -6    0.27    0.79
  -2  16   6    0.58    0.83
   2 -16  -6    0.38    0.83
  -2  15   6    0.67    0.79
   2 -15  -6   -0.22    0.79
  -2  14   6    1.71    0.94
   2 -14  -6    0.16    0.97
  -2  13   6    1.46    1.03
   2 -13  -6   -0.65    1.41
  -2  12   6  144.22    4.74
   2 -12  -6  152.42    7.05
  -2  11   6   51.88    2.07
   2 -11  -6   50.82    2.07
  -2  10   6   10.95    1.30
   2 -10  -6   11.69    1.17
  -2   9   6    1.64    0.67
   2  -9  -6    1.03    0.61
  -2   8   6   29.70    1.59
   2  -8  -6   29.41    1.48
  -2   7   6   40.00    1.68
   2  -7  -6   39.78    1.93
  -2   6   6  119.15    3.84
   2  -6  -6  110.78    3.70
  -2   5   6   11.81    0.97
   2  -5  -6   12.21    0.90
  -2   4   6  151.90    5.70
   2  -4  -6  153.29    4.96
  -2   3   6    0.07    0.92
   2  -3  -6    0.72    0.85
  -2   2   6   92.48    3.23
   2  -2  -6   91.70    3.39
  -2   1   6    9.76    1.19
   2  -1  -6    9.11    1.10
  -2   0   6  236.32    7.27
   2   0  -6  236.66    7.88
  -2  -1   6    8.42    0.99
   2   1  -6    8.35    0.85
  -2  -2   6   90.46    3.12
   2   2  -6   91.07    3.55
  -2  -3   6    0.45    0.65
   2   3  -6   -0.11    0.65
  -2  -4   6  147.99    5.25
   2   4  -6  153.87    5.72
  -2  -5   6   11.49    0.99
   2   5  -6   12.32    0.92
  -2  -6   6  111.79    4.26
   2   6  -6  106.96    3.84
  -2  -7   6   40.81    1.80
   2   7  -6   41.64    1.71
  -2  -8   6   29.29    1.71
   2   8  -6   31.00    1.48
  -2  -9   6    1.93    0.65
   2   9  -6    1.62    0.65
  -2 -10   6   11.31    1.01
   2  10  -6   10.80    0.94
  -2 -11   6   51.63    2.07
   2  11  -6   49.07    2.29
  -2 -12   6  145.97    4.87
   2  12  -6  126.11    6.53
  -2 -13   6   -0.29    0.45
   2  13  -6    0.16    0.70
  -2 -14   6    1.62    0.65
   2  14  -6    0.70    1.01
  -2 -15   6    0.25    0.79
   2  15  -6    0.02    0.61
  -2 -16   6    0.67    0.56
   2  16  -6    0.34    0.54
  -2 -17   6    0.34    0.45
   2  17  -6    0.49    0.54
  -2 -18   6    0.38    0.36
   2  18  -6    0.45    0.65
  -2  23   5   -0.18    0.38
   2 -23  -5   -0.13    0.43
  -2  22   5    1.80    0.90
   2 -22  -5    2.40    0.65
  -2  21   5    7.30    0.90
   2 -21  -5    7.34    0.83
  -2  20   5    1.80    0.76
   2 -20  -5    0.88    0.72
  -2  19   5    5.21    0.81
   2 -19  -5    6.04    0.92
  -2  18   5    2.45    0.92
   2 -18  -5    2.40    0.85
  -2  17   5    0.79    1.17
   2 -17  -5    0.34    0.81
  -2  16   5    6.94    0.79
   2 -16  -5    7.90    0.99
  -2  15   5   12.44    1.01
   2 -15  -5   12.14    1.01
  -2  14   5   42.56    1.91
   2 -14  -5   43.10    1.98
  -2  13   5   14.28    1.08
   2 -13  -5   14.43    1.06
  -2  12   5   31.45    1.77
   2 -12  -5   33.72    1.53
  -2  11   5   33.54    2.15
   2 -11  -5   33.24    2.11
  -2  10   5    5.36    0.76
   2 -10  -5    6.08    0.88
  -2   9   5   12.01    0.94
   2  -9  -5   13.38    0.92
  -2   8   5  271.39    7.50
   2  -8  -5  278.07    8.64
  -2   7   5    4.65    0.94
   2  -7  -5    3.68    0.65
  -2   6   5   14.64    0.90
   2  -6  -5   15.11    0.99
  -2   5   5   43.57    1.91
   2  -5  -5   42.34    1.86
  -2   4   5  286.40    9.70
   2  -4  -5  278.34    8.98
  -2   3   5   50.51    2.58
   2  -3  -5   55.38    2.51
  -2   2   5   19.51    1.30
   2  -2  -5   19.78    1.23
  -2   1   5    1.08    0.72
   2  -1  -5    0.36    0.67
  -2   0   5   -0.49    0.54
   2   0  -5    0.61    0.56
  -2  -1   5    0.88    0.58
   2   1  -5    0.83    0.56
  -2  -2   5   18.16    1.06
   2   2  -5   19.28    1.06
  -2  -3   5   48.13    1.95
   2   3  -5   54.05    2.15
  -2  -4   5  264.31    9.61
   2   4  -5  278.66    9.09
  -2  -5   5   43.35    1.84
   2   5  -5   46.69    1.98
  -2  -6   5   14.16    1.06
   2   6  -5   14.68    1.06
  -2  -7   5    3.95    0.63
   2   7  -5    4.09    0.56
  -2  -8   5  270.29    8.51
   2   8  -5  275.07    9.00
  -2  -9   5   11.34    0.92
   2   9  -5   11.04    0.81
  -2 -10   5    5.14    0.67
   2  10  -5    4.65    1.14
  -2 -11   5   33.29    1.64
   2  11  -5   32.66    1.73
  -2 -12   5   31.31    1.41
   2  12  -5   33.42    1.44
  -2 -13   5   12.88    0.99
   2  13  -5   14.21    0.94
  -2 -14   5   43.64    1.93
   2  14  -5   41.68    3.05
  -2 -15   5   12.12    1.01
   2  15  -5   11.94    1.12
  -2 -16   5    7.50    0.97
   2  16  -5    5.70    0.61
  -2 -17   5    0.11    0.25
   2  17  -5    0.54    0.29
  -2  21   4    2.18    0.58
   2 -21  -4    1.84    0.79
  -2  20   4    8.24    0.76
   2 -20  -4    7.00    0.81
  -2  19   4   27.99    1.39
   2 -19  -4   27.43    1.53
  -2  18   4    0.65    0.74
   2 -18  -4    1.23    0.63
  -2  17   4    7.88    1.26
   2 -17  -4    7.07    0.85
  -2  16   4   10.60    1.06
   2 -16  -4   12.28    0.99
  -2  15   4    9.58    0.97
   2 -15  -4    9.16    1.06
  -2  14   4   18.63    1.57
   2 -14  -4   18.09    1.12
  -2  13   4    0.16    0.52
   2 -13  -4    0.34    0.67
  -2  12   4   57.73    2.07
   2 -12  -4   57.62    2.31
  -2  11   4    1.86    0.70
   2 -11  -4    2.09    0.70
  -2  10   4   19.62    1.14
   2 -10  -4   18.97    1.23
  -2   9   4    0.81    0.56
   2  -9  -4    0.56    0.65
  -2   8   4   30.12    1.50
   2  -8  -4   27.36    1.50
  -2   7   4  545.33   14.59
   2  -7  -4  531.73   21.55
  -2   6   4  172.55    5.57
   2  -6  -4  172.48    5.84
  -2   5   4  144.76    4.53
   2  -5  -4  148.94    4.96
  -2   4   4    0.00    0.54
   2  -4  -4   -0.29    0.49
  -2   3   4   11.94    0.94
   2  -3  -4   12.41    0.92
  -2   2   4   72.35    2.72
   2  -2  -4   74.43    3.08
  -2   1   4  373.59   15.47
   2  -1  -4  367.41   15.76
  -2   0   4   15.69    0.99
   2   0  -4   18.92    1.06
  -2  -1   4  366.56   11.04
   2   1  -4  360.03   10.71
  -2  -2   4   67.09    3.14
   2   2  -4   69.05    2.94
  -2  -3   4    8.37    0.72
   2   3  -4    8.62    0.72
  -2  -4   4    0.22    0.40
   2   4  -4   -0.18    0.38
  -2  -5   4  135.06    4.85
   2   5  -4  141.73    5.07
  -2  -6   4  168.87    5.81
   2   6  -4  173.94    5.57
  -2  -7   4  525.73   14.84
   2   7  -4  546.07   14.66
  -2  -8   4   29.76    1.41
   2   8  -4   27.45    1.66
  -2  -9   4    0.31    0.36
   2   9  -4    0.27    0.54
  -2 -10   4   19.06    0.99
   2  10  -4   18.90    1.01
  -2 -11   4    1.44    0.43
   2  11  -4    0.85    0.47
  -2 -12   4   50.33    2.49
   2  12  -4   53.31    2.11
  -2 -13   4    0.18    0.36
   2  13  -4    0.02    0.38
  -2 -14   4   19.46    1.12
   2  14  -4   16.05    0.92
  -2 -15   4    7.41    0.83
   2  15  -4    6.64    0.52
  -2  20   3    1.57    0.61
   2 -20  -3    1.75    0.49
  -2  19   3   13.45    1.26
   2 -19  -3   13.60    1.03
  -2  18   3    1.91    0.58
   2 -18  -3    1.80    0.54
  -2  17   3    3.61    0.61
   2 -17  -3    3.75    0.67
  -2  16   3   56.19    2.42
   2 -16  -3   57.40    3.39
  -2  15   3   51.13    1.93
   2 -15  -3   57.64    2.27
  -2  14   3    2.42    0.65
   2 -14  -3    3.73    0.67
  -2  13   3    9.00    1.23
   2 -13  -3   10.15    0.83
  -2  12   3    1.82    0.56
   2 -12  -3    2.38    0.54
  -2  11   3   67.25    2.38
   2 -11  -3   68.93    2.83
  -2  10   3  447.59   12.03
   2 -10  -3  444.54   12.93
  -2   9   3    9.61    0.79
   2  -9  -3    9.85    0.81
  -2   8   3   53.20    2.11
   2  -8  -3   51.99    2.40
  -2   7   3    4.18    0.56
   2  -7  -3    3.91    0.49
  -2   6   3  539.45   14.68
   2  -6  -3  534.29   15.96
  -2   5   3 2572.10   88.06
   2  -5  -3 2502.87   86.38
  -2   4   3  689.39   19.66
   2  -4  -3  701.45   20.02
  -2   3   3    0.11    0.40
   2  -3  -3   -0.04    0.34
  -2   2   3    1.53    0.47
   2  -2  -3    1.71    0.45
  -2   1   3    2.07    0.81
   2  -1  -3    2.04    0.74
  -2   0   3    0.16    0.40
   2   0  -3    0.13    0.43
  -2  -1   3    3.25    0.49
   2   1  -3    2.13    0.45
  -2  -2   3    0.56    0.36
   2   2  -3    1.19    0.34
  -2  -3   3    0.49    0.38
   2   3  -3    0.56    0.40
  -2  -4   3  705.69   19.87
   2   4  -3  702.75   18.72
  -2  -5   3 2504.44   90.96
   2   5  -3 2559.17   88.73
  -2  -6   3  538.10   16.07
   2   6  -3  547.80   14.28
  -2  -7   3    3.86    0.49
   2   7  -3    5.97    0.76
  -2  -8   3   54.07    2.22
   2   8  -3   51.83    2.02
  -2  -9   3    9.23    0.61
   2   9  -3    9.54    0.58
  -2 -10   3  420.55   11.96
   2  10  -3  429.21   12.32
  -2 -11   3   64.51    2.40
   2  11  -3   66.80    3.61
  -2 -12   3    2.60    0.36
   2  12  -3    2.65    0.36
  -2 -13   3    7.90    0.61
   2  13  -3    7.61    0.49
  -2 -14   3    2.40    0.22
  -2  18   2   16.41    1.21
   2 -18  -2   19.46    1.50
  -2  17   2    0.56    0.38
   2 -17  -2    0.61    0.45
   2 -16  -2  121.95    5.97
   2 -15  -2  142.74    4.80
  -2  14   2  156.55    4.87
   2 -14  -2  166.80    5.88
  -2  13   2   57.73    2.31
   2 -13  -2   56.32    3.21
  -2  12   2  150.01    6.46
   2 -12  -2  141.60    4.47
  -2  11   2   83.86    2.78
   2 -11  -2   85.88    3.17
  -2  10   2    3.43    0.88
   2 -10  -2    3.03    0.47
  -2   9   2   14.75    1.35
   2  -9  -2   15.35    0.92
  -2   8   2  228.31    6.53
   2  -8  -2  230.53    7.81
  -2   7   2  688.95   19.75
   2  -7  -2  655.54   18.47
  -2   6   2  206.18    6.40
   2  -6  -2  208.76    6.58
  -2   5   2  110.04    3.68
   2  -5  -2  110.62    4.06
  -2   4   2  493.66   13.36
   2  -4  -2  487.77   14.88
  -2   3   2   33.94    1.59
   2  -3  -2   32.39    1.53
  -2   2   2 1437.15   37.17
   2  -2  -2 1401.19   38.52
  -2   1   2   91.25    4.56
   2  -1  -2  101.19    5.30
  -2   0   2 2567.45   63.35
   2   0  -2 2537.08   62.49
  -2  -1   2   95.60    3.55
   2   1  -2   91.99    3.39
  -2  -2   2 1449.50   37.42
   2   2  -2 1437.24   35.76
  -2  -3   2   37.55    1.89
   2   3  -2   38.56    1.80
  -2  -4   2  473.30   14.23
   2   4  -2  489.35   13.04
  -2  -5   2  114.26    6.29
   2   5  -2  116.52    3.75
  -2  -6   2  200.59    6.42
   2   6  -2  202.54    6.31
  -2  -7   2  639.29   17.19
   2   7  -2  676.80   17.85
  -2  -8   2  216.93    6.78
   2   8  -2  221.13    6.62
  -2  -9   2   14.41    0.74
   2   9  -2   13.24    0.70
  -2 -10   2    2.56    0.29
   2  10  -2    3.50    0.36
  -2 -11   2   84.13    2.81
   2  11  -2   81.44    2.99
  -2 -12   2  117.71    3.88
   2  12  -2  110.84    5.97
  -2  17   1    1.14    0.27
   2 -17  -1    1.26    0.38
   2 -16  -1   59.51    3.52
  -2  15   1   26.22    1.26
   2 -15  -1   27.63    1.50
  -2  14   1   46.44    2.76
   2 -14  -1   49.34    2.67
  -2  13   1   52.37    2.02
   2 -13  -1   52.57    2.29
  -2  12   1  150.06    4.74
   2 -12  -1  148.31    4.65
  -2  11   1   13.40    0.72
   2 -11  -1   13.65    0.79
  -2  10   1    4.96    0.43
   2 -10  -1    5.66    0.52
  -2   9   1   12.93    0.72
   2  -9  -1   13.33    0.67
  -2   8   1    3.14    0.54
   2  -8  -1    3.75    0.40
  -2   7   1  520.55   20.97
   2  -7  -1  518.15   15.35
  -2   6   1   66.89    2.65
   2  -6  -1   66.33    2.83
  -2   5   1   26.31    1.14
   2  -5  -1   27.21    1.48
  -2   4   1 1117.35   28.64
   2  -4  -1 1094.20   43.75
  -2   3   1  463.35   13.27
   2  -3  -1  451.41   13.98
  -2   2   1 2571.04   62.94
   2  -2  -1 2540.18   63.75
  -2   1   1   37.26    1.77
   2  -1  -1   36.97    1.75
  -2   0   1    1.62    0.58
   2   0  -1   -0.20    0.54
  -2  -1   1   38.41    1.68
   2   1  -1   37.55    1.64
  -2  -2   1 2599.55   65.75
   2   2  -1 2604.26   64.47
  -2  -3   1  442.03   12.82
   2   3  -1  444.12   13.38
  -2  -4   1 1155.60   29.70
   2   4  -1 1132.16   29.20
  -2  -5   1   29.27    1.21
   2   5  -1   27.90    1.06
  -2  -6   1   60.85    2.13
   2   6  -1   61.28    2.31
  -2  -7   1  515.50   13.49
   2   7  -1  517.58   20.65
  -2  -8   1    4.02    0.34
   2   8  -1    4.13    0.36
  -2  -9   1   12.32    1.01
   2   9  -1   13.18    0.63
  -2 -10   1    5.93    0.58
   2  10  -1    5.54    0.43
  -2 -11   1   11.31    0.67
   2  11  -1   12.48    0.58
  -2  16   0    8.84    0.49
  -2  15   0   22.38    1.10
   2 -15   0   22.67    1.77
  -2  14   0   12.86    0.83
   2 -14   0   16.72    0.79
  -2  13   0   27.16    1.37
   2 -13   0   28.91    1.30
  -2  12   0    1.28    0.31
   2 -12   0    1.53    0.38
  -2  11   0   29.76    1.46
   2 -11   0   27.92    1.21
  -2  10   0  109.56    3.61
   2 -10   0  107.52    3.34
  -2   9   0   56.86    1.95
   2  -9   0   55.09    1.98
  -2   8   0   68.33    3.50
   2  -8   0   65.99    2.58
  -2   7   0  239.11    7.23
   2  -7   0  237.89    6.78
  -2   6   0   14.48    1.01
   2  -6   0   13.67    0.83
  -2   5   0  164.13    5.39
   2  -5   0  154.86    5.23
  -2   4   0  350.51   14.46
   2  -4   0  346.74   10.66
  -2   3   0    2.22    0.34
   2  -3   0    2.81    0.29
  -2   2   0 3059.62   75.26
   2  -2   0 2967.88   73.69
  -2   1   0 3714.47   91.20
   2  -1   0 3636.76   91.38
  -2   0   0 9781.04  334.37
   2   0   0 9999.00  350.80
  -2  -1   0 3687.63   92.80
   2   1   0 3604.39   91.02
  -2  -2   0 2964.36   71.22
   2   2   0 2965.48   72.21
  -2  -3   0    4.09    0.38
   2   3   0    4.49    0.38
  -2  -4   0  352.22   10.98
   2   4   0  344.56   10.35
  -2  -5   0  153.90    4.85
   2   5   0  146.56    4.49
  -2  -6   0   13.11    0.74
   2   6   0   13.74    0.70
  -2  -7   0  247.01    6.96
   2   7   0  250.64    7.54
  -2  -8   0   65.34    2.29
   2   8   0   66.67    2.15
  -2  -9   0   60.47    2.07
   2   9   0   58.05    2.13
  -2 -10   0  104.74    3.61
   2  10   0  107.81    3.46
  -2 -11   0   27.61    1.50
   2  11   0   25.03    1.06
  -2 -12   0    1.23    0.20
  -2  15  -1   44.74    2.49
   2 -15   1   38.83    2.09
  -2  14  -1   52.59    3.01
   2 -14   1   45.70    1.93
  -2  13  -1    6.58    0.54
   2 -13   1    6.08    0.72
  -2  12  -1    5.30    0.67
   2 -12   1    6.35    0.47
  -2  11  -1    6.60    0.49
   2 -11   1    6.46    0.47
  -2  10  -1  155.20    5.10
   2 -10   1  156.52    4.58
  -2   9  -1  148.64    4.94
   2  -9   1  148.89    6.11
  -2   8  -1  534.15   15.13
   2  -8   1  543.08   14.14
  -2   7  -1  230.15    6.94
   2  -7   1  225.91    6.60
  -2   6  -1   65.57    2.63
   2  -6   1   66.71    2.42
  -2   5  -1  185.84    6.08
   2  -5   1  180.72    5.41
  -2   4  -1    0.45    0.27
   2  -4   1    1.35    0.36
  -2   3  -1 1105.85   30.01
   2  -3   1 1133.76   29.92
  -2   2  -1 3038.64   75.65
   2  -2   1 3030.96   73.74
  -2   1  -1  684.01   19.51
   2  -1   1  699.88   19.57
  -2   0  -1    0.70    0.58
   2   0   1    0.11    0.63
  -2  -1  -1  685.17   19.04
   2   1   1  685.22   19.24
  -2  -2  -1 3031.77   73.85
   2   2   1 2970.51   73.87
  -2  -3  -1 1114.63   29.38
   2   3   1 1119.93   30.10
  -2  -4  -1    0.88    0.29
   2   4   1   -0.02    0.27
  -2  -5  -1  184.40    5.70
   2   5   1  186.45    6.35
  -2  -6  -1   60.72    2.47
   2   6   1   62.45    2.49
  -2  -7  -1  220.16    6.42
   2   7   1  222.90    6.89
  -2  -8  -1  566.81   19.78
   2   8   1  555.65   15.91
  -2  -9  -1  146.53    4.24
   2   9   1  146.98    4.67
  -2 -10  -1  152.98    6.49
   2  10   1  153.11    4.62
  -2 -11  -1    6.94    0.54
   2  11   1    7.14    0.49
  -2 -12  -1    5.41    0.43
   2  12   1    5.97    0.47
  -2 -13  -1    6.80    0.49
   2  13   1    7.12    0.54
  -2 -14  -1   44.40    1.77
   2  14   1   54.77    2.76
   2 -16   2   51.79    1.95
  -2  15  -2    0.67    0.31
   2 -15   2    0.52    0.34
  -2  14  -2   65.19    2.33
   2 -14   2   65.61    2.29
  -2  13  -2   20.45    1.06
   2 -13   2   19.84    0.99
  -2  12  -2    0.70    0.38
   2 -12   2    1.23    0.45
  -2  11  -2    0.34    0.54
   2 -11   2    0.16    0.43
  -2  10  -2  121.89    3.68
   2 -10   2  131.52    6.13
  -2   9  -2    7.39    0.54
   2  -9   2    6.24    0.52
  -2   8  -2   67.66    2.49
   2  -8   2   68.04    2.29
  -2   7  -2    0.25    0.36
   2  -7   2    0.92    0.47
  -2   6  -2  227.30    6.91
   2  -6   2  232.33    7.56
  -2   5  -2  369.50   11.54
   2  -5   2  378.50   10.46
  -2   4  -2   50.66    2.04
   2  -4   2   52.39    2.85
  -2   3  -2   74.77    2.78
   2  -3   2   77.94    2.92
  -2   2  -2  355.11   10.37
   2  -2   2  356.15   10.37
  -2   1  -2    5.52    0.47
   2  -1   2    5.45    0.52
  -2   0  -2 5522.72  185.50
   2   0   2 5577.71  187.10
  -2  -1  -2    4.38    0.43
   2   1   2    4.56    0.47
  -2  -2  -2  357.29   10.66
   2   2   2  359.06   10.73
  -2  -3  -2   83.28    3.19
   2   3   2   85.05    3.21
  -2  -4  -2   51.65    2.09
   2   4   2   49.36    2.02
  -2  -5  -2  365.46    9.76
   2   5   2  366.63   10.82
  -2  -6  -2  235.54    6.98
   2   6   2  225.41    7.50
  -2  -7  -2   -0.13    0.31
   2   7   2   -0.02    0.29
  -2  -8  -2   69.90    2.69
   2   8   2   69.27    2.74
  -2  -9  -2    5.81    0.83
   2   9   2    5.81    0.49
  -2 -10  -2  129.97    4.11
   2  10   2  128.51    4.15
  -2 -11  -2   -0.18    0.45
   2  11   2    0.16    0.52
  -2 -12  -2    0.97    0.45
   2  12   2    0.72    0.67
  -2 -13  -2   21.35    1.01
   2  13   2   20.07    1.62
  -2 -14  -2   75.40    2.65
   2  14   2   77.49    2.81
  -2 -15  -2    0.85    0.36
   2  15   2    0.70    0.43
  -2 -16  -2   72.35    2.58
   2  16   2   79.19    4.13
  -2 -17  -2    4.13    0.45
   2 -17   3    5.45    0.61
   2 -16   3   55.11    2.04
  -2  15  -3    0.43    0.40
   2 -15   3    0.25    0.45
  -2  14  -3    0.02    0.45
   2 -14   3    0.40    0.43
  -2  13  -3    3.52    0.52
  -2  12  -3   20.79    1.08
   2 -12   3   20.02    0.97
  -2  11  -3    0.61    0.38
   2 -11   3    1.17    0.54
  -2  10  -3   23.93    1.08
   2 -10   3   21.82    1.28
  -2   9  -3   31.22    1.37
   2  -9   3   30.57    1.82
  -2   8  -3   15.13    0.83
   2  -8   3   16.16    0.94
  -2   7  -3  240.43    8.46
   2  -7   3  253.02    7.14
  -2   6  -3    4.87    0.56
   2  -6   3    4.20    0.65
  -2   5  -3    0.16    0.36
   2  -5   3    0.29    0.45
  -2   4  -3   41.80    1.93
   2  -4   3   41.44    1.59
  -2   3  -3  197.06    6.11
   2  -3   3  199.08    8.35
  -2   2  -3  326.02   10.19
   2  -2   3  323.69   10.24
  -2   1  -3   64.13    2.45
   2  -1   3   63.59    2.40
  -2   0  -3    0.29    0.54
   2   0   3    0.07    0.56
  -2  -1  -3   62.31    2.78
   2   1   3   60.70    2.74
  -2  -2  -3  315.16    9.20
   2   2   3  326.13    9.72
  -2  -3  -3  193.94    6.58
   2   3   3  192.93    6.91
  -2  -4  -3   40.16    1.73
   2   4   3   40.34    1.77
  -2  -5  -3    0.09    0.49
   2   5   3    0.11    0.56
  -2  -6  -3    5.57    0.74
   2   6   3    5.19    0.70
  -2  -7  -3  256.73    7.72
   2   7   3  248.67    8.22
  -2  -8  -3   19.82    1.08
   2   8   3   19.28    1.23
  -2  -9  -3   32.64    1.37
   2   9   3   30.84    1.39
  -2 -10  -3   23.10    1.19
   2  10   3   22.33    1.28
  -2 -11  -3    0.36    0.54
   2  11   3   -0.25    0.65
  -2 -12  -3   20.27    1.06
   2  12   3   20.63    1.10
  -2 -13  -3    3.57    0.70
   2  13   3    3.93    0.61
  -2 -14  -3    0.72    0.56
   2  14   3    0.18    0.52
  -2 -15  -3    0.38    0.52
   2  15   3    1.01    0.52
  -2 -16  -3   80.38    4.42
   2  16   3   83.03    3.14
  -2 -17  -3   11.63    0.83
   2  17   3   12.32    0.85
  -2 -18  -3    0.22    0.43
   2  18   3   -0.47    0.63
  -2 -19  -3   -0.22    0.36
   2  19   3    0.11    0.31
  -2  18  -4   15.20    1.19
   2 -18   4   13.69    0.76
  -2  17  -4   -0.22    0.58
   2 -17   4   -0.34    0.52
  -2  16  -4    0.43    0.49
   2 -16   4   -0.02    0.79
  -2  15  -4    7.03    0.67
   2 -15   4    6.33    0.70
  -2  14  -4   12.57    1.17
   2 -14   4   11.92    0.88
  -2  13  -4    2.33    0.61
   2 -13   4    3.50    0.92
  -2  12  -4   91.25    3.01
   2 -12   4   86.80    2.96
  -2  11  -4  237.02    7.70
   2 -11   4  240.79    6.82
  -2  10  -4   73.02    4.11
   2 -10   4   73.49    2.56
  -2   9  -4    5.84    0.58
   2  -9   4    4.87    0.63
  -2   8  -4  158.30    5.34
   2  -8   4  157.17    5.10
  -2   7  -4    0.27    0.43
   2  -7   4   -0.07    0.56
  -2   6  -4   55.00    2.45
   2  -6   4   51.34    2.00
  -2   5  -4    8.28    0.79
   2  -5   4    7.16    0.81
  -2   4  -4  137.49    4.69
   2  -4   4  148.17    5.12
  -2   3  -4   12.46    0.88
   2  -3   4   12.86    1.06
  -2   2  -4 1018.54   27.77
   2  -2   4 1061.45   29.29
  -2   1  -4 1962.52   50.19
   2  -1   4 1977.36   49.27
  -2   0  -4 1835.77   65.70
   2   0   4 1860.01   46.98
  -2  -1  -4 1903.38   47.30
   2   1   4 1903.60   48.01
  -2  -2  -4 1063.77   29.36
   2   2   4 1086.77   32.08
  -2  -3  -4   10.73    0.90
   2   3   4   11.56    0.90
  -2  -4  -4  144.40    5.45
   2   4   4  143.41    5.50
  -2  -5  -4    6.33    0.94
   2   5   4    6.53    0.67
  -2  -6  -4   54.41    2.15
   2   6   4   56.25    2.45
  -2  -7  -4   -0.20    0.58
   2   7   4    0.04    0.54
  -2  -8  -4  168.55    5.34
   2   8   4  164.47    5.54
  -2  -9  -4    3.86    0.61
   2   9   4    4.35    0.61
  -2 -10  -4   79.08    2.99
   2  10   4   76.70    3.10
  -2 -11  -4  258.12    7.23
   2  11   4  250.64    7.65
  -2 -12  -4   95.18    3.19
   2  12   4   91.25    3.21
  -2 -13  -4    2.58    0.76
   2  13   4    2.87    0.70
  -2 -14  -4   13.45    1.06
   2  14   4   14.05    1.08
  -2 -15  -4    8.08    0.90
   2  15   4    8.89    0.85
  -2 -16  -4    0.56    0.61
   2  16   4    0.11    0.65
  -2 -17  -4    0.11    0.65
   2  17   4    0.04    0.61
  -2 -18  -4   23.66    1.80
   2  18   4   26.89    1.62
  -2 -19  -4    3.73    1.03
   2  19   4    4.83    0.94
  -2 -20  -4    0.25    0.58
   2  20   4    0.02    0.52
  -2  19  -5    7.65    0.65
   2 -19   5    7.00    0.97
  -2  18  -5    0.00    0.54
   2 -18   5    0.20    0.54
  -2  17  -5   13.20    1.39
   2 -17   5   12.91    1.06
  -2  16  -5    7.23    0.79
   2 -16   5    9.20    0.92
  -2  15  -5   45.25    1.80
   2 -15   5   39.28    1.80
  -2  14  -5    7.88    0.81
   2 -14   5    7.00    0.99
  -2  13  -5   13.87    0.99
   2 -13   5   15.85    1.14
  -2  12  -5   63.93    2.54
   2 -12   5   58.68    2.58
  -2  11  -5  316.21    8.89
   2 -11   5  303.17    8.48
  -2  10  -5  387.12   10.80
   2 -10   5  381.98   10.08
  -2   9  -5   18.63    1.06
   2  -9   5   18.11    1.14
  -2   8  -5    2.56    0.56
   2  -8   5    2.11    0.65
  -2   7  -5    6.49    0.85
   2  -7   5    6.37    0.94
  -2   6  -5  223.98    7.05
   2  -6   5  238.23    7.30
  -2   5  -5  181.46    5.88
   2  -5   5  186.49    5.54
  -2   4  -5  250.37    7.88
   2  -4   5  245.86    7.34
  -2   3  -5    5.41    0.65
   2  -3   5    5.16    0.74
  -2   2  -5  427.10   13.63
   2  -2   5  426.63   13.00
  -2   1  -5   73.22    3.03
   2  -1   5   75.78    2.83
  -2   0  -5    0.34    0.56
   2   0   5   -0.34    0.58
  -2  -1  -5   77.29    3.03
   2   1   5   75.18    3.86
  -2  -2  -5  416.55   13.69
   2   2   5  412.53   14.39
  -2  -3  -5    4.69    0.72
   2   3   5    6.58    0.81
  -2  -4  -5  260.23    7.81
   2   4   5  257.92    8.44
  -2  -5  -5  187.63    5.36
   2   5   5  179.26    6.13
  -2  -6  -5  226.60    6.58
   2   6   5  236.77    7.59
  -2  -7  -5    7.81    0.88
   2   7   5    7.07    0.81
  -2  -8  -5    2.85    0.90
   2   8   5    2.58    0.83
  -2  -9  -5   19.57    1.19
   2   9   5   21.39    1.26
  -2 -10  -5  411.19   11.69
   2  10   5  402.14   11.22
  -2 -11  -5  332.31    9.38
   2  11   5  317.45    9.09
  -2 -12  -5   66.15    2.65
   2  12   5   62.58    2.40
  -2 -13  -5   14.61    1.08
   2  13   5   16.72    1.10
  -2 -14  -5    7.92    0.97
   2  14   5    8.10    0.74
  -2 -15  -5   46.26    3.19
   2  15   5   45.34    2.04
  -2 -16  -5    8.78    1.35
   2  16   5    9.50    1.01
  -2 -17  -5   16.00    1.21
   2  17   5   16.39    1.21
  -2 -18  -5    0.02    0.85
   2  18   5   -0.07    0.54
  -2 -19  -5   15.20    1.21
   2  19   5   16.84    1.23
  -2 -20  -5    9.50    1.08
   2  20   5   14.23    1.06
  -2 -21  -5   23.05    2.24
   2  21   5   26.22    1.57
  -2 -22  -5    0.25    0.47
   2  22   5    0.58    0.81
  -2  20  -6   12.05    1.19
   2 -20   6   11.43    1.12
  -2  19  -6   12.03    1.19
   2 -19   6   10.82    0.83
  -2  18  -6    3.30    1.10
   2 -18   6    3.50    0.99
  -2  17  -6    0.79    0.76
   2 -17   6    0.29    0.81
  -2  16  -6    0.76    1.12
   2 -16   6    0.52    0.88
  -2  15  -6    1.84    0.79
   2 -15   6    1.23    0.88
  -2  14  -6    4.56    0.74
   2 -14   6    5.57    1.01
  -2  13  -6    1.44    0.74
   2 -13   6    0.67    0.74
  -2  12  -6    1.80    0.70
   2 -12   6    1.62    0.88
  -2  11  -6   27.65    1.44
   2 -11   6   27.86    1.66
  -2  10  -6   16.63    1.21
   2 -10   6   17.31    1.32
  -2   9  -6   55.96    2.15
   2  -9   6   53.94    2.22
  -2   8  -6   50.44    2.00
   2  -8   6   49.85    2.07
  -2   7  -6   38.47    1.77
   2  -7   6   36.59    1.86
  -2   6  -6   31.90    1.71
   2  -6   6   31.67    1.66
  -2   5  -6   86.47    3.50
   2  -5   6   89.70    3.01
  -2   4  -6   84.87    3.48
   2  -4   6   90.33    3.32
  -2   3  -6   99.44    4.00
   2  -3   6   95.62    3.93
  -2   2  -6   21.59    1.41
   2  -2   6   18.36    1.37
  -2   1  -6   -0.11    0.94
   2  -1   6    0.72    0.90
  -2   0  -6  211.95    6.69
   2   0   6  212.08    7.12
  -2  -1  -6   -0.25    0.63
   2   1   6   -0.47    1.01
  -2  -2  -6   20.43    1.23
   2   2   6   20.40    1.23
  -2  -3  -6  100.65    4.11
   2   3   6   98.48    3.77
  -2  -4  -6   88.53    3.50
   2   4   6   90.93    3.34
  -2  -5  -6   90.44    3.28
   2   5   6   92.53    3.48
  -2  -6  -6   38.25    2.07
   2   6   6   34.91    1.82
  -2  -7  -6   35.42    1.71
   2   7   6   33.29    1.71
  -2  -8  -6   48.76    2.13
   2   8   6   51.85    1.93
  -2  -9  -6   55.67    2.49
   2   9   6   56.77    2.27
  -2 -10  -6   17.51    1.21
   2  10   6   17.19    1.26
  -2 -11  -6   27.21    1.32
   2  11   6   28.06    1.50
  -2 -12  -6    3.30    1.08
   2  12   6    2.04    0.97
  -2 -13  -6    1.08    1.06
   2  13   6    1.50    0.79
  -2 -14  -6    4.78    1.01
   2  14   6    5.36    1.06
  -2 -15  -6    1.71    1.12
   2  15   6    1.32    0.92
  -2 -16  -6    0.02    1.08
   2  16   6   -0.09    0.94
  -2 -17  -6    1.21    1.37
   2  17   6    0.54    0.97
  -2 -18  -6    4.51    1.19
   2  18   6    4.49    0.90
  -2 -19  -6   19.71    1.39
   2  19   6   18.47    1.39
  -2 -20  -6   18.86    2.04
   2  20   6   22.78    1.37
  -2 -21  -6    7.72    1.53
   2  21   6    7.63    0.99
  -2 -22  -6    0.34    1.03
   2  22   6   -0.04    0.83
  -2 -23  -6    1.39    0.61
   2  23   6    1.48    0.61
  -2  21  -7   -0.04    0.81
   2 -21   7   -0.38    0.79
  -2  20  -7    2.60    0.74
   2 -20   7    2.04    1.26
  -2  19  -7   13.02    1.14
   2 -19   7   11.81    1.17
  -2  18  -7    3.37    0.85
   2 -18   7    3.55    0.99
  -2  17  -7    1.66    0.88
   2 -17   7    1.93    0.83
  -2  16  -7    1.28    0.92
   2 -16   7    1.10    1.03
  -2  15  -7   42.34    2.11
   2 -15   7   37.15    2.29
  -2  14  -7   24.62    1.59
   2 -14   7   20.34    1.53
  -2  13  -7    7.77    1.17
   2 -13   7    9.09    1.26
  -2  12  -7   23.43    1.75
   2 -12   7   27.83    1.75
  -2  11  -7    9.88    1.17
   2 -11   7   10.93    1.35
  -2  10  -7   80.50    2.78
   2 -10   7   82.04    3.23
  -2   9  -7    2.29    0.83
   2  -9   7    1.46    0.94
  -2   8  -7   49.59    2.13
   2  -8   7   46.35    2.13
  -2   7  -7    0.09    0.92
   2  -7   7    0.43    1.06
  -2   6  -7    1.82    0.76
   2  -6   7    2.96    0.97
  -2   5  -7   14.46    1.12
   2  -5   7   12.37    1.28
  -2   4  -7  207.23    6.58
   2  -4   7  205.17    6.22
  -2   3  -7  115.54    4.02
   2  -3   7  114.08    3.88
  -2   2  -7   52.71    2.54
   2  -2   7   51.67    2.29
  -2   1  -7   88.85    3.28
   2  -1   7   93.85    3.30
  -2   0  -7    0.65    0.76
   2   0   7    0.04    0.76
  -2  -1  -7   90.19    5.01
   2   1   7   89.65    4.65
  -2  -2  -7   48.58    2.38
   2   2   7   51.67    2.94
  -2  -3  -7  115.92    4.29
   2   3   7  117.13    4.13
  -2  -4  -7  206.78    6.29
   2   4   7  206.85    6.33
  -2  -5  -7   15.60    1.37
   2   5   7   15.20    1.32
  -2  -6  -7    1.44    0.88
   2   6   7    1.50    0.83
  -2  -7  -7    0.79    0.90
   2   7   7    0.70    0.83
  -2  -8  -7   48.58    2.56
   2   8   7   56.84    3.28
  -2  -9  -7    1.12    1.01
   2   9   7    1.75    0.81
  -2 -10  -7   96.84    4.13
   2  10   7   85.52    3.91
  -2 -11  -7   13.98    1.50
   2  11   7   14.10    1.57
  -2 -12  -7   33.67    1.95
   2  12   7   32.97    1.86
  -2 -13  -7    8.69    1.41
   2  13   7    9.74    1.30
  -2 -14  -7   24.22    1.89
   2  14   7   25.34    1.53
  -2 -15  -7   44.15    2.24
   2  15   7   45.68    2.47
  -2 -16  -7    2.65    1.71
   2  16   7    2.04    1.10
  -2 -17  -7    3.17    1.73
   2  17   7    3.43    1.14
  -2 -18  -7    4.33    1.17
   2  18   7    3.61    1.77
  -2 -19  -7   17.33    1.75
   2  19   7   18.59    1.28
  -2 -20  -7    5.30    1.30
   2  20   7    5.45    1.21
  -2 -21  -7   -0.11    1.06
   2  21   7   -0.25    1.08
  -2 -22  -7    1.50    0.97
   2  22   7    2.99    1.10
  -2 -23  -7    0.43    0.79
   2  23   7    0.22    0.97
   2  24   7    0.25    0.67
   2 -22   8    0.16    0.45
  -2  21  -8    2.11    0.72
   2 -21   8    2.58    1.14
  -2  20  -8    4.38    0.85
   2 -20   8    3.59    0.94
  -2  19  -8   12.73    1.21
   2 -19   8   12.97    1.30
  -2  18  -8    3.08    0.99
   2 -18   8    2.29    1.66
  -2  17  -8    3.30    0.97
   2 -17   8    3.73    1.19
  -2  16  -8    4.53    0.90
   2 -16   8    3.37    1.08
  -2  15  -8    5.43    1.08
   2 -15   8    5.63    1.14
  -2  14  -8    5.16    1.30
   2 -14   8    5.41    1.37
  -2  13  -8    7.54    1.32
   2 -13   8    6.67    1.44
  -2  12  -8    0.43    0.85
   2 -12   8   -0.13    0.94
  -2  11  -8    2.02    1.19
   2 -11   8    2.92    1.19
  -2  10  -8    2.92    0.90
   2 -10   8    1.95    1.08
  -2   9  -8    5.57    1.35
   2  -9   8    4.29    1.41
  -2   8  -8   14.70    1.28
   2  -8   8   14.37    1.46
  -2   7  -8   50.93    2.42
   2  -7   8   50.57    2.56
  -2   6  -8   11.38    1.19
   2  -6   8   10.68    1.19
  -2   5  -8   55.15    3.01
   2  -5   8   57.89    3.28
  -2   4  -8    1.84    1.08
   2  -4   8    0.49    1.06
  -2   3  -8    0.38    0.99
   2  -3   8   -0.09    1.01
  -2   2  -8    1.06    0.99
   2  -2   8    3.46    1.37
  -2   1  -8   64.11    2.94
   2  -1   8   58.90    2.60
  -2   0  -8   44.67    2.45
   2   0   8   42.20    2.49
  -2  -1  -8   58.47    4.58
   2   1   8   60.52    5.93
  -2  -2  -8    1.17    0.94
   2   2   8    1.73    1.08
  -2  -3  -8   -0.09    0.88
   2   3   8    0.40    0.83
  -2  -4  -8    1.50    0.94
   2   4   8    1.35    0.90
  -2  -5  -8   59.08    3.12
   2   5   8   59.31    3.03
  -2  -6  -8   12.75    1.30
   2   6   8   12.03    1.28
  -2  -7  -8   57.71    2.42
   2   7   8   55.31    2.45
  -2  -8  -8   22.02    1.82
   2   8   8   16.93    1.64
  -2  -9  -8    9.56    1.19
   2   9   8    6.89    1.28
  -2 -10  -8    2.20    1.01
   2  10   8    2.76    1.08
  -2 -11  -8    3.95    1.48
   2  11   8    3.46    1.26
  -2 -12  -8   -0.40    1.06
   2  12   8   -0.13    0.97
  -2 -13  -8    8.24    1.62
   2  13   8    8.13    1.19
  -2 -14  -8    8.22    1.32
   2  14   8    7.27    1.23
  -2 -15  -8    8.46    1.41
   2  15   8    7.05    1.28
  -2 -16  -8    6.29    1.21
   2  16   8    6.15    1.08
  -2 -17  -8    5.21    1.28
   2  17   8    6.44    1.30
  -2 -18  -8    4.20    1.28
   2  18   8    3.03    1.41
  -2 -19  -8   23.19    1.95
   2  19   8   22.45    1.77
  -2 -20  -8    7.39    1.53
   2  20   8    8.87    1.37
  -2 -21  -8    4.47    1.41
   2  21   8    5.19    1.32
  -2 -22  -8    0.63    1.75
   2  22   8    1.10    1.17
  -2 -23  -8    2.67    1.75
   2  23   8    3.08    1.55
   2 -22   9    1.30    0.99
  -2  21  -9    2.13    0.99
   2 -21   9    1.80    0.94
  -2  20  -9    0.54    0.99
   2 -20   9    0.27    1.12
  -2  19  -9    0.09    0.81
   2 -19   9    0.29    1.23
  -2  18  -9    3.23    1.26
   2 -18   9    2.72    1.14
  -2  17  -9    1.26    1.19
   2 -17   9    1.64    1.39
  -2  16  -9    3.55    1.14
   2 -16   9    2.20    1.06
  -2  15  -9    0.09    0.85
   2 -15   9    0.27    1.03
  -2  14  -9    1.75    0.99
   2 -14   9    1.80    1.30
  -2  13  -9    0.79    1.08
   2 -13   9    1.48    1.17
  -2  12  -9    5.86    1.23
   2 -12   9    5.72    1.48
  -2  11  -9   45.90    2.90
   2 -11   9   47.34    2.83
  -2  10  -9    1.59    0.97
   2 -10   9    0.97    1.08
  -2   9  -9    9.70    1.44
   2  -9   9   10.93    1.73
  -2   8  -9    7.68    1.41
   2  -8   9    5.41    1.28
  -2   7  -9    0.18    0.97
   2  -7   9   -0.61    1.12
  -2   6  -9   11.40    1.19
   2  -6   9    9.92    1.30
  -2   5  -9   39.64    2.24
   2  -5   9   37.87    2.27
  -2   4  -9   86.69    3.61
   2  -4   9   87.48    3.86
  -2   3  -9   12.17    1.41
   2  -3   9   12.44    1.48
  -2   2  -9    0.63    1.41
   2  -2   9    1.44    1.46
  -2   1  -9   64.74    3.34
   2  -1   9   60.05    3.21
  -2   0  -9   -1.10    1.19
   2   0   9    1.06    1.21
  -2  -1  -9   67.92    5.30
   2   1   9   62.78    3.10
  -2  -2  -9    0.27    1.01
   2   2   9    1.32    1.08
  -2  -3  -9   12.05    1.44
   2   3   9   12.28    1.50
  -2  -4  -9   99.31    3.61
   2   4   9   96.34    3.59
  -2  -5  -9   42.36    2.63
   2   5   9   43.12    2.56
  -2  -6  -9   10.17    1.37
   2   6   9   11.07    1.32
  -2  -7  -9   -0.16    1.23
   2   7   9   -0.36    1.10
  -2  -8  -9   11.92    1.89
   2   8   9    8.73    1.71
  -2  -9  -9   13.47    1.50
   2   9   9   12.59    1.41
  -2 -10  -9    1.41    1.39
   2  10   9    1.57    1.28
  -2 -11  -9   59.22    3.05
   2  11   9   60.99    2.96
  -2 -12  -9    5.88    1.46
   2  12   9    7.45    1.68
  -2 -13  -9    1.26    1.28
   2  13   9    1.37    1.03
  -2 -14  -9    2.09    1.46
   2  14   9    1.95    1.32
  -2 -15  -9    0.34    1.66
   2  15   9   -0.20    1.21
  -2 -16  -9    5.68    1.62
   2  16   9    4.47    1.59
  -2 -17  -9    0.76    1.71
   2  17   9    1.75    1.23
  -2 -18  -9    3.23    1.55
   2  18   9    7.63    1.19
  -2 -19  -9    1.10    1.19
   2  19   9    1.23    1.06
  -2 -20  -9   -0.25    1.77
   2  20   9    0.94    1.21
  -2 -21  -9    6.13    1.59
   2  21   9    5.86    1.35
  -2 -22  -9    5.52    1.89
   2  22   9    8.78    1.62
  -2 -23  -9    0.43    0.83
   2  23   9   -0.81    1.12
  -2  21 -10    2.38    1.03
   2 -21  10    1.62    0.94
  -2  20 -10    0.76    1.21
   2 -20  10    0.76    1.30
  -2  19 -10    0.49    1.03
   2 -19  10   -0.13    1.39
  -2  18 -10    2.83    1.39
   2 -18  10    3.86    2.58
  -2  17 -10    0.97    1.30
   2 -17  10    2.54    1.57
  -2  16 -10    2.45    1.32
   2 -16  10    2.11    1.71
  -2  15 -10    2.60    1.50
   2 -15  10    1.23    1.41
  -2  14 -10    0.83    1.23
   2 -14  10    0.36    1.39
  -2  13 -10    0.90    1.35
   2 -13  10    0.56    1.39
  -2  12 -10    3.17    1.06
   2 -12  10    1.17    1.19
  -2  11 -10    1.21    1.53
   2 -11  10    1.84    1.82
  -2  10 -10    0.11    1.03
   2 -10  10    0.20    1.35
  -2   9 -10    9.14    1.46
   2  -9  10    9.99    1.53
  -2   8 -10   39.98    2.51
   2  -8  10   39.42    2.49
  -2   7 -10   17.62    1.41
   2  -7  10   15.26    1.59
  -2   6 -10    4.80    1.17
   2  -6  10    5.61    1.37
  -2   5 -10    7.52    1.66
   2  -5  10    7.23    1.50
  -2   4 -10    0.85    1.19
   2  -4  10    0.76    1.37
  -2   3 -10    0.72    1.19
   2  -3  10    0.90    1.26
  -2   2 -10    5.95    1.73
   2  -2  10    4.44    1.80
  -2   1 -10    5.05    1.62
   2  -1  10    7.77    1.80
  -2   0 -10   27.56    2.29
   2   0  10   23.70    2.18
  -2  -1 -10    5.79    1.62
   2   1  10    6.87    1.57
  -2  -2 -10    4.26    1.21
   2   2  10    4.04    2.31
  -2  -3 -10    0.47    1.14
   2   3  10   -0.16    1.12
  -2  -4 -10    1.91    1.26
   2   4  10    0.85    1.10
  -2  -5 -10    6.24    1.62
   2   5  10    7.18    1.66
  -2  -6 -10    5.61    1.46
   2   6  10    5.57    1.82
  -2  -7 -10   20.81    1.86
   2   7  10   16.14    1.84
  -2  -8 -10   45.95    4.22
   2   8  10   45.70    2.85
  -2  -9 -10   13.38    1.77
   2   9  10   12.62    1.59
  -2 -10 -10   -0.72    1.28
   2  10  10   -0.63    1.12
  -2 -11 -10    0.54    1.48
   2  11  10    1.55    1.66
  -2 -12 -10    3.10    1.62
   2  12  10    3.10    1.50
  -2 -13 -10    0.74    1.37
   2  13  10    0.65    1.39
  -2 -14 -10    0.16    1.91
   2  14  10    1.30    1.73
  -2 -15 -10    2.09    1.37
   2  15  10    1.28    1.21
  -2 -16 -10    1.53    1.59
   2  16  10    3.77    1.77
  -2 -17 -10    3.37    2.00
   2  17  10    3.86    1.50
  -2 -18 -10    4.62    1.80
   2  18  10    7.14    1.50
  -2 -19 -10    2.96    1.98
   2  19  10    2.22    1.57
  -2 -20 -10    1.46    1.80
   2  20  10    1.17    1.41
  -2 -21 -10    5.30    1.82
   2  21  10    7.43    1.30
  -2 -22 -10    1.66    1.57
   2  22  10    1.12    1.53
  -2  20 -11   -0.20    1.08
   2 -20  11    0.61    1.39
  -2  19 -11    0.20    1.41
   2 -19  11    0.45    1.30
  -2  18 -11    0.38    1.35
   2 -18  11   -0.72    1.39
  -2  17 -11    7.09    1.35
   2 -17  11    9.92    1.75
  -2  16 -11    0.85    1.03
   2 -16  11    2.29    1.37
  -2  15 -11    3.03    1.37
   2 -15  11    1.53    1.75
  -2  14 -11    9.36    1.55
   2 -14  11   11.74    1.75
  -2  13 -11    0.25    1.59
   2 -13  11   -0.04    1.53
  -2  12 -11    4.33    1.23
   2 -12  11    3.03    1.46
  -2  11 -11    5.34    1.82
   2 -11  11    5.10    2.07
  -2  10 -11   19.39    1.77
   2 -10  11   19.06    1.93
  -2   9 -11    8.89    1.64
   2  -9  11   10.73    2.24
  -2   8 -11  109.68    4.35
   2  -8  11  103.55    4.65
  -2   7 -11   41.28    2.58
   2  -7  11   46.06    3.03
  -2   6 -11   42.49    2.54
   2  -6  11   41.44    2.60
  -2   5 -11    3.23    1.44
   2  -5  11    5.05    1.66
  -2   4 -11   85.95    3.86
   2  -4  11   89.07    4.40
  -2   3 -11   16.09    1.84
   2  -3  11   12.46    1.89
  -2   2 -11   70.69    3.91
   2  -2  11   72.26    3.86
  -2   1 -11    1.32    1.46
   2  -1  11    0.88    1.41
  -2   0 -11   -0.47    1.71
   2   0  11    1.66    1.91
  -2  -1 -11    1.23    2.38
   2   1  11    2.74    2.00
  -2  -2 -11   68.55    3.91
   2   2  11   74.12    4.40
  -2  -3 -11   14.03    2.07
   2   3  11   16.88    2.13
  -2  -4 -11   89.32    4.38
   2   4  11   95.29    4.94
  -2  -5 -11    7.45    2.00
   2   5  11    6.53    1.75
  -2  -6 -11   45.52    3.14
   2   6  11   45.46    3.64
  -2  -7 -11   49.50    3.05
   2   7  11   45.63    3.01
  -2  -8 -11  129.07    5.23
   2   8  11  131.41    5.03
  -2  -9 -11   11.34    1.98
   2   9  11   13.47    1.93
  -2 -10 -11   21.53    2.31
   2  10  11   22.58    2.18
  -2 -11 -11    6.04    3.05
   2  11  11    5.19    2.04
  -2 -12 -11    6.17    1.71
   2  12  11    4.15    1.66
  -2 -13 -11    0.52    2.09
   2  13  11    0.92    1.93
  -2 -14 -11   11.76    1.75
   2  14  11   14.93    2.20
  -2 -15 -11    2.65    1.82
   2  15  11    4.31    1.73
  -2 -16 -11    2.65    3.41
   2  16  11    3.19    1.75
  -2 -17 -11   10.10    2.09
   2  17  11   12.08    1.86
  -2 -18 -11    1.10    2.09
   2  18  11    1.57    1.62
  -2 -19 -11   -1.17    2.07
   2  19  11   -0.13    1.86
  -2 -20 -11    1.32    1.86
   2  20  11    0.65    1.50
  -2 -21 -11    0.04    1.46
   2  21  11    1.14    1.66
  -2  19 -12    0.16    1.30
   2 -19  12   -0.40    1.37
  -2  18 -12    1.50    1.55
   2 -18  12    0.29    1.35
  -2  17 -12    9.45    1.82
   2 -17  12   15.24    2.07
  -2  16 -12   11.20    1.59
   2 -16  12   10.10    1.75
  -2  15 -12   13.11    1.62
   2 -15  12   12.55    1.93
  -2  14 -12    0.45    1.75
   2 -14  12    0.74    1.98
  -2  13 -12   -0.18    1.46
   2 -13  12    0.11    1.41
  -2  12 -12    0.43    1.48
   2 -12  12   -0.38    1.57
  -2  11 -12    0.36    1.50
   2 -11  12    0.49    2.07
  -2  10 -12   17.62    1.86
   2 -10  12   15.47    2.00
  -2   9 -12    0.94    2.04
   2  -9  12    3.17    2.09
  -2   8 -12    1.28    1.39
   2  -8  12    1.10    1.57
  -2   7 -12   56.48    3.12
   2  -7  12   56.79    3.28
  -2   6 -12   10.33    1.75
   2  -6  12    7.95    1.89
  -2   5 -12   49.07    3.14
   2  -5  12   52.21    2.90
  -2   4 -12    2.49    2.04
   2  -4  12    3.91    2.27
  -2   3 -12    5.36    2.13
   2  -3  12    5.72    2.51
  -2   2 -12    3.48    1.68
   2  -2  12    5.16    1.91
  -2   1 -12    0.61    1.82
   2  -1  12    1.26    1.93
  -2   0 -12   21.64    2.45
   2   0  12   21.55    2.81
  -2  -1 -12    1.48    3.21
   2   1  12    3.21    1.86
  -2  -2 -12    4.69    1.68
   2   2  12    4.06    3.30
  -2  -3 -12    8.96    1.62
   2   3  12    7.18    1.68
  -2  -4 -12    4.13    1.62
   2   4  12    3.82    1.59
  -2  -5 -12   59.22    3.32
   2   5  12   57.73    3.61
  -2  -6 -12    9.67    2.02
   2   6  12   12.48    2.13
  -2  -7 -12   70.35    3.79
   2   7  12   69.54    3.75
  -2  -8 -12    0.43    1.66
   2   8  12    1.06    1.48
  -2  -9 -12    1.86    2.42
   2   9  12    0.36    2.22
  -2 -10 -12   26.29    3.39
   2  10  12   21.06    2.74
  -2 -11 -12    0.67    1.55
   2  11  12    0.40    1.57
  -2 -12 -12    0.18    1.98
   2  12  12   -0.09    1.66
  -2 -13 -12    1.01    2.04
   2  13  12    0.02    1.84
  -2 -14 -12    0.83    1.93
   2  14  12    3.41    1.84
  -2 -15 -12   16.52    2.40
   2  15  12   21.59    2.42
  -2 -16 -12   16.05    2.29
   2  16  12   16.45    2.38
  -2 -17 -12   12.35    2.90
   2  17  12   18.83    2.72
  -2 -18 -12    0.49    1.77
   2  18  12   -0.22    1.53
  -2 -19 -12   -0.07    1.03
   2  19  12    0.72    2.07
  -2 -20 -12    1.39    2.27
   2  20  12    4.78    2.07
   2 -18  13    0.16    1.26
  -2  17 -13    1.12    1.48
   2 -17  13    1.06    1.84
  -2  16 -13    3.97    1.73
   2 -16  13    6.98    1.86
  -2  15 -13    5.36    1.64
   2 -15  13    6.60    1.93
  -2  14 -13    4.02    2.00
   2 -14  13    2.18    2.31
  -2  13 -13    0.79    1.26
   2 -13  13    1.03    1.68
  -2  12 -13    1.64    1.84
   2 -12  13    2.07    2.45
  -2  11 -13    7.61    1.89
   2 -11  13    6.40    1.77
  -2  10 -13    0.65    1.37
   2 -10  13    1.86    1.75
  -2   9 -13    4.02    2.22
   2  -9  13    4.29    2.09
  -2   8 -13    0.49    1.66
   2  -8  13   -0.02    2.07
  -2   7 -13    1.46    1.57
   2  -7  13    2.67    1.77
  -2   6 -13    0.90    1.82
   2  -6  13    2.63    2.09
  -2   5 -13    0.20    1.89
   2  -5  13   -0.94    2.40
  -2   4 -13    1.14    1.86
   2  -4  13    1.75    2.09
  -2   3 -13   17.17    2.47
   2  -3  13   19.57    2.72
  -2   2 -13    2.27    2.38
   2  -2  13    2.56    2.36
  -2   1 -13   17.60    3.10
   2  -1  13   23.66    3.21
  -2   0 -13    0.92    2.18
   2   0  13    0.29    2.56
  -2  -1 -13   18.77    4.78
   2   1  13   23.68    2.85
  -2  -2 -13    4.60    2.09
   2   2  13    2.74    2.07
  -2  -3 -13   17.58    2.42
   2   3  13   24.02    2.65
  -2  -4 -13    1.91    1.77
   2   4  13    1.55    1.73
  -2  -5 -13    0.00    1.71
   2   5  13    1.59    1.75
  -2  -6 -13    0.72    2.02
   2   6  13    2.69    1.95
  -2  -7 -13   -0.61    2.47
   2   7  13    0.94    2.54
  -2  -8 -13    0.38    1.93
   2   8  13    0.34    1.93
  -2  -9 -13    4.29    1.86
   2   9  13    2.13    1.95
  -2 -10 -13   -0.49    2.04
   2  10  13    0.63    2.09
  -2 -11 -13    6.44    1.91
   2  11  13    5.97    1.86
  -2 -12 -13    3.48    2.29
   2  12  13    0.27    2.00
  -2 -13 -13    0.16    1.59
   2  13  13    0.20    2.18
  -2 -14 -13    5.03    2.02
   2  14  13    3.46    1.86
  -2 -15 -13    6.73    2.42
   2  15  13    7.34    2.72
  -2 -16 -13    5.66    2.11
   2  16  13    7.86    2.00
  -2 -17 -13    1.03    1.98
   2  17  13    1.93    1.93
  -2 -18 -13    0.63    1.32
   2  18  13    1.46    2.07
   2  19  13   -0.36    2.20
  -2  16 -14    0.76    1.21
   2 -16  14    0.38    1.57
  -2  15 -14    0.11    1.75
   2 -15  14    1.12    1.91
  -2  14 -14    4.40    1.80
   2 -14  14    4.38    2.38
  -2  13 -14    1.23    1.68
   2 -13  14   -0.92    1.77
  -2  12 -14    2.56    2.40
   2 -12  14    5.36    2.63
  -2  11 -14   -0.02    1.68
   2 -11  14    0.92    1.82
  -2  10 -14    0.40    2.56
   2 -10  14    3.59    2.67
  -2   9 -14   -0.04    2.02
   2  -9  14    2.40    2.15
  -2   8 -14    8.75    2.27
   2  -8  14    6.53    2.51
  -2   7 -14    1.37    1.80
   2  -7  14    1.71    2.36
  -2   6 -14   39.51    3.08
   2  -6  14   41.80    3.50
  -2   5 -14    5.16    2.20
   2  -5  14    5.25    2.51
  -2   4 -14    8.40    2.65
   2  -4  14    9.00    2.90
  -2   3 -14    2.18    2.29
   2  -3  14    1.68    2.27
  -2   2 -14    3.61    1.82
   2  -2  14    0.45    2.20
  -2   1 -14   -0.40    1.95
   2  -1  14    0.74    2.09
  -2   0 -14    6.49    1.98
   2   0  14    7.72    2.13
  -2  -1 -14   -0.45    3.73
   2   1  14   -0.52    2.20
  -2  -2 -14    4.47    2.27
   2   2  14    3.52    3.01
  -2  -3 -14    0.31    2.51
   2   3  14    0.58    2.81
  -2  -4 -14    7.05    2.04
   2   4  14    6.11    2.99
  -2  -5 -14    9.29    2.18
   2   5  14    9.41    2.29
  -2  -6 -14   41.84    3.34
   2   6  14   45.75    3.68
  -2  -7 -14    1.46    2.24
   2   7  14    0.29    1.98
  -2  -8 -14    7.99    2.29
   2   8  14    7.97    2.47
  -2  -9 -14    0.74    2.04
   2   9  14    1.82    2.02
  -2 -10 -14    2.33    2.31
   2  10  14    4.51    2.54
  -2 -11 -14    0.04    2.74
   2  11  14    3.01    2.90
  -2 -12 -14    6.49    2.11
   2  12  14    8.40    2.24
  -2 -13 -14    1.62    2.38
   2  13  14    0.72    2.38
  -2 -14 -14    4.22    2.99
  -2  11 -15   -0.45    2.33
   2 -11  15    0.63    3.30
  -2  10 -15    0.74    2.22
   2 -10  15   -1.14    2.33
  -2   9 -15    7.32    2.22
   2  -9  15    4.65    2.51
  -2   8 -15    0.76    1.71
   2  -8  15    0.34    1.73
  -2   7 -15   -1.21    1.80
   2  -7  15    0.45    2.22
  -2   6 -15   -2.20    2.81
   2  -6  15    0.34    2.94
  -2   5 -15   -1.23    2.31
   2  -5  15   -0.04    2.27
  -2   4 -15    3.70    2.18
   2  -4  15    3.34    2.58
  -2   3 -15    0.52    1.98
   2  -3  15    1.14    2.20
  -2   2 -15    0.16    2.27
   2  -2  15    1.64    2.45
  -2   1 -15    2.47    2.04
   2  -1  15    4.38    2.72
  -2   0 -15    0.49    1.89
   2   0  15   -0.49    2.24
  -2  -1 -15    2.54    2.09
   2   1  15    4.53    2.11
  -2  -2 -15    2.22    2.18
   2   2  15    0.76    2.20
  -2  -3 -15    0.29    2.47
   2   3  15   -3.82    5.19
  -2  -4 -15    4.83    2.58
   2   4  15    4.85    2.49
  -2  -5 -15    0.18    2.04
   2   5  15   -0.45    2.42
  -2  -6 -15    0.99    2.92
   2   6  15    0.04    3.37
  -3   9  15    1.77    2.67
   3  -9 -15    2.83    2.42
  -3   8  15    0.07    2.13
   3  -8 -15    0.40    2.42
  -3   7  15   20.56    3.32
   3  -7 -15   22.65    2.58
  -3   6  15   -0.25    2.45
   3  -6 -15    0.07    2.20
  -3   5  15   11.09    2.85
   3  -5 -15   15.51    2.76
  -3   4  15    1.23    2.20
   3  -4 -15   -0.83    1.84
  -3   3  15    5.19    2.11
   3  -3 -15    6.22    2.11
  -3   2  15    0.36    2.09
   3  -2 -15    1.23    2.67
  -3   1  15    1.37    2.09
   3  -1 -15    1.14    1.84
  -3   0  15    0.25    1.80
   3   0 -15    0.56    1.82
  -3  -1  15   -0.38    1.77
   3   1 -15    1.35    1.93
  -3  -2  15    0.56    2.07
   3   2 -15    1.50    1.93
  -3  -3  15    4.80    2.15
   3   3 -15    4.85    1.93
  -3  -4  15    0.99    2.15
   3   4 -15   -0.76    2.02
  -3  -5  15   12.53    2.45
   3   5 -15   10.64    2.54
  -3  -6  15    0.63    2.04
   3   6 -15    0.40    2.22
  -3  -7  15   21.26    2.51
   3   7 -15   21.91    2.51
  -3  -8  15    0.04    2.22
   3   8 -15    0.85    2.13
  -3  -9  15    2.81    1.91
   3   9 -15    1.89    2.18
  -3 -10  15   -0.63    2.18
   3  10 -15   -0.88    2.47
  -3 -11  15    1.64    1.62
   3  11 -15    1.80    1.59
  -3 -12  15    1.32    2.47
   3  12 -15    1.01    4.22
  -3 -13  15    6.17    1.77
   3  13 -15    6.80    1.66
  -3 -14  15    1.93    2.40
   3  14 -15    0.79    2.31
  -3 -15  15    0.04    1.37
   3  15 -15   -0.25    0.99
  -3  15  14    3.41    2.00
   3 -15 -14    1.21    2.15
  -3  14  14    9.14    2.22
   3 -14 -14   13.49    2.33
  -3  13  14    4.22    2.20
   3 -13 -14    6.44    1.98
  -3  12  14    0.18    1.84
   3 -12 -14    1.19    2.00
  -3  11  14    9.81    2.54
   3 -11 -14    6.91    2.33
  -3  10  14   -0.38    2.04
   3 -10 -14   -1.91    1.93
  -3   9  14   10.08    2.72
   3  -9 -14   11.94    2.40
  -3   8  14    4.47    2.54
   3  -8 -14    5.59    2.56
  -3   7  14    1.53    2.40
   3  -7 -14   -0.34    2.09
  -3   6  14   -0.97    1.93
   3  -6 -14   -0.29    1.75
  -3   5  14    1.14    1.82
   3  -5 -14    1.53    1.84
  -3   4  14    2.36    1.93
   3  -4 -14    1.82    1.77
  -3   3  14    1.39    2.20
   3  -3 -14   -0.56    1.64
  -3   2  14    7.34    1.98
   3  -2 -14    8.62    2.81
  -3   1  14    1.62    2.07
   3  -1 -14    2.04    1.91
  -3   0  14    2.45    2.09
   3   0 -14    1.26    1.75
  -3  -1  14    2.24    2.24
   3   1 -14    2.36    1.57
  -3  -2  14    7.41    1.84
   3   2 -14    8.10    2.09
  -3  -3  14    0.20    1.98
   3   3 -14   -0.18    1.75
  -3  -4  14    0.76    2.07
   3   4 -14    1.46    1.84
  -3  -5  14   -0.36    1.73
   3   5 -14    3.17    1.71
  -3  -6  14    0.40    1.82
   3   6 -14   -0.09    1.64
  -3  -7  14    0.18    2.42
   3   7 -14    1.37    2.38
  -3  -8  14    5.61    1.64
   3   8 -14    6.31    2.04
  -3  -9  14   10.77    1.82
   3   9 -14    9.85    2.04
  -3 -10  14    0.45    1.98
   3  10 -14    0.09    2.22
  -3 -11  14    8.01    1.86
   3  11 -14    7.41    1.86
  -3 -12  14    0.20    2.07
   3  12 -14   -0.61    3.70
  -3 -13  14    4.69    1.71
   3  13 -14    3.75    1.68
  -3 -14  14    7.99    2.11
   3  14 -14    7.79    2.27
  -3 -15  14    1.77    1.73
   3  15 -14    0.58    1.73
  -3 -16  14    0.88    1.95
  -3  19  13    1.06    2.29
   3 -19 -13    1.55    3.05
  -3  18  13    0.36    1.39
   3 -18 -13    0.00    1.26
  -3  17  13    0.40    1.89
   3 -17 -13   -0.02    1.84
  -3  16  13    1.32    2.04
   3 -16 -13    4.33    1.95
  -3  15  13    6.87    2.18
   3 -15 -13    9.20    2.22
  -3  14  13   12.79    2.49
   3 -14 -13   11.72    2.76
  -3  13  13    0.83    1.95
   3 -13 -13    1.08    1.59
  -3  12  13    7.03    2.76
   3 -12 -13    5.32    2.00
  -3  11  13    2.40    2.63
   3 -11 -13   -0.04    2.00
  -3  10  13    0.45    1.80
   3 -10 -13   -0.49    1.66
  -3   9  13   -1.55    2.56
   3  -9 -13   -0.20    1.80
  -3   8  13    1.19    2.51
   3  -8 -13   -1.06    2.18
  -3   7  13   11.83    2.11
   3  -7 -13   11.61    1.98
  -3   6  13   16.39    2.29
   3  -6 -13   17.49    2.15
  -3   5  13   30.64    2.60
   3  -5 -13   29.88    2.49
  -3   4  13   29.76    2.72
   3  -4 -13   32.23    2.81
  -3   3  13    0.56    3.34
   3  -3 -13   -0.61    1.82
  -3   2  13    4.24    2.00
   3  -2 -13    6.60    3.03
  -3   1  13   -0.65    1.84
   3  -1 -13    0.74    1.89
  -3   0  13   -0.85    1.89
   3   0 -13    0.49    1.71
  -3  -1  13    0.85    1.98
   3   1 -13    1.44    1.62
  -3  -2  13    4.60    1.89
   3   2 -13    4.53    1.95
  -3  -3  13   -1.75    2.13
   3   3 -13   -0.18    2.15
  -3  -4  13   31.16    3.05
   3   4 -13   29.59    3.14
  -3  -5  13   27.27    2.47
   3   5 -13   26.22    2.22
  -3  -6  13   12.48    1.95
   3   6 -13   10.26    1.84
  -3  -7  13    9.09    1.82
   3   7 -13    9.70    1.86
  -3  -8  13    0.52    1.77
   3   8 -13   -0.63    1.64
  -3  -9  13    0.13    1.32
   3   9 -13    1.46    1.46
  -3 -10  13    0.70    1.64
   3  10 -13   -1.55    1.59
  -3 -11  13    1.64    1.48
   3  11 -13    0.61    1.77
  -3 -12  13    4.49    1.41
   3  12 -13    3.70    1.57
  -3 -13  13   -0.34    1.95
   3  13 -13    0.74    3.25
  -3 -14  13   12.37    1.95
   3  14 -13    8.08    1.46
  -3 -15  13    8.46    1.50
   3  15 -13    5.70    1.59
  -3 -16  13    1.44    1.73
   3  16 -13    0.22    2.65
  -3 -17  13   -0.38    1.23
   3  17 -13    0.63    1.95
  -3 -18  13    0.43    1.82
  -3  20  12    0.20    1.86
   3 -20 -12    0.90    2.40
  -3  19  12    3.21    1.68
   3 -19 -12    2.11    1.50
  -3  18  12    3.28    1.55
   3 -18 -12    3.86    1.66
  -3  17  12    5.36    2.02
   3 -17 -12    2.29    1.53
  -3  16  12    2.13    2.09
   3 -16 -12    3.70    2.13
  -3  15  12    1.48    2.09
   3 -15 -12    1.95    1.53
  -3  14  12    1.73    2.04
   3 -14 -12    2.69    3.37
  -3  13  12    1.91    1.84
   3 -13 -12    4.49    1.62
  -3  12  12    0.11    2.36
   3 -12 -12    0.40    3.05
  -3  11  12    1.77    1.71
   3 -11 -12    0.94    1.53
  -3  10  12   -0.09    1.64
   3 -10 -12    1.06    1.44
  -3   9  12    0.72    2.29
   3  -9 -12    3.05    2.04
  -3   8  12    0.29    1.73
   3  -8 -12   -0.49    1.53
  -3   7  12   -1.41    1.68
   3  -7 -12    1.75    1.32
  -3   6  12    5.86    1.77
   3  -6 -12    6.51    1.64
  -3   5  12    8.93    2.09
   3  -5 -12    9.29    1.93
  -3   4  12    2.20    1.80
   3  -4 -12    0.22    1.55
  -3   3  12    5.36    2.31
   3  -3 -12    3.64    1.55
  -3   2  12    1.19    1.39
   3  -2 -12    0.29    1.73
  -3   1  12   -0.16    1.48
   3  -1 -12    0.29    1.28
  -3   0  12    5.28    1.53
   3   0 -12    4.38    1.41
  -3  -1  12   -0.31    1.35
   3   1 -12   -0.56    1.23
  -3  -2  12    1.48    1.59
   3   2 -12    2.11    1.32
  -3  -3  12    2.58    2.02
   3   3 -12    2.40    1.53
  -3  -4  12    1.66    1.84
   3   4 -12    1.46    1.86
  -3  -5  12    8.75    1.82
   3   5 -12    8.46    1.89
  -3  -6  12    5.90    1.64
   3   6 -12    5.39    1.32
  -3  -7  12   -0.20    1.64
   3   7 -12   -0.72    1.32
  -3  -8  12   -0.43    1.50
   3   8 -12   -0.09    1.73
  -3  -9  12    0.85    1.32
   3   9 -12    0.88    1.62
  -3 -10  12    0.85    1.28
   3  10 -12    1.44    1.55
  -3 -11  12    0.43    1.75
   3  11 -12    0.67    1.59
  -3 -12  12    1.19    1.28
   3  12 -12    1.50    1.32
  -3 -13  12    1.62    1.77
   3  13 -12    2.13    2.67
  -3 -14  12    1.39    1.68
  -3 -15  12    2.00    1.12
   3  15 -12    0.61    1.19
  -3 -16  12    1.48    1.17
   3  16 -12    1.10    1.39
  -3 -17  12    4.40    1.08
   3  17 -12    1.89    2.11
  -3 -18  12    2.58    0.90
   3  18 -12    1.06    1.35
  -3 -19  12    2.81    1.32
   3  19 -12    0.47    1.77
  -3  22  11    0.40    2.31
   3 -22 -11   -0.16    1.26
  -3  21  11    1.53    1.93
   3 -21 -11    0.16    1.66
  -3  20  11    1.84    2.11
   3 -20 -11    2.36    1.23
  -3  19  11    1.44    1.55
   3 -19 -11    2.24    1.46
  -3  18  11    3.32    1.93
   3 -18 -11    5.32    1.73
  -3  17  11    1.14    2.00
   3 -17 -11    1.06    1.68
  -3  16  11    1.12    2.27
   3 -16 -11    0.54    1.68
  -3  15  11    2.67    1.46
   3 -15 -11    3.75    1.53
  -3  14  11    5.16    2.24
   3 -14 -11    4.80    3.39
  -3  13  11    2.81    1.59
   3 -13 -11    4.42    1.41
  -3  12  11    9.47    2.42
   3 -12 -11   11.54    1.75
  -3  11  11    1.10    1.57
   3 -11 -11    1.55    1.55
  -3  10  11    1.80    1.50
   3 -10 -11    1.37    1.23
  -3   9  11    3.95    2.09
   3  -9 -11    5.81    1.84
  -3   8  11    2.60    1.75
   3  -8 -11    2.42    1.57
  -3   7  11    0.97    1.41
   3  -7 -11    0.72    1.14
  -3   6  11   18.70    2.00
   3  -6 -11   17.96    1.84
  -3   5  11   -0.13    1.59
   3  -5 -11   -0.36    1.26
  -3   4  11    4.67    1.41
   3  -4 -11    3.70    1.57
  -3   3  11    4.98    1.50
   3  -3 -11    3.97    1.23
  -3   2  11    3.93    1.55
   3  -2 -11    3.68    1.68
  -3   1  11    0.38    1.28
   3  -1 -11    0.13    1.10
  -3   0  11   -0.38    1.14
   3   0 -11    0.63    1.19
  -3  -1  11    0.92    1.32
   3   1 -11    1.82    1.21
  -3  -2  11    4.44    1.35
   3   2 -11    4.89    1.30
  -3  -3  11    4.26    1.48
   3   3 -11    4.06    1.12
  -3  -4  11    1.80    1.82
   3   4 -11    3.21    1.91
  -3  -5  11   -0.67    1.37
   3   5 -11    0.70    1.44
  -3  -6  11   17.55    1.71
   3   6 -11   15.06    1.59
  -3  -7  11    0.22    1.48
   3   7 -11    1.84    1.32
  -3  -8  11    5.39    1.50
   3   8 -11    4.49    1.64
  -3  -9  11    6.17    1.89
   3   9 -11    5.86    1.84
  -3 -10  11    2.09    1.26
   3  10 -11    2.56    1.28
  -3 -11  11    0.88    1.68
   3  11 -11    1.03    1.62
  -3 -12  11   10.71    1.46
   3  12 -11   10.26    1.44
  -3 -13  11    3.64    1.19
   3  13 -11    4.04    1.39
  -3 -14  11    5.23    1.68
   3  14 -11    3.39    1.62
  -3 -15  11    1.57    1.48
   3  15 -11    2.20    1.21
  -3 -16  11    0.85    1.26
   3  16 -11    0.85    1.30
  -3 -17  11    2.22    1.14
   3  17 -11    0.97    1.12
  -3 -18  11    3.34    1.26
   3  18 -11    3.28    1.03
  -3 -19  11    1.01    0.79
   3  19 -11    1.75    1.06
  -3 -20  11    2.33    1.14
   3  20 -11    1.50    0.83
  -3  22  10    5.54    2.15
   3 -22 -10    4.06    1.71
  -3  21  10   -0.18    1.17
   3 -21 -10   -0.92    1.26
  -3  20  10    0.67    1.37
   3 -20 -10   -0.94    1.71
  -3  19  10    0.79    2.65
   3 -19 -10    0.22    1.75
  -3  18  10    0.83    1.95
   3 -18 -10    0.90    1.50
  -3  17  10    3.57    1.68
   3 -17 -10    4.04    1.62
  -3  16  10    5.50    1.66
   3 -16 -10    6.24    1.57
  -3  15  10    2.09    1.77
   3 -15 -10    2.02    1.64
  -3  14  10    1.26    1.66
   3 -14 -10    0.45    1.41
  -3  13  10   12.48    2.65
   3 -13 -10   10.53    2.22
  -3  12  10   62.22    3.52
   3 -12 -10   64.96    3.12
  -3  11  10   14.05    1.89
   3 -11 -10   13.04    1.66
  -3  10  10    8.96    1.75
   3 -10 -10    9.74    1.55
  -3   9  10    0.38    1.84
   3  -9 -10   -1.32    1.41
  -3   8  10    4.06    1.35
   3  -8 -10    3.34    1.30
  -3   7  10    4.04    1.44
   3  -7 -10    3.79    1.12
  -3   6  10   39.55    2.54
   3  -6 -10   36.57    2.18
  -3   5  10    9.18    1.66
   3  -5 -10    6.69    1.57
  -3   4  10   37.71    2.40
   3  -4 -10   39.28    2.31
  -3   3  10   -1.37    1.30
   3  -3 -10    0.29    1.17
  -3   2  10   24.00    2.58
   3  -2 -10   25.79    2.07
  -3   1  10   57.37    3.23
   3  -1 -10   62.85    3.10
  -3   0  10    1.37    1.28
   3   0 -10    1.53    1.19
  -3  -1  10   56.95    2.56
   3   1 -10   59.33    2.92
  -3  -2  10   23.97    1.84
   3   2 -10   25.39    1.68
  -3  -3  10    1.30    1.03
   3   3 -10    0.13    1.03
  -3  -4  10   35.17    2.29
   3   4 -10   36.14    2.15
  -3  -5  10    6.85    1.73
   3   5 -10    6.82    1.68
  -3  -6  10   34.59    2.09
   3   6 -10   32.84    2.00
  -3  -7  10    3.91    1.21
   3   7 -10    5.57    1.28
  -3  -8  10    2.07    1.30
   3   8 -10    2.20    1.32
  -3  -9  10    0.88    1.19
   3   9 -10   -0.54    1.14
  -3 -10  10    8.64    1.32
   3  10 -10    8.37    1.32
  -3 -11  10   11.92    1.53
   3  11 -10   11.11    1.48
  -3 -12  10   55.33    3.37
   3  12 -10   61.53    3.93
  -3 -13  10    9.79    1.41
   3  13 -10    8.51    1.26
  -3 -14  10   -0.36    0.99
   3  14 -10   -0.18    1.44
  -3 -15  10    1.93    1.35
   3  15 -10    1.12    1.37
  -3 -16  10    5.75    1.37
   3  16 -10    3.79    1.39
  -3 -17  10    3.03    1.14
   3  17 -10    3.77    1.35
  -3 -18  10    0.16    0.92
   3  18 -10    1.53    1.21
  -3 -19  10    0.00    1.10
   3  19 -10   -0.83    1.14
  -3 -20  10    0.04    0.70
   3  20 -10    0.47    0.85
  -3 -21  10   -0.20    0.70
   3  21 -10    0.20    0.94
  -3  23   9    0.16    2.00
  -3  22   9    0.29    1.21
   3 -22  -9   -0.29    1.39
  -3  21   9    0.94    1.64
   3 -21  -9   -0.04    1.57
  -3  20   9    6.51    1.82
   3 -20  -9    6.98    1.64
  -3  19   9    0.54    1.28
   3 -19  -9    0.79    1.08
  -3  18   9   17.08    1.66
   3 -18  -9   16.50    1.84
  -3  17   9   14.41    2.20
   3 -17  -9    9.70    1.89
  -3  16   9    1.59    1.71
   3 -16  -9    1.26    1.32
  -3  15   9    0.58    1.30
   3 -15  -9    0.61    0.99
  -3  14   9    0.25    1.50
   3 -14  -9    2.00    1.59
  -3  13   9   15.29    2.00
   3 -13  -9   11.96    1.62
  -3  12   9    8.89    1.66
   3 -12  -9    7.52    1.37
  -3  11   9    2.11    1.28
   3 -11  -9    1.39    1.55
  -3  10   9    4.35    1.30
   3 -10  -9    5.86    1.14
  -3   9   9   44.42    2.51
   3  -9  -9   45.97    2.56
  -3   8   9    1.48    1.26
   3  -8  -9    1.73    1.28
  -3   7   9    9.92    1.39
   3  -7  -9   10.64    1.32
  -3   6   9   21.71    1.86
   3  -6  -9   23.86    2.47
  -3   5   9   19.55    2.11
   3  -5  -9   20.05    1.82
  -3   4   9   21.28    2.07
   3  -4  -9   21.48    2.11
  -3   3   9    0.40    0.94
   3  -3  -9   -0.38    1.06
  -3   2   9   50.57    3.30
   3  -2  -9   54.61    2.58
  -3   1   9   98.72    3.70
   3  -1  -9   92.46    3.52
  -3   0   9    1.26    1.26
   3   0  -9    0.38    0.99
  -3  -1   9   99.13    4.31
   3   1  -9   87.52    3.82
  -3  -2   9   49.34    2.63
   3   2  -9   49.70    2.49
  -3  -3   9    0.27    0.94
   3   3  -9   -0.22    1.01
  -3  -4   9   19.30    1.62
   3   4  -9   19.48    1.66
  -3  -5   9   16.93    1.68
   3   5  -9   18.61    1.77
  -3  -6   9   18.59    1.39
   3   6  -9   18.25    1.55
  -3  -7   9    9.00    1.12
   3   7  -9    8.80    1.17
  -3  -8   9    3.14    1.39
   3   8  -9    1.32    1.28
  -3  -9   9   36.63    2.11
   3   9  -9   31.70    1.73
  -3 -10   9    3.32    1.14
   3  10  -9    2.94    1.41
  -3 -11   9    2.20    1.01
   3  11  -9    1.64    1.10
  -3 -12   9    7.90    1.21
   3  12  -9    6.82    1.08
  -3 -13   9   13.20    1.37
   3  13  -9   11.58    1.32
  -3 -14   9    0.16    0.92
   3  14  -9    1.71    1.08
  -3 -15   9    0.38    0.99
   3  15  -9    1.06    1.03
  -3 -16   9   -0.09    1.17
   3  16  -9    0.72    1.68
  -3 -17   9    8.84    1.28
   3  17  -9    8.04    1.44
  -3 -18   9   11.07    1.21
   3  18  -9   10.66    1.26
  -3 -19   9    0.65    0.81
   3  19  -9    0.38    0.90
  -3 -20   9    2.83    1.14
   3  20  -9    3.77    1.14
  -3 -21   9    0.56    0.54
   3  21  -9    0.22    0.47
  -3  23   8    0.13    1.66
   3 -23  -8    0.36    1.53
  -3  22   8    1.14    2.02
   3 -22  -8    0.67    1.32
  -3  21   8    6.17    1.19
   3 -21  -8    7.09    1.37
  -3  20   8    2.13    1.32
   3 -20  -8    2.36    1.17
  -3  19   8    0.76    1.10
   3 -19  -8   -0.34    1.12
  -3  18   8   27.99    2.09
   3 -18  -8   32.26    2.09
  -3  17   8   54.19    2.96
   3 -17  -8   53.42    2.67
  -3  16   8    5.19    2.51
   3 -16  -8    7.90    1.30
  -3  15   8    1.93    1.46
   3 -15  -8    2.72    1.39
  -3  14   8    0.72    1.28
   3 -14  -8    0.99    1.08
  -3  13   8    5.23    1.19
   3 -13  -8    4.35    1.23
  -3  12   8   18.00    1.89
   3 -12  -8   20.02    2.78
  -3  11   8   15.49    1.39
   3 -11  -8   15.53    1.48
  -3  10   8    4.94    1.62
   3 -10  -8    4.58    2.00
  -3   9   8    2.00    1.01
   3  -9  -8    2.02    0.90
  -3   8   8    5.32    1.19
   3  -8  -8    6.24    1.01
  -3   7   8    2.33    1.41
   3  -7  -8    3.05    1.35
  -3   6   8   -0.38    0.90
   3  -6  -8    0.31    0.99
  -3   5   8    1.64    0.94
   3  -5  -8    1.28    0.90
  -3   4   8    3.05    1.21
   3  -4  -8    2.54    0.85
  -3   3   8  284.05    9.58
   3  -3  -8  277.67    9.99
  -3   2   8  125.61    7.36
   3  -2  -8  121.64    4.78
  -3   1   8    5.79    1.26
   3  -1  -8    5.61    1.73
  -3   0   8  131.74    4.40
   3   0  -8  130.35    4.35
  -3  -1   8    5.07    1.14
   3   1  -8    6.15    1.03
  -3  -2   8  106.80    4.65
   3   2  -8  119.24    4.98
  -3  -3   8  264.25   10.53
   3   3  -8  282.07   10.21
  -3  -4   8    2.92    1.01
   3   4  -8    2.04    0.97
  -3  -5   8    1.17    0.85
   3   5  -8    0.56    0.79
  -3  -6   8   -0.43    0.97
   3   6  -8   -0.31    0.85
  -3  -7   8    5.01    1.01
   3   7  -8    3.97    1.06
  -3  -8   8    3.93    1.06
   3   8  -8    3.39    0.94
  -3  -9   8    0.92    0.97
   3   9  -8    1.14    1.01
  -3 -10   8    3.14    0.94
   3  10  -8    2.69    0.99
  -3 -11   8    9.99    1.08
   3  11  -8    9.65    1.17
  -3 -12   8   16.50    1.37
   3  12  -8   16.00    1.35
  -3 -13   8    3.14    1.03
   3  13  -8    4.04    1.01
  -3 -14   8    0.61    0.99
   3  14  -8    1.44    0.88
  -3 -15   8    3.48    1.01
   3  15  -8    3.43    1.06
  -3 -16   8    6.94    1.10
   3  16  -8    6.37    1.12
  -3 -17   8   42.65    2.22
   3  17  -8   40.20    1.89
  -3 -18   8   21.68    1.48
   3  18  -8   22.20    2.07
  -3 -19   8    0.02    0.74
   3  19  -8   -0.04    0.76
  -3 -20   8    0.54    0.94
   3  20  -8    0.72    0.56
  -3  24   7    0.11    0.74
   3 -24  -7   -0.20    0.92
  -3  23   7   -0.13    1.06
   3 -23  -7   -0.36    1.10
  -3  22   7    2.96    1.17
   3 -22  -7    3.19    0.97
  -3  21   7    0.40    1.32
   3 -21  -7    1.17    1.66
  -3  20   7    1.44    1.35
   3 -20  -7    1.46    1.23
  -3  19   7   10.30    1.41
   3 -19  -7   11.04    1.57
  -3  18   7   38.54    2.49
   3 -18  -7   38.20    2.15
  -3  17   7   -0.76    1.17
   3 -17  -7    1.06    1.75
  -3  16   7    8.22    1.37
   3 -16  -7    8.01    1.21
  -3  15   7    4.67    1.26
   3 -15  -7    6.51    1.35
  -3  14   7    0.31    1.35
   3 -14  -7    1.17    0.94
  -3  13   7    0.07    0.92
   3 -13  -7    0.72    0.81
  -3  12   7    0.22    1.08
   3 -12  -7   -0.07    1.12
  -3  11   7    0.45    1.10
   3 -11  -7    1.64    0.79
  -3  10   7    1.77    1.37
   3 -10  -7   -0.20    1.59
  -3   9   7   80.14    3.23
   3  -9  -7   75.87    3.79
  -3   8   7  333.56   10.68
   3  -8  -7  324.58   12.21
  -3   7   7    0.76    0.79
   3  -7  -7   -0.02    0.74
  -3   6   7    3.12    0.97
   3  -6  -7    4.83    0.88
  -3   5   7   25.86    1.75
   3  -5  -7   24.18    1.62
  -3   4   7   99.49    3.57
   3  -4  -7   98.86    3.73
  -3   3   7   80.67    3.21
   3  -3  -7   77.04    2.87
  -3   2   7   67.63    3.84
   3  -2  -7   67.07    2.54
  -3   1   7   31.67    1.59
   3  -1  -7   31.99    2.18
  -3   0   7   -0.16    0.74
   3   0  -7    0.20    0.76
  -3  -1   7   28.98    1.59
   3   1  -7   29.02    1.64
  -3  -2   7   60.92    2.67
   3   2  -7   64.76    2.67
  -3  -3   7   80.79    2.96
   3   3  -7   82.47    2.99
  -3  -4   7  101.80    3.57
   3   4  -7   99.06    3.48
  -3  -5   7   25.25    1.75
   3   5  -7   26.38    1.91
  -3  -6   7    2.11    0.74
   3   6  -7    3.48    0.81
  -3  -7   7    0.00    0.97
   3   7  -7    0.81    0.99
  -3  -8   7  302.65    8.80
   3   8  -7  290.22    8.28
  -3  -9   7   66.42    3.12
   3   9  -7   70.64    4.78
  -3 -10   7    0.94    0.74
   3  10  -7    1.10    0.79
  -3 -11   7    0.76    0.74
   3  11  -7    1.44    0.85
  -3 -12   7    0.13    0.81
   3  12  -7   -0.31    0.79
  -3 -13   7   -0.13    0.79
   3  13  -7    0.54    0.76
  -3 -14   7    1.10    0.79
   3  14  -7    1.41    0.90
  -3 -15   7    4.85    0.79
   3  15  -7    2.92    0.90
  -3 -16   7    6.51    0.92
   3  16  -7    6.37    0.94
  -3 -17   7    0.31    0.70
  -3 -18   7   32.73    2.07
   3  18  -7   26.13    1.35
  -3 -19   7    6.82    1.17
   3  19  -7    6.76    0.81
  -3 -20   7    0.29    0.22
  -3  24   6    0.04    0.76
   3 -24  -6   -0.27    0.79
  -3  23   6    3.95    1.14
   3 -23  -6    3.52    1.10
  -3  22   6   -0.04    1.30
   3 -22  -6    0.22    0.92
  -3  21   6    0.38    1.08
   3 -21  -6    0.16    1.03
  -3  20   6    1.95    1.26
   3 -20  -6    3.75    1.10
  -3  19   6    3.97    1.19
   3 -19  -6    3.50    0.94
  -3  18   6    1.32    1.17
   3 -18  -6    2.24    1.17
  -3  17   6    7.95    1.32
   3 -17  -6    8.42    1.73
  -3  16   6   10.17    1.23
   3 -16  -6    9.92    0.94
  -3  15   6    0.43    0.92
   3 -15  -6   -0.09    0.70
  -3  14   6    0.54    0.81
   3 -14  -6    0.45    0.74
  -3  13   6    4.76    0.92
   3 -13  -6    4.15    1.12
  -3  12   6    4.76    1.01
   3 -12  -6    3.79    0.94
  -3  11   6    9.61    0.94
   3 -11  -6   11.02    1.10
  -3  10   6    7.70    1.19
   3 -10  -6    7.45    0.94
  -3   9   6   92.08    3.19
   3  -9  -6   92.21    3.17
  -3   8   6   50.17    2.85
   3  -8  -6   47.14    2.99
  -3   7   6    4.15    0.94
   3  -7  -6    5.77    0.88
  -3   6   6    7.97    1.01
   3  -6  -6    8.01    0.94
  -3   5   6    0.13    0.65
   3  -5  -6   -0.16    0.58
  -3   4   6   13.60    1.10
   3  -4  -6   12.95    1.01
  -3   3   6   36.93    1.93
   3  -3  -6   37.08    1.80
  -3   2   6   19.19    1.30
   3  -2  -6   19.62    1.39
  -3   1   6  315.00    9.99
   3  -1  -6  303.42   13.63
  -3   0   6   27.36    1.75
   3   0  -6   28.04    1.77
  -3  -1   6  305.71   10.46
   3   1  -6  315.31   10.08
  -3  -2   6   19.53    1.14
   3   2  -6   18.65    1.14
  -3  -3   6   39.28    1.77
   3   3  -6   38.63    1.71
  -3  -4   6   13.02    0.90
   3   4  -6   12.39    0.88
  -3  -5   6    0.31    0.83
   3   5  -6   -0.07    0.79
  -3  -6   6    6.02    0.74
   3   6  -6    6.67    0.74
  -3  -7   6    3.95    0.83
   3   7  -6    5.03    1.37
  -3  -8   6   42.90    1.93
   3   8  -6   44.27    1.75
  -3  -9   6   90.33    3.37
   3   9  -6   95.31    3.28
  -3 -10   6    6.55    0.81
   3  10  -6    6.69    0.88
  -3 -11   6   10.15    0.85
   3  11  -6   10.95    1.64
  -3 -12   6    4.87    0.65
   3  12  -6    4.22    0.92
  -3 -13   6    5.81    0.88
   3  13  -6    6.26    0.79
  -3 -14   6    0.36    0.97
   3  14  -6    0.45    0.72
  -3 -15   6    0.79    0.65
   3  15  -6    0.04    0.58
  -3 -16   6    7.81    0.85
  -3 -17   6    6.53    0.74
   3  17  -6    4.98    0.70
  -3 -18   6    1.32    0.52
   3  18  -6    0.70    0.52
  -3  24   5    1.46    0.52
  -3  23   5    1.66    0.63
   3 -23  -5    1.77    0.67
  -3  22   5   11.34    1.01
   3 -22  -5   11.27    1.10
  -3  21   5    0.20    0.79
   3 -21  -5   -0.16    0.79
  -3  20   5    4.15    1.03
   3 -20  -5    4.00    1.23
  -3  19   5    0.81    1.37
   3 -19  -5    0.70    0.94
  -3  18   5    2.20    0.83
   3 -18  -5    2.76    0.76
  -3  17   5    0.94    1.03
   3 -17  -5    0.92    1.12
  -3  16   5    0.99    0.94
   3 -16  -5    1.01    1.17
  -3  15   5    0.49    0.97
   3 -15  -5    0.22    0.74
  -3  14   5   30.69    1.66
   3 -14  -5   34.50    1.62
  -3  13   5    5.52    0.83
   3 -13  -5    6.02    0.76
  -3  12   5    1.08    0.74
   3 -12  -5    1.73    0.72
  -3  11   5   12.32    1.21
   3 -11  -5   11.72    1.19
  -3  10   5   99.37    3.30
   3 -10  -5   99.06    3.37
  -3   9   5   51.72    2.02
   3  -9  -5   49.43    2.20
  -3   8   5   64.22    2.38
   3  -8  -5   65.16    3.43
  -3   7   5   49.61    2.09
   3  -7  -5   49.92    2.27
  -3   6   5   66.85    2.33
   3  -6  -5   68.13    2.69
  -3   5   5   35.02    1.82
   3  -5  -5   33.06    2.20
  -3   4   5    0.29    0.67
   3  -4  -5    0.07    0.61
  -3   3   5   62.96    2.40
   3  -3  -5   64.29    2.76
  -3   2   5   16.72    0.99
   3  -2  -5   16.45    1.14
  -3   1   5  103.14    5.01
   3  -1  -5  101.06    5.63
  -3   0   5    0.43    0.49
   3   0  -5   -0.40    0.52
  -3  -1   5   96.93    3.59
   3   1  -5  101.10    3.70
  -3  -2   5   18.20    1.19
   3   2  -5   20.92    1.32
  -3  -3   5   62.16    2.47
   3   3  -5   65.97    2.54
  -3  -4   5    0.00    0.56
   3   4  -5   -0.61    0.81
  -3  -5   5   33.04    1.75
   3   5  -5   35.71    1.68
  -3  -6   5   63.79    2.87
   3   6  -5   63.59    2.51
  -3  -7   5   49.52    2.24
   3   7  -5   47.43    1.98
  -3  -8   5   60.74    2.63
   3   8  -5   63.91    2.51
  -3  -9   5   48.31    2.36
   3   9  -5   46.69    2.02
  -3 -10   5   95.98    3.95
   3  10  -5   99.60    3.21
  -3 -11   5   12.08    0.94
   3  11  -5   12.30    0.94
  -3 -12   5    1.35    0.65
   3  12  -5    1.66    0.76
  -3 -13   5    5.03    0.58
   3  13  -5    5.77    0.63
  -3 -14   5   35.35    1.57
   3  14  -5   32.93    1.53
  -3 -15   5    0.34    0.49
   3  15  -5    0.22    0.56
  -3 -16   5    1.30    0.49
   3  16  -5    0.70    0.72
  -3 -17   5    0.20    0.40
   3  17  -5    0.18    0.43
  -3  22   4   -0.11    0.54
   3 -22  -4    0.61    0.74
  -3  21   4    0.09    0.99
   3 -21  -4    0.18    0.65
  -3  20   4   -0.02    0.72
   3 -20  -4    0.67    0.65
  -3  19   4   12.21    1.14
   3 -19  -4   13.49    1.28
  -3  18   4   20.47    1.86
   3 -18  -4   20.63    2.24
  -3  17   4   55.09    2.36
   3 -17  -4   49.18    4.15
  -3  16   4    0.43    0.63
   3 -16  -4   -0.11    0.79
  -3  15   4   12.59    1.08
   3 -15  -4   14.14    0.99
  -3  14   4    0.22    0.67
   3 -14  -4    0.04    0.61
  -3  13   4   68.51    2.63
   3 -13  -4   66.85    2.72
  -3  12   4    7.41    1.50
   3 -12  -4    6.73    0.90
  -3  11   4    0.74    0.81
   3 -11  -4    0.04    0.83
  -3  10   4    0.72    0.70
   3 -10  -4    0.81    0.52
  -3   9   4  170.46    7.65
   3  -9  -4  175.51    5.70
  -3   8   4  245.97    7.79
   3  -8  -4  243.95    7.79
  -3   7   4  318.70    8.89
   3  -7  -4  307.46    9.23
  -3   6   4    7.39    0.90
   3  -6  -4    6.96    0.76
  -3   5   4   31.18    1.53
   3  -5  -4   32.23    1.68
  -3   4   4    0.81    0.56
   3  -4  -4    0.72    0.49
  -3   3   4   58.95    2.24
   3  -3  -4   55.71    2.31
  -3   2   4   46.56    2.38
   3  -2  -4   44.78    2.07
  -3   1   4   23.75    1.98
   3  -1  -4   26.69    1.95
  -3   0   4  194.93    6.85
   3   0  -4  185.05    6.60
  -3  -1   4   23.48    1.28
   3   1  -4   24.02    1.37
  -3  -2   4   44.31    1.84
   3   2  -4   45.90    1.80
  -3  -3   4   59.53    2.49
   3   3  -4   64.56    2.36
  -3  -4   4    0.20    0.49
   3   4  -4    0.20    0.52
  -3  -5   4   29.07    1.53
   3   5  -4   27.83    1.32
  -3  -6   4    6.58    0.76
   3   6  -4    7.21    0.70
  -3  -7   4  310.96   10.21
   3   7  -4  319.04    9.05
  -3  -8   4  236.68    7.88
   3   8  -4  247.34    7.23
  -3  -9   4  167.34    5.77
   3   9  -4  170.69    5.36
  -3 -10   4    1.32    0.54
   3  10  -4    0.65    0.61
  -3 -11   4    0.20    0.43
   3  11  -4    0.09    0.56
  -3 -12   4    5.99    0.65
   3  12  -4    6.51    1.12
  -3 -13   4   63.77    2.65
   3  13  -4   59.39    2.27
  -3 -14   4    0.04    0.47
   3  14  -4    0.47    0.49
  -3 -15   4   10.64    0.83
   3  15  -4    9.88    1.28
  -3 -16   4    0.20    0.34
  -3  21   3    2.45    0.49
   3 -21  -3    1.95    0.49
  -3  20   3    0.63    0.52
   3 -20  -3    0.36    0.61
  -3  19   3    1.44    0.67
   3 -19  -3    2.33    0.67
  -3  18   3   29.72    1.41
   3 -18  -3   28.98    1.59
  -3  17   3   60.23    2.49
   3 -17  -3   59.22    2.67
  -3  16   3    0.58    0.58
   3 -16  -3    0.22    0.65
  -3  15   3    0.43    0.70
   3 -15  -3   -0.20    0.74
  -3  14   3    1.71    0.65
   3 -14  -3    2.33    0.67
  -3  13   3   21.28    1.14
   3 -13  -3   20.49    1.12
  -3  12   3   66.49    3.32
   3 -12  -3   69.14    2.56
  -3  11   3    7.70    0.90
   3 -11  -3    8.42    0.79
  -3  10   3    8.17    0.94
   3 -10  -3    8.15    0.85
  -3   9   3    8.75    0.79
   3  -9  -3   10.77    0.74
  -3   8   3  746.61   19.01
   3  -8  -3  757.90   20.99
  -3   7   3   50.93    2.15
   3  -7  -3   47.97    2.11
  -3   6   3  117.73    4.02
   3  -6  -3  120.29    5.68
  -3   5   3  130.62    4.24
   3  -5  -3  129.95    4.92
  -3   4   3  171.38    5.90
   3  -4  -3  169.41    6.15
  -3   3   3   80.18    4.67
   3  -3  -3   79.75    3.46
  -3   2   3   88.58    3.21
   3  -2  -3   87.03    3.52
  -3   1   3  293.88   12.17
   3  -1  -3  310.15   13.20
  -3   0   3   -0.29    0.43
   3   0  -3    0.00    0.38
  -3  -1   3  299.29    9.90
   3   1  -3  300.25    9.29
  -3  -2   3   85.16    3.37
   3   2  -3   85.64    3.01
  -3  -3   3   76.45    3.17
   3   3  -3   76.50    2.81
  -3  -4   3  173.79    6.02
   3   4  -3  169.70    6.02
  -3  -5   3  132.51    4.69
   3   5  -3  132.44    4.22
  -3  -6   3  109.32    3.93
   3   6  -3  109.81    3.75
  -3  -7   3   50.17    2.11
   3   7  -3   46.49    1.80
  -3  -8   3  709.69   19.46
   3   8  -3  756.47   27.92
  -3  -9   3    9.81    0.65
   3   9  -3   10.66    0.72
  -3 -10   3    8.82    0.70
   3  10  -3    8.98    0.79
  -3 -11   3    7.68    0.67
   3  11  -3    8.66    1.08
  -3 -12   3   63.82    2.33
   3  12  -3   64.18    3.77
  -3 -13   3   19.71    1.08
   3  13  -3   18.32    1.10
  -3 -14   3    1.44    0.40
   3  14  -3    1.68    0.36
  -3 -15   3    0.11    0.27
   3  15  -3    0.27    0.45
  -3  20   2    1.17    0.38
   3 -20  -2    1.08    0.45
  -3  19   2    7.07    0.65
   3 -19  -2    5.30    0.67
  -3  18   2    0.97    0.56
   3 -18  -2    0.11    0.49
  -3  17   2   -0.29    0.74
   3 -17  -2    0.13    0.56
  -3  16   2   42.85    1.75
   3 -16  -2   43.46    1.73
  -3  15   2    5.10    0.74
   3 -15  -2    5.14    0.74
  -3  14   2   31.34    1.82
   3 -14  -2   34.41    1.64
  -3  13   2   98.97    3.23
   3 -13  -2  102.79    3.48
  -3  12   2   51.58    2.04
   3 -12  -2   57.40    2.29
  -3  11   2    1.35    0.54
   3 -11  -2    1.46    0.45
  -3  10   2   16.23    0.97
   3 -10  -2   16.57    1.03
  -3   9   2    0.47    0.58
   3  -9  -2    0.76    0.49
  -3   8   2  245.97    7.54
   3  -8  -2  239.78    7.83
  -3   7   2   11.00    1.12
   3  -7  -2   10.55    0.85
  -3   6   2  399.60   11.54
   3  -6  -2  408.94   12.79
  -3   5   2   96.77    3.50
   3  -5  -2   94.84    4.31
  -3   4   2  397.87   11.65
   3  -4  -2  396.53   12.35
  -3   3   2  346.11   10.21
   3  -3  -2  347.82   10.84
  -3   2   2  104.15    3.70
   3  -2  -2  104.06    3.91
  -3   1   2 1167.05   43.35
   3  -1  -2 1159.75   43.68
  -3   0   2    0.74    0.43
   3   0  -2    0.72    0.43
  -3  -1   2 1102.02   30.17
   3   1  -2 1104.96   30.24
  -3  -2   2  105.88    4.31
   3   2  -2  102.29    4.04
  -3  -3   2  346.76   11.11
   3   3  -2  354.53   10.06
  -3  -4   2  395.38   11.81
   3   4  -2  385.17   10.55
  -3  -5   2   93.54    3.68
   3   5  -2   94.48    3.68
  -3  -6   2  393.68   11.56
   3   6  -2  404.18   11.67
  -3  -7   2   12.19    0.79
   3   7  -2   13.06    0.88
  -3  -8   2  248.06    9.85
   3   8  -2  238.88    6.96
  -3  -9   2    0.31    0.38
   3   9  -2    0.56    0.38
  -3 -10   2   14.77    0.81
   3  10  -2   15.35    0.83
  -3 -11   2    0.90    0.38
   3  11  -2    1.21    0.63
  -3 -12   2   48.84    1.91
   3  12  -2   52.12    2.04
  -3 -13   2   86.04    4.38
   3  13  -2   81.77    3.12
  -3 -14   2   27.32    1.30
  -3  19   1    2.00    0.40
   3 -19  -1    2.07    0.61
  -3  18   1    5.88    0.61
   3 -18  -1    4.69    0.63
  -3  17   1    1.53    0.61
   3 -17  -1    0.40    0.76
  -3  16   1   89.23    4.62
   3 -16  -1   81.08    4.94
  -3  15   1    9.70    0.85
   3 -15  -1    9.23    0.88
  -3  14   1   17.94    1.14
   3 -14  -1   20.52    1.10
  -3  13   1    6.06    0.67
   3 -13  -1    6.40    0.97
  -3  12   1   17.87    1.19
   3 -12  -1   18.02    0.94
  -3  11   1    1.01    0.74
   3 -11  -1    1.01    0.47
  -3  10   1  218.43    6.33
   3 -10  -1  221.62    7.03
  -3   9   1   62.13    2.92
   3  -9  -1   60.99    2.40
  -3   8   1  235.49    7.18
   3  -8  -1  240.36    8.13
  -3   7   1   33.58    1.41
   3  -7  -1   35.02    1.64
  -3   6   1  127.41    4.38
   3  -6  -1  129.16    4.89
  -3   5   1  300.36    9.32
   3  -5  -1  290.58    9.00
  -3   4   1  333.38   10.53
   3  -4  -1  329.19   10.53
  -3   3   1  694.92   19.98
   3  -3  -1  704.70   21.12
  -3   2   1  817.93   23.41
   3  -2  -1  805.06   23.82
  -3   1   1  254.44   11.72
   3  -1  -1  260.54    9.29
  -3   0   1    0.27    0.29
   3   0  -1    0.36    0.43
  -3  -1   1  258.52    8.98
   3   1  -1  248.17    8.13
  -3  -2   1  811.15   22.38
   3   2  -1  818.31   22.18
  -3  -3   1  704.37   19.71
   3   3  -1  695.12   18.81
  -3  -4   1  334.48    9.94
   3   4  -1  333.20   12.91
  -3  -5   1  294.71    8.64
   3   5  -1  290.64    8.42
  -3  -6   1  116.66    3.82
   3   6  -1  118.52    3.79
  -3  -7   1   30.69    1.39
   3   7  -1   30.95    1.37
  -3  -8   1  226.04    6.53
   3   8  -1  222.54    6.62
  -3  -9   1   58.05    2.11
   3   9  -1   58.03    2.27
  -3 -10   1  205.66    6.46
   3  10  -1  199.17    5.81
  -3 -11   1    0.67    0.34
   3  11  -1    0.25    0.34
  -3 -12   1   16.39    1.14
   3  12  -1   13.31    0.72
  -3 -13   1    4.47    0.52
   3  13  -1    4.56    0.47
  -3 -14   1   14.07    0.81
   3  14  -1   13.76    0.76
  -3  18   0   10.12    0.79
   3 -18   0   11.54    1.08
   3 -17   0    9.20    0.74
  -3  16   0   13.76    0.92
   3 -16   0   12.91    0.90
  -3  15   0   20.81    1.75
   3 -15   0   20.25    1.17
  -3  14   0    0.74    0.63
   3 -14   0    0.36    0.45
  -3  13   0  264.31    7.88
   3 -13   0  272.40    8.35
  -3  12   0   73.85    2.83
   3 -12   0   75.15    2.74
  -3  11   0    0.36    0.38
   3 -11   0    0.36    0.40
  -3  10   0   56.93    2.15
   3 -10   0   57.06    3.10
  -3   9   0   92.48    3.17
   3  -9   0   91.11    3.14
  -3   8   0   29.02    2.42
   3  -8   0   26.98    1.37
  -3   7   0    3.14    0.43
   3  -7   0    3.14    0.47
  -3   6   0    1.41    0.40
   3  -6   0    0.81    0.49
  -3   5   0  410.98   15.78
   3  -5   0  424.59   13.02
  -3   4   0  227.43    7.05
   3  -4   0  221.42    7.34
  -3   3   0   11.54    0.72
   3  -3   0   11.49    0.72
  -3   2   0  264.97   12.21
   3  -2   0  255.94    8.73
  -3   1   0   13.00    0.83
   3  -1   0   14.23    0.90
  -3   0   0 2292.00   82.67
   3   0   0 2263.11   86.76
  -3  -1   0   15.04    0.92
   3   1   0   15.35    0.85
  -3  -2   0  253.02    7.97
   3   2   0  250.26    8.17
  -3  -3   0    9.76    0.65
   3   3   0    8.93    0.61
  -3  -4   0  224.04    6.69
   3   4   0  215.33    6.80
  -3  -5   0  404.95   11.52
   3   5   0  397.38   12.44
  -3  -6   0    1.06    0.34
   3   6   0    0.88    0.31
  -3  -7   0    2.04    0.47
   3   7   0    1.93    0.45
  -3  -8   0   26.29    1.10
   3   8   0   24.65    1.10
  -3  -9   0   82.94    2.85
   3   9   0   83.64    2.83
  -3 -10   0   52.44    1.98
   3  10   0   54.79    1.86
  -3 -11   0   -0.02    0.40
   3  11   0    0.29    0.36
  -3 -12   0   70.89    2.56
   3  12   0   75.11    3.88
  -3 -13   0  265.66   10.55
   3  13   0  246.67   11.22
  -3 -14   0    0.16    0.34
   3  14   0    0.72    0.54
  -3 -15   0   14.21    1.14
   3  15   0   13.60    0.72
  -3  18  -1    5.25    0.76
   3 -18   1    4.24    0.65
  -3  17  -1    0.00    0.40
   3 -17   1   -0.25    0.43
  -3  16  -1    0.47    0.52
   3 -16   1    0.38    0.79
  -3  15  -1    1.35    0.52
   3 -15   1    1.89    0.54
  -3  14  -1   70.10    2.60
   3 -14   1   71.58    2.78
  -3  13  -1  109.45    3.77
   3 -13   1  109.18    3.64
  -3  12  -1    0.72    0.47
   3 -12   1    0.85    0.40
  -3  11  -1    1.77    0.49
   3 -11   1    1.14    0.45
  -3  10  -1  103.41    3.25
   3 -10   1  101.55    3.23
  -3   9  -1   11.43    0.81
   3  -9   1   11.76    0.79
  -3   8  -1  155.15    6.71
   3  -8   1  158.30    8.84
  -3   7  -1   14.48    0.79
   3  -7   1   14.84    0.94
  -3   6  -1   16.68    0.88
   3  -6   1   17.31    1.03
  -3   5  -1   19.69    1.06
   3  -5   1   19.93    1.12
  -3   4  -1  146.74    5.48
   3  -4   1  149.72    5.14
  -3   3  -1  882.71   24.92
   3  -3   1  873.75   23.52
  -3   2  -1  991.13   28.89
   3  -2   1  970.09   28.17
  -3   1  -1  152.30    5.52
   3  -1   1  149.81    5.30
  -3   0  -1    0.16    0.45
   3   0   1    0.40    0.43
  -3  -1  -1  151.67    5.59
   3   1   1  150.78    5.23
  -3  -2  -1  975.93   26.38
   3   2   1  954.54   25.66
  -3  -3  -1  887.35   23.93
   3   3   1  873.01   25.43
  -3  -4  -1  141.35    4.60
   3   4   1  142.38    4.94
  -3  -5  -1   18.50    0.99
   3   5   1   19.53    0.99
  -3  -6  -1   15.44    1.03
   3   6   1   14.46    0.90
  -3  -7  -1   15.42    0.85
   3   7   1   15.13    0.85
  -3  -8  -1  158.95    5.36
   3   8   1  159.01    5.36
  -3  -9  -1   12.10    0.74
   3   9   1   10.98    0.65
  -3 -10  -1   98.30    3.34
   3  10   1   97.08    3.43
  -3 -11  -1    1.84    0.43
   3  11   1    2.13    0.47
  -3 -12  -1    1.44    0.47
   3  12   1    1.08    0.45
  -3 -13  -1  113.65    3.61
   3  13   1  107.39    3.73
  -3 -14  -1   70.48    3.39
   3  14   1   67.99    2.49
  -3 -15  -1    1.55    0.45
   3  15   1    1.84    0.52
  -3 -16  -1    0.36    0.31
   3  16   1    0.25    0.54
  -3  18  -2    2.07    0.45
   3 -18   2    1.46    0.65
  -3  17  -2   11.63    0.85
   3 -17   2    8.91    0.79
  -3  16  -2    6.02    0.61
   3 -16   2    3.91    0.92
  -3  15  -2   63.61    2.40
   3 -15   2   59.91    2.42
  -3  14  -2    0.40    0.47
   3 -14   2    0.45    0.52
  -3  13  -2    6.89    0.67
   3 -13   2    6.85    0.70
  -3  12  -2    5.79    0.85
   3 -12   2    6.40    0.79
  -3  11  -2   12.66    0.85
   3 -11   2   11.27    1.46
  -3  10  -2    3.93    0.61
   3 -10   2    3.32    0.65
  -3   9  -2   11.34    0.74
   3  -9   2   10.86    0.67
  -3   8  -2    3.17    0.45
   3  -8   2    2.36    0.47
  -3   7  -2   18.09    0.97
   3  -7   2   17.91    0.94
  -3   6  -2    6.53    0.63
   3  -6   2    6.02    0.63
  -3   5  -2  573.97   17.01
   3  -5   2  589.10   15.76
  -3   4  -2   27.63    1.55
   3  -4   2   25.48    1.44
  -3   3  -2   10.48    0.76
   3  -3   2    9.32    0.70
  -3   2  -2   10.75    0.74
   3  -2   2    9.70    0.70
  -3   1  -2  654.78   19.15
   3  -1   2  626.18   17.60
  -3   0  -2  570.65   23.97
   3   0   2  572.20   25.37
  -3  -1  -2  639.70   17.62
   3   1   2  642.10   18.25
  -3  -2  -2   10.64    0.88
   3   2   2   11.47    0.92
  -3  -3  -2    8.40    0.61
   3   3   2    8.24    0.65
  -3  -4  -2   26.06    1.23
   3   4   2   27.39    1.59
  -3  -5  -2  580.37   16.03
   3   5   2  566.72   15.51
  -3  -6  -2    5.63    0.70
   3   6   2    5.41    0.61
  -3  -7  -2   20.00    1.68
   3   7   2   21.17    1.10
  -3  -8  -2    3.10    0.58
   3   8   2    3.68    0.70
  -3  -9  -2   13.54    1.44
   3   9   2   14.39    0.92
  -3 -10  -2    3.46    0.94
   3  10   2    3.30    0.58
  -3 -11  -2   13.96    0.88
   3  11   2   14.99    0.90
  -3 -12  -2    6.98    0.79
   3  12   2    6.22    0.54
  -3 -13  -2    7.27    0.74
   3  13   2    8.71    1.21
  -3 -14  -2    0.20    0.58
   3  14   2    0.00    0.49
  -3 -15  -2   66.80    2.27
   3  15   2   69.79    2.38
  -3 -16  -2    6.53    1.01
   3  16   2    5.75    0.61
  -3 -17  -2   13.45    0.81
   3  17   2   12.39    1.10
  -3 -18  -2    2.04    0.38
   3  18   2    2.02    0.61
  -3  19  -3    0.65    0.52
   3 -19   3    0.36    0.36
  -3  18  -3    9.72    0.67
   3 -18   3    7.83    0.70
  -3  17  -3    4.58    0.65
   3 -17   3    4.71    0.67
  -3  16  -3    5.34    0.67
   3 -16   3    6.11    0.74
  -3  15  -3   27.50    1.30
   3 -15   3   30.91    2.20
  -3  14  -3  222.23    6.82
   3 -14   3  217.89    6.31
  -3  13  -3   19.35    1.12
   3 -13   3   21.08    1.73
  -3  12  -3    1.55    0.63
   3 -12   3    1.82    0.74
  -3  11  -3    0.13    0.49
   3 -11   3    0.11    0.52
  -3  10  -3    7.81    0.72
   3 -10   3    8.24    1.17
  -3   9  -3    5.30    0.70
   3  -9   3    4.80    0.79
  -3   8  -3   35.47    1.62
   3  -8   3   34.37    1.55
  -3   7  -3   22.38    1.48
   3  -7   3   23.66    1.37
  -3   6  -3   32.73    1.53
   3  -6   3   34.16    1.57
  -3   5  -3   24.67    1.23
   3  -5   3   22.16    1.14
  -3   4  -3  167.19    5.34
   3  -4   3  174.50    5.32
  -3   3  -3   58.54    2.29
   3  -3   3   58.07    2.13
  -3   2  -3    0.52    0.43
   3  -2   3    0.31    0.47
  -3   1  -3    6.29    0.65
   3  -1   3    6.02    0.63
  -3   0  -3    0.65    0.67
   3   0   3    0.34    0.65
  -3  -1  -3    6.49    0.85
   3   1   3    6.33    0.74
  -3  -2  -3    0.27    0.45
   3   2   3    0.20    0.47
  -3  -3  -3   61.71    2.76
   3   3   3   61.21    2.45
  -3  -4  -3  163.17    5.48
   3   4   3  167.88    5.68
  -3  -5  -3   23.57    1.30
   3   5   3   23.39    1.44
  -3  -6  -3   33.54    1.73
   3   6   3   30.89    2.29
  -3  -7  -3   23.93    1.12
   3   7   3   24.29    1.26
  -3  -8  -3   37.44    1.53
   3   8   3   38.16    1.55
  -3  -9  -3    4.60    0.74
   3   9   3    5.54    0.67
  -3 -10  -3    7.32    0.76
   3  10   3    7.16    0.63
  -3 -11  -3    0.49    0.63
   3  11   3    0.09    0.52
  -3 -12  -3    1.01    0.72
   3  12   3    1.10    0.58
  -3 -13  -3   20.22    1.17
   3  13   3   21.98    1.19
  -3 -14  -3  232.28    7.27
   3  14   3  218.05    6.67
  -3 -15  -3   32.39    1.48
   3  15   3   28.64    1.59
  -3 -16  -3    6.78    1.08
   3  16   3    6.82    0.76
  -3 -17  -3    5.48    1.03
   3  17   3    5.72    0.70
  -3 -18  -3   12.05    0.88
   3  18   3   13.15    0.88
  -3 -19  -3    1.14    0.76
   3  19   3    0.45    0.52
  -3 -20  -3    1.91    0.43
  -3  20  -4    3.19    0.58
   3 -20   4    1.98    0.38
  -3  19  -4    0.76    0.49
   3 -19   4    0.38    0.52
  -3  18  -4    0.07    0.56
   3 -18   4    0.16    0.70
  -3  17  -4    6.67    0.74
   3 -17   4    6.26    0.83
  -3  16  -4    0.43    0.63
   3 -16   4   -0.07    0.70
  -3  15  -4    8.13    0.74
   3 -15   4    6.89    0.92
  -3  14  -4    8.37    0.76
   3 -14   4    8.80    0.90
  -3  13  -4  125.57    4.18
   3 -13   4  129.27    4.13
  -3  12  -4   15.44    0.90
   3 -12   4   15.89    1.17
  -3  11  -4    0.47    0.56
   3 -11   4    0.04    0.63
  -3  10  -4    2.92    0.61
   3 -10   4    3.28    0.65
  -3   9  -4   50.03    1.82
   3  -9   4   51.61    2.02
  -3   8  -4    9.45    0.74
   3  -8   4    8.80    0.79
  -3   7  -4   22.11    1.06
   3  -7   4   20.58    1.19
  -3   6  -4   10.62    0.85
   3  -6   4   12.19    1.01
  -3   5  -4   73.45    2.74
   3  -5   4   77.85    2.78
  -3   4  -4   77.62    2.92
   3  -4   4   80.72    2.60
  -3   3  -4   50.10    2.29
   3  -3   4   48.19    1.93
  -3   2  -4  220.14    7.45
   3  -2   4  217.80    6.08
  -3   1  -4    2.29    0.52
   3  -1   4    2.56    0.54
  -3   0  -4   65.59    3.32
   3   0   4   72.26    3.84
  -3  -1  -4    2.54    0.81
   3   1   4    3.28    0.79
  -3  -2  -4  218.50    6.35
   3   2   4  213.70    6.87
  -3  -3  -4   46.35    1.86
   3   3   4   46.44    1.98
  -3  -4  -4   75.42    2.87
   3   4   4   78.36    3.37
  -3  -5  -4   76.30    2.94
   3   5   4   76.23    2.78
  -3  -6  -4   11.94    0.99
   3   6   4   13.04    1.06
  -3  -7  -4   23.77    1.35
   3   7   4   25.75    1.39
  -3  -8  -4    8.82    0.83
   3   8   4   10.10    0.81
  -3  -9  -4   54.43    2.31
   3   9   4   51.07    2.33
  -3 -10  -4    3.43    0.70
   3  10   4    3.97    0.67
  -3 -11  -4   -0.40    0.63
   3  11   4    0.02    0.70
  -3 -12  -4   16.00    1.12
   3  12   4   15.89    1.03
  -3 -13  -4  131.52    3.91
   3  13   4  132.84    4.53
  -3 -14  -4    8.15    1.03
   3  14   4    8.55    0.90
  -3 -15  -4    7.72    1.01
   3  15   4    7.61    0.90
  -3 -16  -4   -0.40    0.79
   3  16   4    0.85    0.63
  -3 -17  -4    8.55    0.97
   3  17   4   10.48    1.01
  -3 -18  -4   -0.40    0.72
   3  18   4    0.00    0.67
  -3 -19  -4    0.47    0.70
   3  19   4    0.16    0.90
  -3 -20  -4    5.16    0.67
   3  20   4    7.36    0.85
   3  21   4    0.61    0.45
  -3  20  -5    2.18    0.63
   3 -20   5    1.84    0.58
  -3  19  -5    0.58    0.58
   3 -19   5    0.52    0.88
  -3  18  -5    8.10    0.90
   3 -18   5    7.12    0.92
  -3  17  -5    0.67    0.61
   3 -17   5   -0.25    0.83
  -3  16  -5   42.04    1.82
   3 -16   5   41.93    2.07
  -3  15  -5    2.54    0.81
   3 -15   5    3.03    0.76
  -3  14  -5   12.48    0.97
   3 -14   5   12.57    1.12
  -3  13  -5    3.68    0.65
   3 -13   5    3.03    0.72
  -3  12  -5    5.01    0.88
   3 -12   5    3.61    0.90
  -3  11  -5    2.15    0.79
   3 -11   5    0.43    0.74
  -3  10  -5  140.09    4.38
   3 -10   5  136.64    4.31
  -3   9  -5    1.93    0.70
   3  -9   5    1.80    0.76
  -3   8  -5   70.42    2.49
   3  -8   5   67.77    2.49
  -3   7  -5   15.76    1.08
   3  -7   5   15.91    1.21
  -3   6  -5    2.36    0.83
   3  -6   5    1.57    0.81
  -3   5  -5   96.12    3.41
   3  -5   5   96.79    3.41
  -3   4  -5  322.88    9.92
   3  -4   5  326.49    9.45
  -3   3  -5  236.50    6.94
   3  -3   5  230.80    6.53
  -3   2  -5  153.99    4.76
   3  -2   5  156.93    4.98
  -3   1  -5  101.75    4.22
   3  -1   5  107.12    4.18
  -3   0  -5    0.22    1.19
   3   0   5   -0.09    0.72
  -3  -1  -5  107.59    3.79
   3   1   5  111.40    6.20
  -3  -2  -5  167.43    5.21
   3   2   5  169.34    5.43
  -3  -3  -5  236.61    6.71
   3   3   5  240.41    7.43
  -3  -4  -5  337.65    9.61
   3   4   5  336.26   10.06
  -3  -5  -5   98.16    3.21
   3   5   5   96.41    3.39
  -3  -6  -5    2.94    0.79
   3   6   5    2.42    0.72
  -3  -7  -5   15.44    1.32
   3   7   5   15.40    1.17
  -3  -8  -5   69.11    2.38
   3   8   5   72.55    2.67
  -3  -9  -5    1.46    0.81
   3   9   5    1.19    0.70
  -3 -10  -5  144.13    5.14
   3  10   5  148.96    6.98
  -3 -11  -5    1.77    0.74
   3  11   5    1.93    0.63
  -3 -12  -5    5.72    0.94
   3  12   5    5.19    0.83
  -3 -13  -5    3.88    0.88
   3  13   5    3.64    0.76
  -3 -14  -5   14.30    1.10
   3  14   5   14.21    1.03
  -3 -15  -5    3.73    1.06
   3  15   5    3.57    0.83
  -3 -16  -5   48.04    2.42
   3  16   5   47.30    2.42
  -3 -17  -5   -0.20    0.85
   3  17   5    0.81    0.85
  -3 -18  -5    8.01    1.08
   3  18   5    8.84    1.12
  -3 -19  -5    0.97    0.88
   3  19   5    1.10    0.83
  -3 -20  -5    3.57    0.85
   3  20   5    4.04    0.83
  -3 -21  -5    7.97    1.28
   3  21   5    7.68    0.92
  -3 -22  -5    3.39    0.63
   3  22   5    5.05    1.14
  -3  21  -6    0.07    0.52
   3 -21   6    0.36    0.49
  -3  20  -6    3.95    0.79
   3 -20   6    4.80    0.79
  -3  19  -6   11.04    1.41
   3 -19   6    9.67    1.01
  -3  18  -6    0.34    1.12
   3 -18   6    0.43    0.92
  -3  17  -6    2.49    0.90
   3 -17   6    2.02    0.99
  -3  16  -6   26.58    1.64
   3 -16   6   23.79    1.46
  -3  15  -6    6.20    1.08
   3 -15   6    4.67    1.12
  -3  14  -6    8.78    1.55
   3 -14   6    8.15    1.14
  -3  13  -6   53.56    2.33
   3 -13   6   54.97    2.54
  -3  12  -6   45.34    2.18
   3 -12   6   44.09    2.04
  -3  11  -6   37.78    1.80
   3 -11   6   35.24    1.86
  -3  10  -6   20.61    1.73
   3 -10   6   22.38    1.48
  -3   9  -6   11.31    1.19
   3  -9   6   10.64    1.39
  -3   8  -6   87.57    3.17
   3  -8   6   84.13    2.96
  -3   7  -6   48.22    1.98
   3  -7   6   45.03    2.00
  -3   6  -6   77.31    3.77
   3  -6   6   76.32    3.19
  -3   5  -6    9.29    0.90
   3  -5   6    9.97    1.08
  -3   4  -6   42.49    2.00
   3  -4   6   42.54    1.95
  -3   3  -6    7.03    0.90
   3  -3   6    7.41    0.94
  -3   2  -6   15.20    1.10
   3  -2   6   14.97    1.06
  -3   1  -6   56.93    2.38
   3  -1   6   58.34    2.45
  -3   0  -6  122.72    4.44
   3   0   6  119.13    4.49
  -3  -1  -6   55.98    2.60
   3   1   6   49.02    4.51
  -3  -2  -6   15.65    1.17
   3   2   6   14.61    1.14
  -3  -3  -6    7.47    0.97
   3   3   6    9.45    1.01
  -3  -4  -6   42.07    2.20
   3   4   6   42.09    2.07
  -3  -5  -6    9.67    0.94
   3   5   6    8.71    0.94
  -3  -6  -6   78.21    2.99
   3   6   6   81.42    2.94
  -3  -7  -6   52.93    2.29
   3   7   6   48.33    2.42
  -3  -8  -6   90.55    3.17
   3   8   6   89.90    3.23
  -3  -9  -6   13.56    1.10
   3   9   6   13.04    0.99
  -3 -10  -6   25.28    1.75
   3  10   6   23.23    1.62
  -3 -11  -6   41.30    2.13
   3  11   6   40.58    1.77
  -3 -12  -6   46.53    2.31
   3  12   6   47.99    2.38
  -3 -13  -6   58.27    3.14
   3  13   6   51.45    2.60
  -3 -14  -6    7.61    1.12
   3  14   6    8.24    1.21
  -3 -15  -6    6.15    1.12
   3  15   6    7.59    1.17
  -3 -16  -6   27.39    1.64
   3  16   6   27.92    1.57
  -3 -17  -6    2.58    0.90
   3  17   6    1.98    0.81
  -3 -18  -6    0.29    0.94
   3  18   6    0.58    0.94
  -3 -19  -6   13.09    1.21
   3  19   6   11.83    1.32
  -3 -20  -6    5.63    1.14
   3  20   6    8.93    1.59
  -3 -21  -6    0.34    0.94
   3  21   6    0.49    0.94
  -3 -22  -6    0.20    1.17
   3  22   6   -0.22    0.79
  -3 -23  -6    0.88    0.85
   3  23   6    1.59    0.92
  -3 -24  -6    0.16    0.47
  -3  22  -7    0.16    0.45
   3 -22   7   -0.22    0.79
   3 -21   7    2.38    0.83
  -3  20  -7   -0.52    0.81
   3 -20   7    0.45    0.99
  -3  19  -7    0.38    1.23
   3 -19   7    0.40    1.03
  -3  18  -7   11.11    1.03
   3 -18   7   12.41    1.41
  -3  17  -7   21.48    1.59
   3 -17   7   19.10    1.59
  -3  16  -7   10.48    1.10
   3 -16   7    7.05    1.30
  -3  15  -7    4.83    0.92
   3 -15   7    4.15    0.92
  -3  14  -7   25.61    1.64
   3 -14   7   20.43    1.50
  -3  13  -7    0.18    0.88
   3 -13   7    0.65    1.10
  -3  12  -7    9.97    1.23
   3 -12   7    9.65    1.39
  -3  11  -7    8.91    1.03
   3 -11   7    7.45    1.19
  -3  10  -7   13.18    1.41
   3 -10   7   12.14    1.75
  -3   9  -7    3.50    0.99
   3  -9   7    3.66    1.14
  -3   8  -7  147.68    5.34
   3  -8   7  155.11    5.61
  -3   7  -7   86.85    4.00
   3  -7   7   79.06    3.86
  -3   6  -7    8.89    0.99
   3  -6   7    8.15    1.08
  -3   5  -7    9.43    1.10
   3  -5   7    9.97    1.35
  -3   4  -7    3.68    0.85
   3  -4   7    5.50    1.03
  -3   3  -7   23.88    1.86
   3  -3   7   24.02    1.86
  -3   2  -7   14.97    1.26
   3  -2   7   16.81    1.48
  -3   1  -7    2.65    0.79
   3  -1   7    2.94    0.90
  -3   0  -7   -0.11    0.72
   3   0   7   -0.07    0.83
  -3  -1  -7    2.74    0.92
   3   1   7    3.55    1.41
  -3  -2  -7   19.08    1.84
   3   2   7   17.69    1.66
  -3  -3  -7   27.14    1.75
   3   3   7   21.75    1.80
  -3  -4  -7    4.89    1.12
   3   4   7    5.66    1.06
  -3  -5  -7   10.08    1.19
   3   5   7   10.77    1.30
  -3  -6  -7    9.34    1.23
   3   6   7   10.55    1.30
  -3  -7  -7   98.05    3.64
   3   7   7  103.80    3.91
  -3  -8  -7  192.84    6.46
   3   8   7  197.33    6.73
  -3  -9  -7    5.59    1.26
   3   9   7    4.89    1.08
  -3 -10  -7   18.38    1.59
   3  10   7   17.73    1.57
  -3 -11  -7   12.21    1.64
   3  11   7   11.43    1.28
  -3 -12  -7   11.65    2.00
   3  12   7   13.63    1.32
  -3 -13  -7   -0.13    0.97
   3  13   7   -0.11    1.01
  -3 -14  -7   23.34    2.72
   3  14   7   25.10    1.86
  -3 -15  -7    6.29    1.59
   3  15   7    5.59    1.32
  -3 -16  -7   11.52    1.46
   3  16   7   12.01    1.26
  -3 -17  -7   24.67    1.84
   3  17   7   28.15    1.86
  -3 -18  -7   16.25    1.77
   3  18   7   18.16    1.71
  -3 -19  -7   -0.43    1.98
   3  19   7   -0.38    1.06
  -3 -20  -7    0.27    1.28
   3  20   7    0.63    1.23
  -3 -21  -7    5.95    1.89
   3  21   7    5.72    1.26
  -3 -22  -7    0.61    1.44
   3  22   7    0.47    1.48
   3  23   7    0.22    0.76
  -3  22  -8    0.18    1.08
   3 -22   8    0.07    0.54
   3 -21   8   -0.45    1.23
  -3  20  -8    0.16    0.99
   3 -20   8    0.61    1.10
  -3  19  -8    0.34    1.17
   3 -19   8   -0.36    1.17
  -3  18  -8    1.37    1.19
   3 -18   8    1.37    1.35
  -3  17  -8    5.61    1.19
   3 -17   8    4.29    1.37
  -3  16  -8   -0.65    1.06
   3 -16   8   -0.70    1.12
  -3  15  -8    0.67    1.23
   3 -15   8    1.44    0.99
  -3  14  -8    0.29    0.97
   3 -14   8    0.94    1.06
  -3  13  -8    3.59    1.06
   3 -13   8    4.31    1.30
  -3  12  -8   19.48    1.41
   3 -12   8   16.95    1.53
  -3  11  -8   -0.47    0.99
   3 -11   8    0.36    1.53
  -3  10  -8   -0.54    0.92
   3 -10   8   -0.18    1.26
  -3   9  -8   -0.34    1.08
   3  -9   8    0.18    1.10
  -3   8  -8   99.60    3.79
   3  -8   8   99.53    3.68
  -3   7  -8   53.54    2.38
   3  -7   8   49.34    2.27
  -3   6  -8    7.27    1.06
   3  -6   8    7.16    1.30
  -3   5  -8    2.31    1.10
   3  -5   8    0.40    1.08
  -3   4  -8   19.78    1.77
   3  -4   8   20.07    1.82
  -3   3  -8    2.60    1.12
   3  -3   8    3.70    1.21
  -3   2  -8    7.03    1.21
   3  -2   8    5.95    1.26
  -3   1  -8   -0.36    1.06
   3  -1   8   -0.43    1.14
  -3   0  -8    2.87    1.41
   3   0   8    3.59    1.37
  -3  -1  -8    0.74    1.28
   3   1   8   -0.88    2.15
  -3  -2  -8    7.92    1.41
   3   2   8    6.98    1.21
  -3  -3  -8    2.92    1.19
   3   3   8    3.08    1.08
  -3  -4  -8   20.85    1.80
   3   4   8   21.03    1.73
  -3  -5  -8    2.36    1.44
   3   5   8    1.17    1.39
  -3  -6  -8    8.53    1.30
   3   6   8    7.92    1.35
  -3  -7  -8   57.73    2.67
   3   7   8   60.94    2.56
  -3  -8  -8  113.63    4.24
   3   8   8  110.46    3.91
  -3  -9  -8    0.58    1.12
   3   9   8    0.38    0.99
  -3 -10  -8    0.85    1.21
   3  10   8    0.74    1.41
  -3 -11  -8    0.16    1.19
   3  11   8   -0.45    0.92
  -3 -12  -8   19.08    1.55
   3  12   8   19.91    1.64
  -3 -13  -8    4.15    1.68
   3  13   8    3.48    1.50
  -3 -14  -8   -0.40    1.26
   3  14   8    0.09    1.10
  -3 -15  -8   -0.27    1.89
   3  15   8    0.04    1.21
  -3 -16  -8   -0.43    1.30
   3  16   8    0.07    1.32
  -3 -17  -8    8.04    1.46
   3  17   8    9.09    1.44
  -3 -18  -8    2.15    1.17
   3  18   8    2.85    1.32
  -3 -19  -8    0.16    1.19
   3  19   8   -0.25    1.41
  -3 -20  -8    1.62    1.28
   3  20   8    0.97    1.21
  -3 -21  -8   -0.52    1.46
   3  21   8   -0.13    1.30
  -3 -22  -8    1.23    1.26
   3  22   8    0.67    1.32
  -3 -23  -8   -0.27    1.30
   3  23   8    2.36    1.48
  -3  21  -9   -0.07    1.59
   3 -21   9    0.49    1.37
  -3  20  -9    0.29    0.94
   3 -20   9   -0.67    1.26
  -3  19  -9    0.76    1.14
   3 -19   9    0.61    1.26
  -3  18  -9    2.56    1.84
   3 -18   9    2.47    1.57
  -3  17  -9   -0.27    1.06
   3 -17   9    0.00    1.19
  -3  16  -9    0.81    1.08
   3 -16   9   -1.23    1.39
  -3  15  -9    1.82    1.19
   3 -15   9   -0.07    1.14
  -3  14  -9   -0.49    1.03
   3 -14   9    0.47    1.08
  -3  13  -9    9.14    1.41
   3 -13   9    8.69    1.57
  -3  12  -9    2.09    1.17
   3 -12   9    1.62    1.44
  -3  11  -9   18.74    1.95
   3 -11   9   17.69    1.86
  -3  10  -9    1.68    0.97
   3 -10   9    1.23    1.23
  -3   9  -9    0.22    1.14
   3  -9   9   -0.27    1.44
  -3   8  -9    4.53    1.21
   3  -8   9    4.87    1.48
  -3   7  -9   14.95    1.53
   3  -7   9   16.57    1.89
  -3   6  -9    0.40    0.92
   3  -6   9    0.56    1.06
  -3   5  -9    5.54    1.26
   3  -5   9    6.78    1.46
  -3   4  -9   15.35    1.68
   3  -4   9   12.23    1.64
  -3   3  -9    0.34    1.01
   3  -3   9    0.70    1.12
  -3   2  -9    4.31    1.19
   3  -2   9    4.04    1.14
  -3   1  -9   49.18    2.87
   3  -1   9   49.56    2.60
  -3   0  -9    1.30    1.28
   3   0   9    1.12    1.30
  -3  -1  -9   43.35    3.88
   3   1   9   46.26    2.65
  -3  -2  -9    3.57    1.10
   3   2   9    3.48    1.14
  -3  -3  -9    0.02    1.03
   3   3   9   -0.09    1.06
  -3  -4  -9   14.28    1.86
   3   4   9   12.79    1.66
  -3  -5  -9    4.24    1.37
   3   5   9    3.77    1.19
  -3  -6  -9    0.56    1.23
   3   6   9    0.94    1.30
  -3  -7  -9   15.24    2.15
   3   7   9   18.90    1.95
  -3  -8  -9    5.05    1.28
   3   8   9    4.29    1.17
  -3  -9  -9    0.11    1.17
   3   9   9    0.29    1.01
  -3 -10  -9    1.41    1.46
   3  10   9    1.06    1.30
  -3 -11  -9   23.28    2.02
   3  11   9   20.16    1.82
  -3 -12  -9   -0.40    1.28
   3  12   9    2.74    1.30
  -3 -13  -9    8.75    1.93
   3  13   9   12.21    1.84
  -3 -14  -9    0.63    1.37
   3  14   9   -0.70    1.14
  -3 -15  -9    0.61    1.53
   3  15   9    0.72    1.48
  -3 -16  -9    0.79    1.62
   3  16   9    1.44    1.35
  -3 -17  -9   -0.43    1.84
   3  17   9   -0.56    1.53
  -3 -18  -9    2.96    1.86
   3  18   9    4.04    1.14
  -3 -19  -9    0.38    1.32
   3  19   9    0.56    1.12
  -3 -20  -9    0.61    1.39
   3  20   9   -0.74    1.26
  -3 -21  -9    1.28    1.71
   3  21   9    2.94    1.48
  -3 -22  -9    0.49    1.89
   3  22   9    4.69    1.77
  -3  20 -10    3.25    1.03
   3 -20  10    2.56    1.35
  -3  19 -10    0.85    1.91
   3 -19  10    0.11    1.50
  -3  18 -10   -0.07    1.14
   3 -18  10   -0.74    1.62
  -3  17 -10   -0.81    1.37
   3 -17  10    0.88    1.62
  -3  16 -10    1.86    1.59
   3 -16  10    1.66    1.68
  -3  15 -10    0.92    1.55
   3 -15  10    0.49    1.41
  -3  14 -10    0.18    1.21
   3 -14  10    0.31    1.84
  -3  13 -10   -0.43    1.23
   3 -13  10    0.63    1.41
  -3  12 -10    1.08    1.17
   3 -12  10    1.01    1.32
  -3  11 -10   13.38    1.82
   3 -11  10   14.66    2.22
  -3  10 -10   31.43    2.02
   3 -10  10   28.87    2.36
  -3   9 -10   43.39    2.38
   3  -9  10   42.22    2.72
  -3   8 -10   14.82    1.77
   3  -8  10   16.81    1.98
  -3   7 -10    1.82    1.64
   3  -7  10    1.77    1.86
  -3   6 -10   -0.97    1.14
   3  -6  10   -0.81    1.28
  -3   5 -10    7.00    1.55
   3  -5  10    5.28    1.75
  -3   4 -10    0.49    1.03
   3  -4  10   -0.56    1.35
  -3   3 -10    0.40    1.14
   3  -3  10    0.25    1.19
  -3   2 -10    7.05    1.35
   3  -2  10    6.87    1.39
  -3   1 -10   16.90    1.98
   3  -1  10   16.97    1.86
  -3   0 -10   15.11    1.98
   3   0  10   16.45    1.93
  -3  -1 -10   17.96    2.51
   3   1  10   12.93    1.71
  -3  -2 -10    7.68    1.53
   3   2  10    9.47    2.42
  -3  -3 -10    1.98    1.53
   3   3  10   -0.38    1.39
  -3  -4 -10    0.63    1.73
   3   4  10    0.74    1.50
  -3  -5 -10    4.53    1.62
   3   5  10    4.69    1.57
  -3  -6 -10   -0.70    1.41
   3   6  10   -1.19    1.37
  -3  -7 -10    2.60    1.89
   3   7  10    1.30    1.77
  -3  -8 -10   15.85    1.82
   3   8  10   18.32    1.77
  -3  -9 -10   54.32    2.67
   3   9  10   56.70    3.10
  -3 -10 -10   42.94    2.83
   3  10  10   39.55    2.40
  -3 -11 -10   15.53    2.13
   3  11  10   16.90    2.09
  -3 -12 -10    1.53    1.44
   3  12  10    0.02    1.44
  -3 -13 -10    1.48    1.62
   3  13  10    0.07    1.23
  -3 -14 -10    0.07    1.98
   3  14  10    0.22    1.84
  -3 -15 -10   -0.40    1.68
   3  15  10    0.34    1.37
  -3 -16 -10    1.64    1.82
   3  16  10    2.76    1.48
  -3 -17 -10   -0.81    1.62
   3  17  10   -0.04    1.21
  -3 -18 -10   -0.02    1.91
   3  18  10    0.34    1.57
  -3 -19 -10    1.89    1.93
   3  19  10    1.57    1.68
  -3 -20 -10    3.66    1.95
   3  20  10   10.86    3.12
  -3 -21 -10    0.07    1.39
   3  21  10   -0.27    1.50
  -3  19 -11    6.71    1.39
   3 -19  11    4.20    1.26
  -3  18 -11    6.89    1.28
   3 -18  11    5.68    1.39
  -3  17 -11    0.52    1.21
   3 -17  11    1.62    1.62
  -3  16 -11    4.47    1.46
   3 -16  11    2.87    1.55
  -3  15 -11    0.76    1.41
   3 -15  11    1.39    1.30
  -3  14 -11    0.45    1.19
   3 -14  11    2.54    1.77
  -3  13 -11   -0.22    1.82
   3 -13  11    1.21    1.98
  -3  12 -11    1.08    1.32
   3 -12  11    1.21    1.55
  -3  11 -11   -0.02    1.21
   3 -11  11   -0.56    1.68
  -3  10 -11    1.66    1.86
   3 -10  11    0.22    1.48
  -3   9 -11    5.93    1.50
   3  -9  11    4.60    1.68
  -3   8 -11   21.73    1.84
   3  -8  11   18.72    2.02
  -3   7 -11   17.53    2.33
   3  -7  11   15.91    2.31
  -3   6 -11    4.22    1.64
   3  -6  11    3.46    1.75
  -3   5 -11    0.83    1.53
   3  -5  11    0.04    1.75
  -3   4 -11    5.70    2.02
   3  -4  11    5.32    1.66
  -3   3 -11   16.61    1.75
   3  -3  11   20.99    2.02
  -3   2 -11    0.31    1.28
   3  -2  11    0.11    1.32
  -3   1 -11    7.41    1.59
   3  -1  11    6.62    1.55
  -3   0 -11    1.93    1.55
   3   0  11    0.88    1.53
  -3  -1 -11    6.06    2.45
   3   1  11    5.16    1.68
  -3  -2 -11    0.49    1.55
   3   2  11   -0.36    1.91
  -3  -3 -11   17.33    2.51
   3   3  11   19.66    2.54
  -3  -4 -11    7.18    2.22
   3   4  11    8.75    2.02
  -3  -5 -11   -0.83    1.66
   3   5  11   -0.67    1.64
  -3  -6 -11    5.75    1.86
   3   6  11    5.93    1.80
  -3  -7 -11   16.86    2.49
   3   7  11   23.17    2.42
  -3  -8 -11   29.97    2.51
   3   8  11   27.88    2.15
  -3  -9 -11    7.32    1.59
   3   9  11    7.97    1.80
  -3 -10 -11    1.26    2.22
   3  10  11    0.04    1.59
  -3 -11 -11   -0.25    1.86
   3  11  11   -1.12    1.77
  -3 -12 -11    0.49    1.82
   3  12  11    0.65    1.75
  -3 -13 -11    1.03    1.71
   3  13  11    1.12    1.46
  -3 -14 -11   -1.14    2.13
   3  14  11    1.32    2.13
  -3 -15 -11    0.45    1.50
   3  15  11    0.36    1.46
  -3 -16 -11    6.82    2.00
   3  16  11    6.06    2.07
  -3 -17 -11    2.90    1.86
   3  17  11    0.94    1.75
  -3 -18 -11   14.97    3.88
   3  18  11   10.44    2.27
  -3 -19 -11    9.56    2.04
   3  19  11    9.65    1.73
  -3 -20 -11    0.04    0.92
   3  20  11    0.11    1.59
  -3 -21 -11    0.45    1.06
  -3  18 -12    4.38    1.71
   3 -18  12    3.25    1.68
  -3  17 -12   -0.36    1.39
   3 -17  12    0.43    1.50
  -3  16 -12    1.08    1.53
   3 -16  12    3.23    2.07
  -3  15 -12    0.40    1.55
   3 -15  12    2.47    1.75
  -3  14 -12   -0.16    1.30
   3 -14  12   -0.07    1.44
  -3  13 -12    2.60    1.89
   3 -13  12    2.09    2.11
  -3  12 -12    5.14    1.53
   3 -12  12    4.87    1.53
  -3  11 -12    8.22    1.73
   3 -11  12    7.07    2.02
  -3  10 -12    0.43    1.59
   3 -10  12    1.26    1.82
  -3   9 -12   15.04    1.80
   3  -9  12   15.08    2.38
  -3   8 -12    2.24    1.64
   3  -8  12    2.20    1.73
  -3   7 -12   -1.41    2.15
   3  -7  12    1.03    2.24
  -3   6 -12    0.11    1.68
   3  -6  12   -0.31    2.02
  -3   5 -12    0.25    1.57
   3  -5  12   -0.52    1.91
  -3   4 -12    1.62    1.75
   3  -4  12   -1.19    1.84
  -3   3 -12   10.91    1.82
   3  -3  12    8.73    1.86
  -3   2 -12   58.74    3.32
   3  -2  12   58.90    3.34
  -3   1 -12    0.52    1.53
   3  -1  12   -0.61    1.50
  -3   0 -12   53.29    2.94
   3   0  12   46.91    3.05
  -3  -1 -12   -0.72    1.82
   3   1  12    0.72    1.68
  -3  -2 -12   52.93    3.50
   3   2  12   58.09    4.92
  -3  -3 -12   11.83    2.51
   3   3  12   10.60    2.36
  -3  -4 -12   -0.09    2.33
   3   4  12   -0.11    2.02
  -3  -5 -12   -1.10    1.57
   3   5  12    0.00    1.84
  -3  -6 -12   -0.76    1.50
   3   6  12    1.06    1.64
  -3  -7 -12    0.67    2.07
   3   7  12    1.59    1.73
  -3  -8 -12    0.85    1.73
   3   8  12    1.57    1.73
  -3  -9 -12   15.06    2.13
   3   9  12   18.81    2.22
  -3 -10 -12    1.82    2.47
   3  10  12    1.39    2.33
  -3 -11 -12    6.78    1.93
   3  11  12    6.89    2.07
  -3 -12 -12    6.24    1.86
   3  12  12    5.81    1.73
  -3 -13 -12    1.62    2.15
   3  13  12    3.91    2.45
  -3 -14 -12    0.83    1.80
   3  14  12    1.68    1.84
  -3 -15 -12    2.85    1.62
   3  15  12    1.44    1.86
  -3 -16 -12    1.37    2.51
   3  16  12    4.33    2.29
  -3 -17 -12    0.47    1.82
   3  17  12   -0.81    1.66
  -3 -18 -12    8.44    2.24
   3  18  12   10.35    2.42
  -3 -19 -12   -1.08    3.32
   3  19  12    0.16    1.80
  -3  17 -13    0.49    1.80
   3 -17  13    0.29    1.30
  -3  16 -13    0.90    2.22
   3 -16  13    1.23    1.19
  -3  15 -13   -0.18    1.73
   3 -15  13   -0.40    1.75
  -3  14 -13   -0.67    1.46
   3 -14  13    0.54    1.59
  -3  13 -13    1.68    2.11
   3 -13  13    2.22    2.31
  -3  12 -13    0.94    1.46
   3 -12  13    0.49    1.71
  -3  11 -13    2.72    2.24
   3 -11  13    1.39    2.24
  -3  10 -13    4.18    1.95
   3 -10  13    6.55    2.20
  -3   9 -13    0.04    1.77
   3  -9  13    0.31    2.31
  -3   8 -13    0.47    1.48
   3  -8  13    1.17    1.82
  -3   7 -13    8.10    2.60
   3  -7  13    7.59    2.78
  -3   6 -13   16.30    2.29
   3  -6  13   13.24    2.87
  -3   5 -13    9.43    2.31
   3  -5  13    8.37    2.49
  -3   4 -13    3.73    1.68
   3  -4  13    4.02    1.84
  -3   3 -13    1.89    2.15
   3  -3  13    0.36    2.15
  -3   2 -13   27.90    2.60
   3  -2  13   24.31    2.56
  -3   1 -13    2.18    1.68
   3  -1  13    2.22    1.84
  -3   0 -13    0.07    1.68
   3   0  13    0.72    1.66
  -3  -1 -13    2.15    2.45
   3   1  13    2.27    1.93
  -3  -2 -13   29.72    2.87
   3   2  13   30.01    4.24
  -3  -3 -13    2.96    2.15
   3   3  13    3.03    2.27
  -3  -4 -13    3.08    1.86
   3   4  13    3.41    1.91
  -3  -5 -13    7.23    2.20
   3   5  13    9.00    1.86
  -3  -6 -13   14.07    2.13
   3   6  13   19.80    2.31
  -3  -7 -13    7.27    2.07
   3   7  13    9.72    1.95
  -3  -8 -13    4.38    2.69
   3   8  13    2.27    2.24
  -3  -9 -13   -0.47    2.22
   3   9  13   -0.11    2.24
  -3 -10 -13    5.10    2.13
   3  10  13    6.94    2.22
  -3 -11 -13    4.35    2.38
   3  11  13    5.61    2.20
  -3 -12 -13    0.09    1.93
   3  12  13   -0.94    1.77
  -3 -13 -13    1.08    2.72
   3  13  13    1.32    2.47
  -3 -14 -13   -0.40    1.86
   3  14  13    0.58    1.71
  -3 -15 -13    0.74    2.65
   3  15  13    0.63    2.15
  -3 -16 -13    1.39    2.02
   3  16  13    4.58    2.20
  -3 -17 -13    0.85    2.04
   3  17  13   -0.25    1.86
   3 -15  14    0.85    1.37
  -3  14 -14   -0.54    1.19
   3 -14  14    1.19    1.57
  -3  13 -14    1.41    1.82
   3 -13  14    2.78    2.56
  -3  12 -14    2.47    1.75
   3 -12  14    4.44    1.71
  -3  11 -14    4.02    2.54
   3 -11  14    6.98    2.63
  -3  10 -14    7.99    1.98
   3 -10  14    8.78    2.40
  -3   9 -14    0.74    1.84
   3  -9  14    0.58    2.40
  -3   8 -14    2.56    1.75
   3  -8  14    3.32    1.95
  -3   7 -14    0.36    1.98
   3  -7  14    4.49    2.29
  -3   6 -14    0.97    2.42
   3  -6  14    1.06    2.83
  -3   5 -14   -1.39    2.74
   3  -5  14    2.56    2.81
  -3   4 -14    0.02    1.86
   3  -4  14    1.21    1.91
  -3   3 -14   -0.45    1.75
   3  -3  14   -0.43    1.98
  -3   2 -14    1.39    1.84
   3  -2  14    1.93    2.45
  -3   1 -14    4.96    2.20
   3  -1  14    7.18    2.51
  -3   0 -14   10.12    2.58
   3   0  14   13.40    2.54
  -3  -1 -14    9.07    2.67
   3   1  14    4.53    2.56
  -3  -2 -14    2.72    2.45
   3   2  14    1.66    1.73
  -3  -3 -14    0.07    2.42
   3   3  14   -0.13    2.40
  -3  -4 -14    3.32    2.90
   3   4  14    0.43    2.47
  -3  -5 -14    2.67    2.27
   3   5  14    2.94    2.85
  -3  -6 -14   -0.79    2.31
   3   6  14   -0.07    2.56
  -3  -7 -14    3.61    2.40
   3   7  14    2.15    2.36
  -3  -8 -14    3.59    3.10
   3   8  14    3.79    2.92
  -3  -9 -14    0.54    2.11
   3   9  14    1.75    2.36
  -3 -10 -14    5.63    2.22
   3  10  14    9.47    2.22
  -3 -11 -14    7.59    2.31
   3  11  14    5.05    2.33
  -3 -12 -14    5.59    2.27
   3  -5  15   -0.29    2.76
  -3   4 -15   -0.18    1.71
   3  -4  15   -0.34    3.32
  -3   3 -15    1.39    1.62
   3  -3  15    2.76    2.07
  -3   2 -15   -0.31    2.13
   3  -2  15   -0.07    2.00
  -3   1 -15   -0.94    2.07
   3  -1  15    1.89    2.04
  -3   0 -15   -0.76    2.92
   3   0  15    2.07    3.39
  -3  -1 -15   -0.88    2.76
   3   1  15    0.20    3.32
  -4   8  15    1.01    3.91
   4  -8 -15   -1.39    3.68
  -4   7  15    0.70    2.29
   4  -7 -15    0.88    2.00
  -4   6  15    1.93    2.18
   4  -6 -15    2.02    1.89
  -4   5  15   15.20    2.90
   4  -5 -15   15.94    2.54
  -4   4  15    1.17    2.45
   4  -4 -15    0.63    2.15
  -4   3  15    2.38    3.05
   4  -3 -15    4.87    2.94
  -4   2  15    7.54    3.23
   4  -2 -15    9.45    4.00
  -4   1  15    8.69    3.39
   4  -1 -15   11.29    2.96
  -4   0  15   -1.39    3.05
   4   0 -15    0.45    2.65
  -4  -1  15   10.33    2.65
   4   1 -15   10.21    2.51
  -4  -2  15    8.93    2.58
   4   2 -15    6.04    2.47
  -4  -3  15    3.17    2.22
   4   3 -15    2.92    1.95
  -4  -4  15   -0.09    2.09
   4   4 -15    0.52    1.91
  -4  -5  15   12.73    2.74
   4   5 -15   14.25    2.58
  -4  -6  15    1.50    2.60
   4   6 -15    1.26    1.89
  -4  -7  15    0.04    2.04
   4   7 -15    0.70    2.87
  -4  -8  15    1.50    2.24
   4   8 -15   -0.31    1.62
  -4  -9  15   -0.40    2.38
   4   9 -15    2.51    1.80
  -4 -10  15   10.26    2.20
   4  10 -15    7.30    2.13
  -4 -11  15    5.77    2.27
   4  11 -15    3.52    2.51
  -4 -12  15   12.86    2.18
   4  12 -15   11.27    1.89
  -4 -13  15   -0.04    2.29
   4  13 -15    1.03    2.07
  -4 -14  15    0.22    1.19
   4  14 -15   -0.09    1.32
  -4 -15  15   -0.27    1.62
   4  15 -15   -0.09    2.40
  -4  14  14    2.51    2.42
   4 -14 -14    0.34    2.13
  -4  13  14    4.09    2.24
   4 -13 -14    9.61    2.47
  -4  12  14    1.23    2.45
   4 -12 -14    1.62    2.40
  -4  11  14    2.58    2.54
   4 -11 -14    4.71    2.07
  -4  10  14    0.16    1.93
   4 -10 -14    0.36    2.20
  -4   9  14    2.96    2.13
   4  -9 -14    2.31    2.76
  -4   8  14    3.28    1.91
   4  -8 -14    6.46    1.91
  -4   7  14    0.99    1.95
   4  -7 -14    1.62    1.82
  -4   6  14    8.13    2.51
   4  -6 -14    6.94    1.95
  -4   5  14    4.42    2.78
   4  -5 -14    5.48    2.56
  -4   4  14    6.62    3.10
   4  -4 -14    8.46    2.54
  -4   3  14   29.02    4.71
   4  -3 -14   28.44    3.59
  -4   2  14   15.60    3.21
   4  -2 -14   16.88    3.82
  -4   1  14   22.69    3.08
   4  -1 -14   24.18    3.03
  -4   0  14   16.07    2.65
   4   0 -14   16.09    2.60
  -4  -1  14   30.12    3.32
   4   1 -14   23.93    3.03
  -4  -2  14   14.03    2.58
   4   2 -14   12.30    2.56
  -4  -3  14   27.12    2.99
   4   3 -14   23.14    2.81
  -4  -4  14   10.86    2.38
   4   4 -14    7.52    2.27
  -4  -5  14    5.01    2.24
   4   5 -14    3.14    2.00
  -4  -6  14    5.23    2.33
   4   6 -14    7.09    2.15
  -4  -7  14    0.65    1.73
   4   7 -14    1.64    1.44
  -4  -8  14    3.79    2.45
   4   8 -14    9.65    2.81
  -4  -9  14    4.89    1.64
   4   9 -14    2.29    1.93
  -4 -10  14    1.32    1.46
   4  10 -14    0.11    1.48
  -4 -11  14    2.63    2.20
   4  11 -14    1.71    2.27
  -4 -12  14    0.52    1.57
   4  12 -14    2.63    1.59
  -4 -13  14    5.93    2.15
   4  13 -14    4.09    3.32
  -4 -14  14    0.79    1.62
   4  14 -14    1.06    1.41
  -4 -15  14    0.31    2.09
   4  15 -14   -0.02    1.53
  -4 -16  14    2.47    2.38
   4  16 -14   -0.61    2.40
  -4  18  13   -0.90    1.62
   4 -18 -13    0.04    2.00
  -4  17  13    6.82    2.04
   4 -17 -13    8.89    1.80
  -4  16  13    3.79    2.00
   4 -16 -13    3.86    2.13
  -4  15  13    0.76    2.29
   4 -15 -13    0.81    2.78
  -4  14  13   -2.02    2.04
   4 -14 -13    2.04    1.82
  -4  13  13    0.20    2.20
   4 -13 -13   -0.04    2.00
  -4  12  13    0.31    1.75
   4 -12 -13    0.27    2.02
  -4  11  13    0.36    2.13
   4 -11 -13    0.43    1.62
  -4  10  13   -0.34    2.58
   4 -10 -13   -0.18    3.61
  -4   9  13    1.39    2.56
   4  -9 -13   -0.31    2.20
  -4   8  13    1.37    1.84
   4  -8 -13    0.92    1.39
  -4   7  13   -0.27    1.75
   4  -7 -13   -1.01    1.55
  -4   6  13    4.62    2.63
   4  -6 -13    6.44    2.29
  -4   5  13    0.07    2.33
   4  -5 -13    0.72    2.27
  -4   4  13    2.02    2.22
   4  -4 -13    1.62    2.18
  -4   3  13   15.11    3.03
   4  -3 -13   15.22    2.33
  -4   2  13    3.86    2.11
   4  -2 -13    3.19    2.18
  -4   1  13    2.31    2.00
   4  -1 -13   -0.92    1.75
  -4   0  13   -0.97    2.07
   4   0 -13   -1.89    1.93
  -4  -1  13    0.92    2.04
   4   1 -13    1.57    1.73
  -4  -2  13    4.24    1.82
   4   2 -13    4.42    1.50
  -4  -3  13   12.68    1.89
   4   3 -13   13.63    1.86
  -4  -4  13    1.68    1.91
   4   4 -13    1.30    1.77
  -4  -5  13   -0.07    2.31
   4   5 -13    0.72    1.71
  -4  -6  13    3.68    1.84
   4   6 -13    5.97    1.84
  -4  -7  13   -0.45    1.66
   4   7 -13    1.14    1.62
  -4  -8  13    1.44    1.68
   4   8 -13    0.22    2.78
  -4  -9  13   -0.81    1.84
   4   9 -13    0.54    1.50
  -4 -10  13    0.43    1.35
   4  10 -13    0.47    1.30
  -4 -11  13   -0.85    2.00
   4  11 -13    0.92    1.95
  -4 -12  13   -0.13    1.37
   4  12 -13    0.36    1.30
  -4 -13  13    1.73    1.59
   4  13 -13    0.25    1.80
  -4 -14  13   -0.11    1.57
   4  14 -13   -0.11    1.10
  -4 -15  13    2.83    1.41
   4  15 -13    1.82    2.00
  -4 -16  13    3.91    1.55
   4  16 -13    3.91    2.24
  -4 -17  13    5.43    1.37
   4  17 -13    3.32    1.77
  -4  20  12   -0.27    1.17
   4 -20 -12   -0.34    1.75
  -4  19  12    1.01    2.36
   4 -19 -12   -0.56    1.50
  -4  18  12    5.99    3.39
   4 -18 -12    5.81    1.77
  -4  17  12    6.98    1.89
   4 -17 -12    9.43    1.84
  -4  16  12    3.97    2.02
   4 -16 -12    5.43    3.34
  -4  15  12    1.06    2.11
   4 -15 -12    0.76    1.93
  -4  14  12    1.06    2.02
   4 -14 -12    1.50    1.95
  -4  13  12    3.79    2.04
   4 -13 -12    6.06    1.98
  -4  12  12    2.11    2.11
   4 -12 -12    0.11    1.84
  -4  11  12    0.74    1.89
   4 -11 -12   -0.27    1.98
  -4  10  12    0.13    2.40
   4 -10 -12    1.62    3.37
  -4   9  12    6.91    1.62
   4  -9 -12    4.87    1.55
  -4   8  12   13.89    2.07
   4  -8 -12   13.51    1.84
  -4   7  12   21.68    2.45
   4  -7 -12   22.54    2.09
  -4   6  12    1.44    2.27
   4  -6 -12    1.98    1.95
  -4   5  12    0.85    2.15
   4  -5 -12    0.67    1.84
  -4   4  12    0.85    1.48
   4  -4 -12   -1.12    1.53
  -4   3  12   -0.65    2.38
   4  -3 -12   -0.47    1.32
  -4   2  12    4.38    1.66
   4  -2 -12    2.78    2.04
  -4   1  12    0.09    1.62
   4  -1 -12   -0.02    1.21
  -4   0  12   -0.47    1.77
   4   0 -12    0.47    1.55
  -4  -1  12    0.54    1.64
   4   1 -12    0.13    1.44
  -4  -2  12    4.56    1.71
   4   2 -12    5.52    1.48
  -4  -3  12    0.85    1.53
   4   3 -12    0.92    1.35
  -4  -4  12    0.85    1.57
   4   4 -12   -0.54    1.48
  -4  -5  12   -0.56    1.64
   4   5 -12    0.16    1.62
  -4  -6  12    4.33    1.75
   4   6 -12    2.29    1.59
  -4  -7  12   20.43    2.07
   4   7 -12   18.97    1.86
  -4  -8  12   11.65    1.91
   4   8 -12   11.38    2.47
  -4  -9  12    4.58    1.66
   4   9 -12    6.31    1.82
  -4 -10  12    0.61    1.41
   4  10 -12   -0.02    1.41
  -4 -11  12    0.76    1.80
   4  11 -12    0.40    2.00
  -4 -12  12    0.72    1.21
   4  12 -12   -0.36    1.30
  -4 -13  12    5.36    1.53
   4  13 -12    3.14    1.59
  -4 -14  12   -0.07    1.68
   4  14 -12   -0.36    2.58
  -4 -15  12    0.63    1.44
   4  15 -12   -0.02    1.23
  -4 -16  12    3.01    1.44
   4  16 -12    0.90    1.28
  -4 -17  12    6.78    1.75
   4  17 -12    4.29    1.48
  -4 -18  12    4.65    1.66
   4  18 -12    3.25    1.66
   4  19 -12    0.67    1.37
  -4  21  11    0.31    0.81
   4 -21 -11    0.61    1.59
  -4  20  11   -0.94    1.89
   4 -20 -11    0.49    1.53
  -4  19  11    0.31    1.53
   4 -19 -11    0.79    1.86
  -4  18  11    0.11    1.75
   4 -18 -11    0.09    1.50
  -4  17  11    1.21    1.50
   4 -17 -11    0.31    1.68
  -4  16  11    0.47    2.31
   4 -16 -11    1.37    1.77
  -4  15  11    0.49    1.55
   4 -15 -11   -0.36    1.77
  -4  14  11   13.89    2.67
   4 -14 -11   10.91    2.00
  -4  13  11    1.93    1.66
   4 -13 -11    0.61    1.50
  -4  12  11   -1.28    1.93
   4 -12 -11    0.16    1.59
  -4  11  11    0.07    1.84
   4 -11 -11   -0.56    1.55
  -4  10  11    1.86    1.59
   4 -10 -11    3.34    1.48
  -4   9  11   23.37    2.47
   4  -9 -11   23.10    3.05
  -4   8  11   14.95    1.93
   4  -8 -11   14.12    1.53
  -4   7  11    4.80    1.80
   4  -7 -11    6.06    1.53
  -4   6  11    4.80    2.13
   4  -6 -11    4.35    1.80
  -4   5  11   -0.54    1.55
   4  -5 -11   -0.54    1.28
  -4   4  11    2.40    1.39
   4  -4 -11    1.89    1.21
  -4   3  11   20.40    2.87
   4  -3 -11   22.38    1.98
  -4   2  11    2.13    1.32
   4  -2 -11    1.66    1.62
  -4   1  11    3.03    1.37
   4  -1 -11    1.68    1.19
  -4   0  11    0.18    1.26
   4   0 -11    0.16    1.12
  -4  -1  11    2.09    1.32
   4   1 -11    1.41    1.17
  -4  -2  11    1.71    1.53
   4   2 -11    3.05    1.48
  -4  -3  11   17.71    1.89
   4   3 -11   16.52    2.02
  -4  -4  11    1.91    1.62
   4   4 -11    0.92    1.28
  -4  -5  11    1.64    1.46
   4   5 -11    0.34    1.50
  -4  -6  11    2.42    1.46
   4   6 -11    3.30    1.26
  -4  -7  11    3.64    1.41
   4   7 -11    3.08    1.44
  -4  -8  11   13.58    1.82
   4   8 -11   12.26    2.33
  -4  -9  11   19.75    2.04
   4   9 -11   19.12    2.04
  -4 -10  11    3.46    1.39
   4  10 -11    1.95    1.28
  -4 -11  11    0.02    1.30
   4  11 -11    0.76    1.68
  -4 -12  11    1.35    1.17
   4  12 -11    0.67    2.20
  -4 -13  11    0.18    1.12
   4  13 -11    0.22    1.26
  -4 -14  11    9.50    1.73
   4  14 -11    9.16    1.91
  -4 -15  11   -0.38    1.50
   4  15 -11   -0.13    1.62
  -4 -16  11    0.56    1.39
   4  16 -11    0.22    1.26
  -4 -17  11    1.50    1.44
   4  17 -11   -0.52    1.19
  -4 -18  11   -0.09    1.37
   4  18 -11    0.92    2.07
  -4 -19  11    0.22    0.94
   4  19 -11   -0.36    1.62
  -4  21  10    0.54    2.04
   4 -21 -10    0.09    1.39
  -4  20  10    0.49    1.17
   4 -20 -10    0.74    1.37
  -4  19  10    0.34    1.71
   4 -19 -10    0.58    1.48
  -4  18  10    5.19    2.20
   4 -18 -10    6.20    1.77
  -4  17  10    9.25    2.24
   4 -17 -10    7.34    2.07
  -4  16  10   -0.02    1.55
   4 -16 -10    0.31    1.39
  -4  15  10    2.13    1.75
   4 -15 -10    0.47    1.75
  -4  14  10   28.53    2.54
   4 -14 -10   35.40    2.24
  -4  13  10    6.02    1.59
   4 -13 -10    5.90    1.91
  -4  12  10    1.32    1.37
   4 -12 -10    0.56    1.14
  -4  11  10    9.65    2.00
   4 -11 -10   10.77    1.91
  -4  10  10    5.90    1.57
   4 -10 -10    3.46    1.28
  -4   9  10   28.13    2.22
   4  -9 -10   24.65    2.90
  -4   8  10   34.52    2.67
   4  -8 -10   38.77    2.27
  -4   7  10    0.56    1.19
   4  -7 -10    0.47    1.21
  -4   6  10   77.04    3.28
   4  -6 -10   77.31    3.12
  -4   5  10   13.47    1.82
   4  -5 -10   16.48    1.86
  -4   4  10   30.28    2.20
   4  -4 -10   33.24    2.29
  -4   3  10    3.43    1.37
   4  -3 -10    4.40    1.35
  -4   2  10   30.26    1.98
   4  -2 -10   28.60    2.29
  -4   1  10   28.58    2.00
   4  -1 -10   28.55    1.86
  -4   0  10   59.33    2.94
   4   0 -10   57.26    2.49
  -4  -1  10   28.80    2.02
   4   1 -10   28.66    2.07
  -4  -2  10   28.58    1.93
   4   2 -10   28.71    1.86
  -4  -3  10    5.23    1.50
   4   3 -10    4.24    1.37
  -4  -4  10   28.49    2.36
   4   4 -10   26.98    2.24
  -4  -5  10   14.61    1.48
   4   5 -10   10.19    1.44
  -4  -6  10   70.51    3.17
   4   6 -10   70.60    3.08
  -4  -7  10    0.38    1.48
   4   7 -10    3.21    2.69
  -4  -8  10   30.95    1.98
   4   8 -10   31.70    1.95
  -4  -9  10   21.28    1.86
   4   9 -10   18.61    2.45
  -4 -10  10    3.23    1.39
   4  10 -10    4.33    1.48
  -4 -11  10    8.19    1.46
   4  11 -10    8.48    1.41
  -4 -12  10    0.67    1.03
   4  12 -10    0.04    1.30
  -4 -13  10    5.36    1.35
   4  13 -10    3.61    1.68
  -4 -14  10   26.49    1.68
   4  14 -10   24.85    1.86
  -4 -15  10    1.19    1.08
   4  15 -10    0.90    1.14
  -4 -16  10   -0.40    1.08
   4  16 -10   -0.56    1.10
  -4 -17  10    8.17    1.35
   4  17 -10    6.62    1.21
  -4 -18  10    2.49    1.08
   4  18 -10    4.31    1.86
  -4 -19  10   -0.13    1.08
   4  19 -10    0.72    1.10
  -4 -20  10    0.20    1.10
   4  20 -10   -0.27    0.76
  -4  22   9   -2.07    1.91
  -4  21   9   -1.44    2.24
   4 -21  -9    0.67    2.09
  -4  20   9   -0.36    1.86
   4 -20  -9    0.79    1.71
  -4  19   9    3.41    1.73
   4 -19  -9    1.71    1.26
  -4  18   9    4.04    1.53
   4 -18  -9    7.43    1.59
  -4  17   9    2.63    1.68
   4 -17  -9    3.39    1.77
  -4  16   9   41.17    3.01
   4 -16  -9   39.35    2.60
  -4  15   9   21.53    1.91
   4 -15  -9   25.01    1.95
  -4  14   9   24.94    3.48
   4 -14  -9   26.20    2.20
  -4  13   9    0.09    1.37
   4 -13  -9    1.01    1.12
  -4  12   9   10.84    1.59
   4 -12  -9   14.12    1.84
  -4  11   9   24.31    1.95
   4 -11  -9   26.20    1.86
  -4  10   9    0.76    1.39
   4 -10  -9    0.31    1.23
  -4   9   9   15.98    1.86
   4  -9  -9   17.94    1.55
  -4   8   9    1.14    1.30
   4  -8  -9    0.99    0.97
  -4   7   9    0.47    1.44
   4  -7  -9   -1.35    1.50
  -4   6   9   65.46    2.96
   4  -6  -9   67.36    2.92
  -4   5   9   42.49    2.51
   4  -5  -9   40.38    2.29
  -4   4   9   40.05    2.45
   4  -4  -9   39.26    2.40
  -4   3   9   22.42    1.89
   4  -3  -9   21.01    1.84
  -4   2   9    0.11    1.84
   4  -2  -9    1.03    1.26
  -4   1   9   56.93    3.30
   4  -1  -9   63.03    3.30
  -4   0   9    1.73    1.55
   4   0  -9    0.36    1.32
  -4  -1   9   63.41    3.84
   4   1  -9   55.76    3.41
  -4  -2   9    0.18    1.41
   4   2  -9    0.34    1.26
  -4  -3   9   19.53    1.57
   4   3  -9   22.11    1.50
  -4  -4   9   36.30    2.02
   4   4  -9   39.46    2.09
  -4  -5   9   41.28    2.27
   4   5  -9   44.06    2.13
  -4  -6   9   59.75    2.96
   4   6  -9   61.37    5.01
  -4  -7   9   -0.16    0.97
   4   7  -9   -0.74    0.90
  -4  -8   9    0.76    1.08
   4   8  -9    0.56    1.19
  -4  -9   9   13.92    1.50
   4   9  -9   13.69    1.48
  -4 -10   9   -0.09    1.01
   4  10  -9    0.88    1.06
  -4 -11   9   20.61    1.82
   4  11  -9   18.99    1.68
  -4 -12   9    9.79    1.19
   4  12  -9    9.81    1.39
  -4 -13   9    0.25    0.92
   4  13  -9   -0.04    1.03
  -4 -14   9   22.20    1.68
   4  14  -9   18.61    1.53
  -4 -15   9   18.92    1.41
   4  15  -9   17.17    1.68
  -4 -16   9   31.36    1.77
   4  16  -9   27.83    1.75
  -4 -17   9    2.33    0.97
   4  17  -9    2.04    1.06
  -4 -18   9    2.60    1.08
   4  18  -9    3.12    1.14
  -4 -19   9    1.30    0.94
   4  19  -9    2.27    0.94
  -4 -20   9    0.49    0.76
   4  20  -9   -0.09    0.83
  -4 -21   9    0.29    0.61
   4  21  -9    0.40    0.81
  -4  23   8    1.44    1.82
   4 -23  -8    1.89    1.73
  -4  22   8   -0.11    0.83
   4 -22  -8   -0.07    0.99
  -4  21   8   -0.36    1.30
   4 -21  -8    0.45    1.06
  -4  20   8    7.90    1.59
   4 -20  -8    8.24    1.39
  -4  19   8    5.97    1.50
   4 -19  -8    5.07    1.28
  -4  18   8    0.97    1.23
   4 -18  -8    1.28    1.28
  -4  17   8   40.97    2.42
   4 -17  -8   43.21    2.72
  -4  16   8   18.38    1.98
   4 -16  -8   15.53    2.99
  -4  15   8   42.25    2.60
   4 -15  -8   40.97    1.98
  -4  14   8    4.26    1.41
   4 -14  -8    5.05    1.32
  -4  13   8    1.17    1.41
   4 -13  -8    1.03    1.21
  -4  12   8    0.04    1.28
   4 -12  -8   -0.54    0.94
  -4  11   8   12.05    1.55
   4 -11  -8   12.73    1.62
  -4  10   8   31.76    2.22
   4 -10  -8   33.45    2.09
  -4   9   8   48.84    2.38
   4  -9  -8   51.58    2.24
  -4   8   8   10.53    1.30
   4  -8  -8   10.73    1.14
  -4   7   8  213.49    7.43
   4  -7  -8  213.52    7.12
  -4   6   8   67.97    3.10
   4  -6  -8   60.32    4.06
  -4   5   8   51.79    2.67
   4  -5  -8   51.88    3.79
  -4   4   8  131.41    4.80
   4  -4  -8  134.79    4.62
  -4   3   8    2.87    1.03
   4  -3  -8    2.76    0.99
  -4   2   8    2.42    1.39
   4  -2  -8    3.05    0.90
  -4   1   8   22.25    1.48
   4  -1  -8   25.57    1.59
  -4   0   8   35.94    1.86
   4   0  -8   33.20    1.89
  -4  -1   8   25.10    1.66
   4   1  -8   23.21    1.55
  -4  -2   8    2.18    0.97
   4   2  -8    2.29    0.94
  -4  -3   8    4.26    0.99
   4   3  -8    2.38    0.88
  -4  -4   8  125.43    5.21
   4   4  -8  125.12    7.36
  -4  -5   8   46.38    2.07
   4   5  -8   50.46    2.24
  -4  -6   8   52.64    2.20
   4   6  -8   56.01    2.31
  -4  -7   8  182.88    6.71
   4   7  -8  186.76    7.16
  -4  -8   8    9.09    1.12
   4   8  -8    8.57    1.08
  -4  -9   8   34.30    1.98
   4   9  -8   32.95    3.93
  -4 -10   8   20.14    1.39
   4  10  -8   22.49    1.41
  -4 -11   8   10.39    1.28
   4  11  -8   11.94    1.23
  -4 -12   8    0.20    1.12
   4  12  -8   -0.47    1.06
  -4 -13   8    0.34    0.83
   4  13  -8   -0.22    0.94
  -4 -14   8    3.88    0.90
   4  14  -8    1.80    0.99
  -4 -15   8   34.12    1.82
   4  15  -8   31.81    2.04
  -4 -16   8   13.20    1.12
   4  16  -8   14.73    2.13
  -4 -17   8   31.07    2.04
   4  17  -8   29.92    1.91
  -4 -18   8    1.01    0.85
   4  18  -8    1.32    0.90
  -4 -19   8    2.78    0.83
   4  19  -8    2.72    1.30
  -4 -20   8    4.58    0.79
   4  20  -8    4.80    0.74
  -4 -21   8    0.20    0.49
  -4  24   7    1.03    1.41
   4 -24  -7    0.40    0.79
  -4  23   7    0.61    1.10
   4 -23  -7    0.18    0.90
  -4  22   7    0.36    1.14
   4 -22  -7   -0.90    1.21
  -4  21   7    3.79    1.44
   4 -21  -7    2.92    1.44
  -4  20   7   11.96    1.37
   4 -20  -7   12.03    1.68
  -4  19   7    7.79    1.39
   4 -19  -7    7.68    1.55
  -4  18   7    2.13    1.14
   4 -18  -7    2.09    1.32
  -4  17   7    0.67    2.45
   4 -17  -7    1.66    1.37
  -4  16   7    8.15    1.64
   4 -16  -7    9.18    1.50
  -4  15   7    0.09    1.19
   4 -15  -7    0.72    0.94
  -4  14   7   40.79    2.11
   4 -14  -7   42.60    2.33
  -4  13   7    4.67    1.46
   4 -13  -7    3.57    1.32
  -4  12   7   26.02    1.84
   4 -12  -7   25.30    1.48
  -4  11   7   15.26    2.24
   4 -11  -7   14.59    1.48
  -4  10   7    0.83    0.92
   4 -10  -7    1.19    0.88
  -4   9   7   16.84    1.75
   4  -9  -7   17.37    1.50
  -4   8   7  155.49    4.98
   4  -8  -7  152.17    4.85
  -4   7   7   54.05    2.40
   4  -7  -7   61.35    2.67
  -4   6   7   23.17    1.75
   4  -6  -7   21.68    1.73
  -4   5   7   67.25    2.90
   4  -5  -7   64.40    3.08
  -4   4   7  156.48    6.46
   4  -4  -7  153.16    6.67
  -4   3   7    1.30    0.90
   4  -3  -7    1.03    0.74
  -4   2   7   22.87    2.42
   4  -2  -7   24.13    1.55
  -4   1   7   11.85    1.23
  -4   0   7    0.16    0.92
   4   0  -7    0.22    1.08
  -4  -1   7   10.35    1.06
   4   1  -7   12.19    1.10
  -4  -2   7   19.75    1.28
   4   2  -7   21.98    1.35
  -4  -3   7    2.13    0.94
   4   3  -7    1.03    0.76
  -4  -4   7  145.70    4.51
   4   4  -7  143.95    4.58
  -4  -5   7   56.25    2.63
   4   5  -7   61.95    2.51
  -4  -6   7   24.06    1.50
   4   6  -7   22.58    1.37
  -4  -7   7   49.32    2.38
   4   7  -7   49.27    2.18
  -4  -8   7  133.31    4.49
   4   8  -7  131.92    4.65
  -4  -9   7   13.96    1.21
   4   9  -7   15.24    1.23
  -4 -10   7    0.83    0.79
   4  10  -7    1.14    0.74
  -4 -11   7   15.29    2.04
   4  11  -7   11.02    1.32
  -4 -12   7   21.50    1.37
   4  12  -7   22.47    1.44
  -4 -13   7    3.91    0.99
   4  13  -7    2.90    1.32
  -4 -14   7   36.68    1.82
   4  14  -7   36.81    2.07
  -4 -15   7    0.79    1.23
   4  15  -7    0.04    0.94
  -4 -16   7    7.25    0.90
   4  16  -7    5.77    1.71
  -4 -17   7    1.39    1.12
   4  17  -7    1.44    0.92
  -4 -18   7    0.76    0.72
   4  18  -7    1.32    0.76
  -4 -19   7    2.94    0.67
   4  19  -7    3.70    0.83
  -4 -20   7    3.48    0.52
  -4  24   6    0.11    0.76
   4 -24  -6    0.58    1.03
  -4  23   6    0.09    0.79
   4 -23  -6   -0.22    0.83
  -4  22   6    3.95    1.19
   4 -22  -6    2.38    1.12
  -4  21   6    7.43    2.07
   4 -21  -6    7.56    1.26
  -4  20   6   13.65    1.28
   4 -20  -6   13.45    1.53
  -4  19   6   10.64    1.44
   4 -19  -6   12.95    1.32
  -4  18   6    1.66    1.17
   4 -18  -6    0.36    1.01
  -4  17   6    1.71    1.12
   4 -17  -6    2.33    1.10
  -4  16   6    0.70    1.01
   4 -16  -6   -0.04    0.99
  -4  15   6    0.09    1.06
   4 -15  -6   -0.31    0.94
  -4  14   6    0.18    1.32
   4 -14  -6    1.30    0.97
  -4  13   6    6.60    1.26
   4 -13  -6    6.82    0.94
  -4  12   6   43.37    2.20
   4 -12  -6   43.08    2.36
  -4  11   6   44.09    2.45
   4 -11  -6   42.38    2.54
  -4  10   6   54.64    2.60
   4 -10  -6   53.27    2.42
  -4   9   6    5.97    1.10
   4  -9  -6    5.81    0.97
  -4   8   6   46.44    2.15
   4  -8  -6   45.05    2.31
  -4   7   6   76.61    2.67
   4  -7  -6   75.20    2.76
  -4   6   6    4.87    0.99
   4  -6  -6    4.60    0.90
  -4   5   6    8.10    1.06
   4  -5  -6    7.43    0.83
  -4   4   6   -0.22    0.72
   4  -4  -6   -0.31    0.74
  -4   3   6    4.60    0.85
   4  -3  -6    4.58    0.76
  -4   2   6    0.38    0.67
   4  -2  -6    0.27    0.61
  -4   1   6  234.68    6.96
   4  -1  -6  237.13    9.74
  -4   0   6   41.73    1.95
   4   0  -6   43.41    1.89
  -4  -1   6  231.77    7.05
   4   1  -6  233.43    6.96
  -4  -2   6    0.58    0.65
   4   2  -6    0.02    0.61
  -4  -3   6    4.65    0.92
   4   3  -6    6.29    0.94
  -4  -4   6    0.49    0.90
   4   4  -6    0.65    0.85
  -4  -5   6    6.55    0.76
   4   5  -6    5.90    0.90
  -4  -6   6    3.88    0.76
   4   6  -6    5.34    0.85
  -4  -7   6   78.88    3.12
   4   7  -6   78.70    2.99
  -4  -8   6   47.68    2.09
   4   8  -6   45.72    1.82
  -4  -9   6    5.36    0.72
   4   9  -6    6.06    0.79
  -4 -10   6   47.57    2.07
   4  10  -6   50.73    2.49
  -4 -11   6   37.62    1.95
   4  11  -6   40.20    1.98
  -4 -12   6   42.11    1.98
   4  12  -6   39.64    1.93
  -4 -13   6    8.24    0.97
   4  13  -6    8.71    1.08
  -4 -14   6    0.88    0.65
   4  14  -6    0.92    0.88
  -4 -15   6    0.07    0.76
   4  15  -6    0.16    0.61
  -4 -16   6   -0.04    0.70
   4  16  -6    0.29    0.76
  -4 -17   6    1.57    0.72
   4  17  -6    1.95    0.74
  -4 -18   6    0.07    0.54
   4  18  -6    0.09    0.72
  -4 -19   6    4.35    0.56
   4  19  -6    5.10    0.99
  -4  24   5    0.16    0.61
  -4  23   5    0.38    0.74
   4 -23  -5    0.38    0.72
  -4  22   5    2.60    0.90
   4 -22  -5    1.59    0.94
  -4  21   5   12.73    1.39
   4 -21  -5   10.66    1.26
  -4  20   5    1.06    1.82
   4 -20  -5    0.88    1.08
  -4  19   5    3.48    0.90
   4 -19  -5    3.03    0.88
  -4  18   5    0.88    0.97
   4 -18  -5    1.37    0.90
  -4  17   5    0.02    0.94
   4 -17  -5    0.34    0.70
  -4  16   5   13.89    1.26
   4 -16  -5   15.89    1.17
  -4  15   5    4.76    0.94
   4 -15  -5    6.15    0.94
  -4  14   5    4.20    0.94
   4 -14  -5    4.22    0.90
  -4  13   5    0.79    1.10
   4 -13  -5    0.43    0.94
  -4  12   5    3.05    1.14
   4 -12  -5    2.83    1.03
  -4  11   5   73.81    2.74
   4 -11  -5   72.55    2.67
  -4  10   5   92.28    3.70
   4 -10  -5   82.99    3.21
  -4   9   5    0.31    0.67
   4  -9  -5    1.89    0.58
  -4   8   5    5.25    1.06
   4  -8  -5    5.12    0.99
  -4   7   5   -0.31    0.67
   4  -7  -5    0.52    0.58
  -4   6   5    3.03    0.76
   4  -6  -5    2.24    0.74
  -4   5   5   24.11    1.46
   4  -5  -5   23.32    1.53
  -4   4   5  166.49    5.23
   4  -4  -5  164.72    5.72
  -4   3   5   44.33    1.89
   4  -3  -5   44.27    1.93
  -4   2   5   22.27    1.17
   4  -2  -5   21.39    1.23
  -4   1   5    2.63    0.72
   4  -1  -5    3.17    0.94
  -4   0   5    0.29    0.65
   4   0  -5    0.07    0.70
  -4  -1   5    2.54    0.72
   4   1  -5    1.21    0.72
  -4  -2   5   19.19    1.14
   4   2  -5   19.82    1.30
  -4  -3   5   40.76    1.91
   4   3  -5   44.51    1.95
  -4  -4   5  166.40    5.77
   4   4  -5  173.29    5.12
  -4  -5   5   24.29    1.53
   4   5  -5   25.37    1.35
  -4  -6   5    3.34    0.72
   4   6  -5    3.17    0.65
  -4  -7   5    0.02    0.72
   4   7  -5    0.58    0.76
  -4  -8   5    5.86    0.65
   4   8  -5    4.98    0.63
  -4  -9   5    0.99    0.56
   4   9  -5    1.50    0.81
  -4 -10   5   79.08    3.03
   4  10  -5   77.42    2.96
  -4 -11   5   73.56    2.72
   4  11  -5   66.40    3.01
  -4 -12   5    4.42    1.08
   4  12  -5    2.15    0.83
  -4 -13   5    0.85    0.61
   4  13  -5    0.90    0.63
  -4 -14   5    4.87    0.76
   4  14  -5    4.80    0.79
  -4 -15   5    7.39    1.10
   4  15  -5    5.30    1.32
  -4 -16   5   14.48    1.06
   4  16  -5   16.45    1.14
  -4 -17   5   -0.25    0.54
   4  17  -5   -0.02    0.58
  -4 -18   5    0.97    0.61
   4  18  -5    1.06    0.65
  -4  23   4    0.45    0.61
   4 -23  -4    0.56    0.56
  -4  22   4    0.27    0.70
   4 -22  -4    0.52    0.72
  -4  21   4   18.23    1.37
   4 -21  -4   17.78    1.35
  -4  20   4    3.39    1.48
   4 -20  -4    4.09    0.94
  -4  19   4    4.80    0.99
   4 -19  -4    5.48    0.97
  -4  18   4    4.44    1.08
   4 -18  -4    4.33    1.01
  -4  17   4    7.72    1.14
   4 -17  -4    8.26    1.10
  -4  16   4   17.31    2.02
   4 -16  -4   17.22    1.32
  -4  15   4    1.39    1.53
   4 -15  -4   -0.16    0.81
  -4  14   4    4.76    0.99
   4 -14  -4    6.78    1.01
  -4  13   4   76.79    3.30
   4 -13  -4   70.12    2.81
  -4  12   4    4.49    0.83
   4 -12  -4    3.77    0.76
  -4  11   4   29.97    1.48
   4 -11  -4   31.07    1.44
  -4  10   4    4.98    0.85
   4 -10  -4    5.52    0.90
  -4   9   4    0.43    0.74
   4  -9  -4    0.25    0.58
  -4   8   4    3.03    0.72
   4  -8  -4    3.73    0.72
  -4   7   4  159.13    5.41
   4  -7  -4  160.81    5.07
  -4   6   4   51.85    1.98
   4  -6  -4   52.39    2.11
  -4   5   4    9.09    1.08
   4  -5  -4    7.59    0.76
  -4   4   4   13.27    1.06
   4  -4  -4   13.78    1.10
  -4   3   4   39.13    1.68
   4  -3  -4   38.27    1.91
  -4   2   4   31.54    1.48
   4  -2  -4   33.45    1.57
  -4   1   4   32.08    2.27
   4  -1  -4   33.13    2.15
  -4   0   4  229.97    7.27
   4   0  -4  233.29    7.56
  -4  -1   4   28.87    1.57
   4   1  -4   27.61    1.41
  -4  -2   4   32.01    1.82
   4   2  -4   35.31    1.77
  -4  -3   4   37.53    1.84
   4   3  -4   35.44    1.66
  -4  -4   4   14.43    0.97
   4   4  -4   12.53    0.90
  -4  -5   4    6.62    0.72
   4   5  -4    6.22    0.88
  -4  -6   4   49.20    2.11
   4   6  -4   51.61    1.98
  -4  -7   4  162.79    5.57
   4   7  -4  161.17    4.94
  -4  -8   4    3.73    0.74
   4   8  -4    3.82    0.79
  -4  -9   4    0.16    0.52
   4   9  -4    0.00    0.56
  -4 -10   4    4.65    0.65
   4  10  -4    4.92    0.74
  -4 -11   4   28.26    1.48
   4  11  -4   27.43    1.57
  -4 -12   4    3.61    0.58
   4  12  -4    4.06    0.81
  -4 -13   4   71.27    2.87
   4  13  -4   63.35    2.33
  -4 -14   4    6.35    0.76
   4  14  -4    6.42    1.32
  -4 -15   4    0.90    0.74
   4  15  -4   -0.09    0.58
  -4 -16   4   14.88    1.10
   4  16  -4   13.45    0.97
  -4 -17   4    5.63    0.72
   4  17  -4    4.65    0.58
  -4  22   3    4.65    0.72
   4 -22  -3    4.94    0.70
  -4  21   3    1.91    0.67
   4 -21  -3    1.26    0.81
  -4  20   3    0.43    0.74
   4 -20  -3    1.08    0.76
  -4  19   3   13.69    1.19
   4 -19  -3   12.82    1.10
  -4  18   3   29.50    2.22
   4 -18  -3   28.04    1.53
  -4  17   3    7.70    1.01
   4 -17  -3    8.19    1.08
  -4  16   3    0.36    0.74
   4 -16  -3    0.52    0.81
  -4  15   3    4.87    0.85
   4 -15  -3    5.86    0.92
  -4  14   3   82.11    4.20
   4 -14  -3   76.63    3.03
  -4  13   3    0.16    0.76
   4 -13  -3    1.01    0.74
  -4  12   3   74.82    4.38
   4 -12  -3   68.62    2.72
  -4  11   3    1.35    0.85
   4 -11  -3    0.52    0.56
  -4  10   3    8.19    0.83
   4 -10  -3    8.22    0.81
  -4   9   3   18.02    1.14
   4  -9  -3   17.26    1.01
  -4   8   3    2.94    0.58
   4  -8  -3    2.99    0.63
  -4   7   3   26.69    1.64
   4  -7  -3   26.11    1.32
  -4   6   3   39.35    1.77
   4  -6  -3   41.68    1.95
  -4   5   3  179.69    5.41
   4  -5  -3  180.52    5.95
  -4   4   3  598.78   16.32
   4  -4  -3  601.85   17.80
  -4   3   3    0.81    0.49
   4  -3  -3    0.67    0.47
  -4   2   3   47.50    2.00
   4  -2  -3   47.66    2.22
  -4   1   3  184.96    8.55
   4  -1  -3  177.60    8.73
  -4   0   3   -0.11    0.54
   4   0  -3   -0.25    0.54
  -4  -1   3  178.50    6.22
   4   1  -3  179.40    6.31
  -4  -2   3   45.63    2.36
   4   2  -3   44.69    2.07
  -4  -3   3    0.94    0.52
   4   3  -3    0.67    0.63
  -4  -4   3  574.26   17.55
   4   4  -3  597.32   16.52
  -4  -5   3  176.50    6.15
   4   5  -3  175.47    6.44
  -4  -6   3   39.39    2.22
   4   6  -3   37.51    1.50
  -4  -7   3   24.76    1.23
   4   7  -3   26.31    1.17
  -4  -8   3    2.40    0.45
   4   8  -3    2.65    0.54
  -4  -9   3   15.62    1.01
   4   9  -3   16.68    0.94
  -4 -10   3    9.52    0.72
   4  10  -3    8.17    0.79
  -4 -11   3    0.45    0.54
   4  11  -3    0.97    0.61
  -4 -12   3   60.92    2.27
   4  12  -3   61.59    2.31
  -4 -13   3    0.11    0.52
   4  13  -3    0.34    0.58
  -4 -14   3   73.81    3.14
   4  14  -3   73.38    3.08
  -4 -15   3    4.56    0.56
   4  15  -3    4.06    0.72
  -4 -16   3    0.65    0.54
   4  16  -3    0.13    0.49
  -4 -17   3    3.70    0.38
   4  17  -3    3.34    0.65
  -4  22   2    0.56    0.58
   4 -22  -2    0.04    0.47
  -4  21   2    0.56    0.56
   4 -21  -2    0.58    0.56
  -4  20   2   20.18    1.23
   4 -20  -2   23.50    2.22
  -4  19   2   31.65    2.15
   4 -19  -2   33.04    1.77
  -4  18   2    3.48    0.85
   4 -18  -2    3.75    0.76
  -4  17   2    3.28    0.83
   4 -17  -2    3.52    0.67
  -4  16   2    6.67    1.21
   4 -16  -2    6.22    0.92
  -4  15   2    6.15    0.90
   4 -15  -2    5.25    0.72
  -4  14   2   27.99    1.73
   4 -14  -2   32.35    1.57
  -4  13   2   34.32    1.89
   4 -13  -2   35.53    1.68
  -4  12   2    1.30    0.81
   4 -12  -2    2.72    0.67
  -4  11   2  135.78    4.58
   4 -11  -2  138.70    4.44
  -4  10   2  179.31    7.52
   4 -10  -2  178.18    5.81
  -4   9   2  587.80   15.80
   4  -9  -2  593.25   16.18
  -4   8   2    1.35    0.52
   4  -8  -2    1.30    0.54
  -4   7   2   59.62    2.22
   4  -7  -2   57.96    2.49
  -4   6   2    7.47    0.74
   4  -6  -2    7.88    0.83
  -4   5   2   79.64    2.87
   4  -5  -2   77.67    3.17
  -4   4   2   25.10    1.19
   4  -4  -2   25.32    1.48
  -4   3   2  457.49   13.06
   4  -3  -2  458.59   14.41
  -4   2   2   45.57    1.93
   4  -2  -2   44.58    2.09
  -4   1   2   91.36    5.32
   4  -1  -2   92.15    5.54
  -4   0   2    2.99    0.49
   4   0  -2    4.04    0.54
  -4  -1   2   81.89    3.34
   4   1  -2   82.78    3.34
  -4  -2   2   45.57    2.11
   4   2  -2   44.15    2.11
  -4  -3   2  453.16   13.85
   4   3  -2  457.58   13.00
  -4  -4   2   22.33    1.23
   4   4  -2   22.92    1.26
  -4  -5   2   72.12    2.78
   4   5  -2   72.01    2.51
  -4  -6   2    7.18    0.65
   4   6  -2    8.31    0.65
  -4  -7   2   53.45    2.07
   4   7  -2   53.24    2.07
  -4  -8   2    1.71    0.45
   4   8  -2    1.23    0.47
  -4  -9   2  554.40   15.58
   4   9  -2  564.09   15.80
  -4 -10   2  162.49    5.59
   4  10  -2  160.56    6.44
  -4 -11   2  127.19    5.79
   4  11  -2  127.07    4.35
  -4 -12   2    2.60    0.83
   4  12  -2    2.13    0.56
  -4 -13   2   36.52    1.73
   4  13  -2   30.53    1.37
  -4 -14   2   31.29    1.50
   4  14  -2   28.17    1.48
  -4 -15   2    4.47    0.47
   4  15  -2    2.99    0.49
  -4 -16   2    3.95    0.49
   4  16  -2    5.14    0.74
  -4  21   1    3.70    0.52
   4 -21  -1    4.15    0.76
  -4  20   1    4.62    0.63
   4 -20  -1    2.85    0.65
  -4  19   1    3.12    0.65
   4 -19  -1    4.06    0.70
  -4  18   1    2.67    0.90
   4 -18  -1    3.34    0.65
  -4  17   1   12.82    0.99
   4 -17  -1   13.40    0.99
  -4  16   1    3.08    0.83
   4 -16  -1    2.27    0.70
  -4  15   1   -0.20    0.58
   4 -15  -1    0.38    0.63
  -4  14   1    5.79    0.85
   4 -14  -1    5.30    0.79
  -4  13   1  105.34    5.30
   4 -13  -1  101.66    3.91
  -4  12   1   11.47    1.44
   4 -12  -1   11.56    1.01
  -4  11   1  188.20    5.75
   4 -11  -1  188.47    5.99
  -4  10   1  649.35   16.97
   4 -10  -1  649.21   17.78
  -4   9   1  230.87    7.43
   4  -9  -1  221.78    7.30
  -4   8   1    2.13    0.61
   4  -8  -1    2.47    0.54
  -4   7   1   37.02    1.93
   4  -7  -1   36.18    2.47
  -4   6   1   78.77    2.99
   4  -6  -1   79.44    3.14
  -4   5   1   13.18    0.85
   4  -5  -1   13.85    0.99
  -4   4   1  280.50    8.98
   4  -4  -1  281.31    9.47
  -4   3   1  530.78   15.44
   4  -3  -1  547.28   17.26
  -4   2   1  706.52   20.63
   4  -2  -1  693.26   21.06
  -4   1   1 2529.29   93.29
   4  -1  -1 2521.48   93.81
  -4   0   1    0.72    0.56
   4   0  -1    1.30    0.54
  -4  -1   1 2434.25   60.94
   4   1  -1 2477.95   62.25
  -4  -2   1  659.74   18.90
   4   2  -1  682.30   19.15
  -4  -3   1  521.65   15.11
   4   3  -1  530.81   15.06
  -4  -4   1  282.92    9.18
   4   4  -1  290.42    8.98
  -4  -5   1   12.37    0.92
   4   5  -1   14.43    0.90
  -4  -6   1   72.17    2.60
   4   6  -1   71.94    2.54
  -4  -7   1   34.95    1.59
   4   7  -1   35.65    1.66
  -4  -8   1    2.42    0.49
   4   8  -1    2.65    0.47
  -4  -9   1  217.53    6.98
   4   9  -1  222.81    6.71
  -4 -10   1  605.06   22.99
   4  10  -1  621.33   16.59
  -4 -11   1  170.93    8.60
   4  11  -1  174.01    5.54
  -4 -12   1    8.93    0.67
   4  12  -1   10.30    0.70
  -4 -13   1   95.67    3.57
   4  13  -1   89.05    2.92
  -4 -14   1    5.68    0.90
   4  14  -1    5.30    0.61
  -4 -15   1   -0.02    0.36
   4  15  -1    0.36    0.49
  -4 -16   1    1.98    0.40
   4  16  -1    1.46    0.63
  -4 -17   1    6.67    0.52
  -4  20   0    0.34    0.63
   4 -20   0    0.36    0.49
  -4  19   0   -0.22    0.49
   4 -19   0    0.36    0.61
  -4  18   0   17.64    1.28
   4 -18   0   17.31    1.23
  -4  17   0    4.33    0.74
   4 -17   0    4.87    0.74
  -4  16   0    0.85    0.65
   4 -16   0    0.85    0.63
  -4  15   0   19.69    1.28
   4 -15   0   17.69    1.23
  -4  14   0    2.40    0.67
   4 -14   0    2.02    0.63
  -4  13   0    6.37    0.70
   4 -13   0    7.63    0.72
  -4  12   0   12.03    0.92
   4 -12   0   11.67    1.37
  -4  11   0   51.72    2.18
   4 -11   0   51.11    2.85
  -4  10   0  121.87    4.04
   4 -10   0  117.87    4.35
  -4   9   0    5.63    0.76
   4  -9   0    6.76    0.79
  -4   8   0   33.78    1.44
   4  -8   0   33.00    1.50
  -4   7   0    7.52    0.74
   4  -7   0    7.12    0.70
  -4   6   0   54.57    2.00
   4  -6   0   53.22    2.18
  -4   5   0   28.42    1.26
   4  -5   0   29.34    1.53
  -4   4   0  295.40    8.89
   4  -4   0  283.37    8.84
  -4   3   0   77.89    2.94
   4  -3   0   79.10    3.28
  -4   2   0  939.88   26.04
   4  -2   0  930.12   26.08
  -4   1   0  770.52   31.45
   4  -1   0  758.82   22.47
  -4   0   0 3969.45   97.53
   4   0   0 3896.68  133.04
  -4  -1   0  747.06   20.61
   4   1   0  720.08   21.01
  -4  -2   0  916.20   25.05
   4   2   0  921.25   25.86
  -4  -3   0   81.30    3.32
   4   3   0   78.09    2.99
  -4  -4   0  287.75    8.69
   4   4   0  287.97    9.14
  -4  -5   0   25.34    1.17
   4   5   0   28.69    1.37
  -4  -6   0   53.06    2.13
   4   6   0   53.31    2.56
  -4  -7   0    7.99    0.72
   4   7   0    8.75    0.70
  -4  -8   0   30.89    1.59
   4   8   0   31.45    1.50
  -4  -9   0    4.56    0.58
   4   9   0    5.30    0.58
  -4 -10   0  107.81    3.66
   4  10   0  114.70    3.70
  -4 -11   0   50.87    2.81
   4  11   0   50.62    2.20
  -4 -12   0   11.13    0.85
   4  12   0   10.19    1.12
  -4 -13   0    6.64    0.67
   4  13   0    5.66    0.90
  -4 -14   0    2.15    0.49
   4  14   0    1.73    0.56
  -4 -15   0   18.36    1.03
   4  15   0   17.67    1.06
  -4 -16   0    1.12    0.43
   4  16   0    0.13    0.58
  -4 -17   0    3.50    0.61
   4  17   0    2.94    0.61
  -4  20  -1   -0.25    0.76
   4 -20   1   -0.29    0.49
  -4  19  -1    0.43    0.52
   4 -19   1    0.11    0.61
  -4  18  -1    8.62    0.85
   4 -18   1    7.95    1.37
  -4  17  -1    0.49    0.63
   4 -17   1    0.83    0.92
  -4  16  -1   34.46    1.66
   4 -16   1   33.98    1.71
  -4  15  -1   61.19    2.40
   4 -15   1   69.77    2.78
  -4  14  -1   12.57    1.01
   4 -14   1   14.16    1.84
  -4  13  -1    6.37    0.79
   4 -13   1    6.82    0.85
  -4  12  -1    1.50    0.58
   4 -12   1    0.99    0.52
  -4  11  -1    0.04    0.47
   4 -11   1    0.22    0.52
  -4  10  -1   20.47    1.06
   4 -10   1   19.87    1.08
  -4   9  -1   24.36    1.30
   4  -9   1   25.88    1.35
  -4   8  -1   31.09    1.35
   4  -8   1   28.33    1.23
  -4   7  -1  114.41    3.88
   4  -7   1  109.79    3.59
  -4   6  -1    8.35    1.03
   4  -6   1    9.38    0.88
  -4   5  -1    2.22    0.54
   4  -5   1    2.27    0.56
  -4   4  -1    0.29    0.43
   4  -4   1    0.20    0.43
  -4   3  -1  501.11   14.50
   4  -3   1  508.47   15.26
  -4   2  -1  252.57    8.55
   4  -2   1  249.59    8.13
  -4   1  -1  165.66    6.31
   4  -1   1  167.75    5.99
  -4   0  -1    0.63    0.88
   4   0   1    0.72    0.85
  -4  -1  -1  162.94    5.68
   4   1   1  169.74    5.72
  -4  -2  -1  238.01    7.50
   4   2   1  236.57    7.23
  -4  -3  -1  495.74   14.28
   4   3   1  503.73   15.78
  -4  -4  -1    0.67    0.43
   4   4   1    0.20    0.40
  -4  -5  -1    3.08    0.47
   4   5   1    2.47    0.49
  -4  -6  -1    8.51    0.83
   4   6   1    7.16    0.74
  -4  -7  -1  111.43    3.93
   4   7   1  111.76    4.15
  -4  -8  -1   31.56    1.39
   4   8   1   31.27    1.46
  -4  -9  -1   25.10    1.37
   4   9   1   25.41    1.37
  -4 -10  -1   16.81    0.99
   4  10   1   17.89    1.01
  -4 -11  -1    0.54    0.61
   4  11   1    0.18    0.40
  -4 -12  -1    2.09    0.65
   4  12   1    1.32    0.49
  -4 -13  -1    6.29    0.79
   4  13   1    5.28    0.99
  -4 -14  -1   14.82    0.97
   4  14   1   14.79    1.01
  -4 -15  -1   62.72    3.34
   4  15   1   61.42    3.30
  -4 -16  -1   35.33    1.59
   4  16   1   33.83    1.68
  -4 -17  -1    1.84    0.74
   4  17   1    0.76    0.83
  -4 -18  -1    7.54    0.85
   4  18   1    5.77    0.56
   4 -20   2    1.73    0.54
  -4  19  -2    0.72    0.85
   4 -19   2    1.28    0.83
  -4  18  -2    0.27    0.63
   4 -18   2   -0.56    0.76
  -4  17  -2    2.96    0.85
   4 -17   2    2.38    0.72
  -4  16  -2   37.62    1.64
   4 -16   2   39.39    1.89
  -4  15  -2   -0.09    0.65
   4 -15   2    0.43    0.72
  -4  14  -2   49.11    2.87
   4 -14   2   46.78    2.02
  -4  13  -2    3.97    0.76
   4 -13   2    3.19    0.76
  -4  12  -2   13.76    0.97
   4 -12   2   12.79    0.94
  -4  11  -2   33.02    1.50
   4 -11   2   34.70    1.89
  -4  10  -2    4.53    0.97
   4 -10   2    5.05    0.85
  -4   9  -2    9.85    0.79
   4  -9   2   10.39    0.92
  -4   8  -2   76.86    3.03
   4  -8   2   78.47    4.74
  -4   7  -2   95.33    3.64
   4  -7   2   94.30    3.32
  -4   6  -2   30.35    1.44
   4  -6   2   30.35    1.41
  -4   5  -2    0.92    0.47
   4  -5   2    0.13    0.49
  -4   4  -2   -0.34    0.54
   4  -4   2    0.38    0.61
  -4   3  -2    0.92    0.45
   4  -3   2    0.94    0.52
  -4   2  -2   42.85    2.02
   4  -2   2   40.79    1.77
  -4   1  -2  513.12   15.02
   4  -1   2  531.37   15.40
  -4   0  -2  168.62    8.22
   4   0   2  171.83    8.06
  -4  -1  -2  515.16   15.96
   4   1   2  525.49   16.07
  -4  -2  -2   43.48    2.00
   4   2   2   42.65    1.91
  -4  -3  -2    0.18    0.49
   4   3   2    0.70    0.56
  -4  -4  -2    0.74    0.45
   4   4   2    0.76    0.47
  -4  -5  -2    0.85    0.56
   4   5   2    1.06    0.54
  -4  -6  -2   33.78    1.44
   4   6   2   32.66    1.62
  -4  -7  -2   98.61    3.50
   4   7   2   95.98    3.46
  -4  -8  -2   77.94    2.76
   4   8   2   78.72    2.83
  -4  -9  -2    8.19    0.76
   4   9   2    9.36    0.81
  -4 -10  -2    4.13    0.61
   4  10   2    4.78    0.76
  -4 -11  -2   33.76    1.62
   4  11   2   32.03    1.44
  -4 -12  -2   14.28    1.03
   4  12   2   13.22    0.85
  -4 -13  -2    5.25    0.74
   4  13   2    5.66    0.67
  -4 -14  -2   50.44    1.98
   4  14   2   49.43    1.80
  -4 -15  -2    0.11    0.67
   4  15   2    0.70    0.65
  -4 -16  -2   42.02    1.86
   4  16   2   45.61    2.00
  -4 -17  -2    2.47    0.58
   4  17   2    2.72    0.81
  -4 -18  -2   -0.31    0.56
   4  18   2   -0.13    0.49
  -4 -19  -2    0.45    0.72
   4  19   2    0.20    0.49
  -4  21  -3    0.79    0.40
   4 -21   3    0.20    0.36
   4 -20   3    0.70    0.58
  -4  19  -3    0.88    0.61
   4 -19   3    0.67    0.97
  -4  18  -3    0.11    0.65
   4 -18   3    0.54    0.72
  -4  17  -3    7.83    0.81
   4 -17   3    8.15    0.97
  -4  16  -3   23.12    1.28
   4 -16   3   23.93    1.91
  -4  15  -3    6.24    0.88
   4 -15   3    6.98    0.99
  -4  14  -3   32.93    1.59
   4 -14   3   34.23    1.64
  -4  13  -3    9.36    1.01
   4 -13   3    9.27    0.94
  -4  12  -3    2.45    0.58
   4 -12   3    2.87    0.72
  -4  11  -3    0.22    0.74
   4 -11   3    1.53    0.85
  -4  10  -3    4.00    0.67
   4 -10   3    3.82    0.81
  -4   9  -3   15.71    1.06
   4  -9   3   16.70    1.28
  -4   8  -3  246.51    8.08
   4  -8   3  247.01    7.32
  -4   7  -3    1.53    0.58
   4  -7   3    0.97    0.63
  -4   6  -3   24.42    1.39
   4  -6   3   25.66    1.32
  -4   5  -3   78.47    3.01
   4  -5   3   74.68    3.17
  -4   4  -3    0.56    0.52
   4  -4   3    0.54    0.52
  -4   3  -3   11.96    0.97
   4  -3   3   13.67    1.12
  -4   2  -3  380.30   11.31
   4  -2   3  381.85   10.95
  -4   1  -3  294.66    9.05
   4  -1   3  310.06    9.18
  -4   0  -3    0.38    1.08
   4   0   3   -0.74    1.21
  -4  -1  -3  300.01    8.93
   4   1   3  307.10    9.38
  -4  -2  -3  371.09   10.55
   4   2   3  371.63   10.51
  -4  -3  -3   12.01    0.92
   4   3   3   13.58    1.03
  -4  -4  -3    1.01    0.54
   4   4   3   -0.22    0.54
  -4  -5  -3   75.02    2.92
   4   5   3   76.93    2.78
  -4  -6  -3   24.02    1.50
   4   6   3   25.03    1.32
  -4  -7  -3    0.63    0.85
   4   7   3    1.62    0.74
  -4  -8  -3  259.94    7.61
   4   8   3  257.15    8.33
  -4  -9  -3   14.05    1.23
   4   9   3   15.53    1.10
  -4 -10  -3    3.48    0.72
   4  10   3    3.17    0.72
  -4 -11  -3    1.89    0.83
   4  11   3    1.53    0.79
  -4 -12  -3    3.75    0.76
   4  12   3    4.44    0.67
  -4 -13  -3   10.98    0.97
   4  13   3   10.42    0.94
  -4 -14  -3   34.12    2.40
   4  14   3   33.09    1.55
  -4 -15  -3    6.29    0.97
   4  15   3    7.05    0.85
  -4 -16  -3   23.50    1.26
   4  16   3   23.50    1.30
  -4 -17  -3    9.20    0.99
   4  17   3   13.13    1.55
  -4 -18  -3   -0.09    0.72
   4  18   3    0.29    0.70
  -4 -19  -3    0.54    0.85
   4  19   3    1.28    0.94
  -4 -20  -3    1.44    0.88
   4  20   3    1.41    0.88
  -4 -21  -3    0.81    0.29
  -4  21  -4    0.00    0.52
   4 -21   4    0.36    0.54
  -4  20  -4    7.79    0.76
   4 -20   4    5.57    0.79
  -4  19  -4    0.63    0.72
   4 -19   4    0.09    0.72
  -4  18  -4    2.56    0.81
   4 -18   4    3.14    0.85
  -4  17  -4   -0.43    0.76
   4 -17   4   -0.56    0.92
  -4  16  -4   22.11    1.28
   4 -16   4   20.47    1.32
  -4  15  -4    0.61    0.65
   4 -15   4    0.76    0.90
  -4  14  -4    9.20    0.83
   4 -14   4    7.41    1.08
  -4  13  -4   12.32    1.08
   4 -13   4   10.55    1.14
  -4  12  -4    0.81    0.65
   4 -12   4    0.25    0.72
  -4  11  -4   12.28    0.90
   4 -11   4   11.09    0.97
  -4  10  -4   16.88    1.21
   4 -10   4   14.79    1.21
  -4   9  -4   51.18    2.15
   4  -9   4   50.78    2.04
  -4   8  -4   24.24    1.28
   4  -8   4   21.77    1.37
  -4   7  -4   13.51    1.19
   4  -7   4   13.51    1.26
  -4   6  -4    0.29    0.56
   4  -6   4    0.74    0.65
  -4   5  -4   29.90    1.68
   4  -5   4   29.16    1.64
  -4   4  -4    9.32    0.88
   4  -4   4    8.78    0.85
  -4   3  -4  183.15    5.97
   4  -3   4  182.92    6.08
  -4   2  -4  119.22    4.11
   4  -2   4  115.98    3.86
  -4   1  -4   51.96    2.24
   4  -1   4   47.88    1.93
  -4   0  -4  843.72   33.00
   4   0   4  831.62   32.64
  -4  -1  -4   40.99    2.04
   4   1   4   43.26    2.11
  -4  -2  -4  112.95    3.79
   4   2   4  115.62    4.09
  -4  -3  -4  188.17    5.63
   4   3   4  185.52    6.26
  -4  -4  -4    9.41    0.97
   4   4   4   10.66    1.01
  -4  -5  -4   27.74    1.50
   4   5   4   26.47    1.41
  -4  -6  -4    0.45    0.94
   4   6   4   -0.45    0.85
  -4  -7  -4   16.36    1.55
   4   7   4   17.71    1.26
  -4  -8  -4   21.66    1.21
   4   8   4   22.45    1.28
  -4  -9  -4   50.08    2.42
   4   9   4   52.59    2.38
  -4 -10  -4   15.62    1.23
   4  10   4   15.42    1.23
  -4 -11  -4   13.85    1.21
   4  11   4   13.63    0.94
  -4 -12  -4   -0.04    0.81
   4  12   4    0.29    0.72
  -4 -13  -4   13.89    1.26
   4  13   4   12.59    1.08
  -4 -14  -4    9.94    1.21
   4  14   4    9.07    0.99
  -4 -15  -4    0.58    0.72
   4  15   4    1.21    0.70
  -4 -16  -4   24.85    1.30
   4  16   4   22.90    1.35
  -4 -17  -4   -0.02    0.90
   4  17   4    0.04    0.72
  -4 -18  -4    2.38    0.92
   4  18   4    3.61    0.88
  -4 -19  -4   -0.11    0.81
   4  19   4    0.56    0.74
  -4 -20  -4    7.32    1.19
   4  20   4   10.24    1.01
  -4 -21  -4    0.27    0.65
   4  21   4    0.09    0.63
  -4 -22  -4    2.81    0.49
   4  22   4    4.51    0.61
  -4  22  -5   -0.38    0.72
  -4  21  -5   -0.25    0.92
   4 -21   5    0.61    1.06
  -4  20  -5    0.16    0.65
   4 -20   5    0.67    0.81
  -4  19  -5    2.42    0.81
   4 -19   5    1.53    1.14
  -4  18  -5   13.78    1.21
   4 -18   5   12.91    1.35
  -4  17  -5   13.42    1.64
   4 -17   5   12.44    1.14
  -4  16  -5    3.55    0.85
   4 -16   5    3.50    1.08
  -4  15  -5   33.72    1.71
   4 -15   5   34.19    1.91
  -4  14  -5  100.32    3.41
   4 -14   5   99.08    3.79
  -4  13  -5   14.86    1.41
   4 -13   5   14.88    1.23
  -4  12  -5   92.26    3.34
   4 -12   5   87.63    3.17
  -4  11  -5    5.45    0.94
   4 -11   5    4.06    0.99
  -4  10  -5    3.46    0.67
   4 -10   5    3.68    0.85
  -4   9  -5   11.00    0.97
   4  -9   5    8.89    1.12
  -4   8  -5    2.29    0.72
   4  -8   5    2.31    0.90
  -4   7  -5   55.17    2.20
   4  -7   5   54.21    2.40
  -4   6  -5   38.90    1.64
   4  -6   5   35.29    1.82
  -4   5  -5   20.92    1.39
   4  -5   5   20.61    1.32
  -4   4  -5  356.93    9.85
   4  -4   5  355.40    9.41
  -4   3  -5   12.28    0.85
   4  -3   5   13.27    1.06
  -4   2  -5   73.63    2.74
   4  -2   5   72.44    2.85
  -4   1  -5   14.39    0.99
   4  -1   5   15.20    1.19
  -4   0  -5    0.63    1.28
   4   0   5    0.09    0.76
  -4  -1  -5   14.52    1.03
   4   1   5   13.72    1.06
  -4  -2  -5   78.30    2.99
   4   2   5   78.97    3.01
  -4  -3  -5   17.04    1.37
   4   3   5   13.98    1.14
  -4  -4  -5  359.98   10.24
   4   4   5  360.07   11.18
  -4  -5  -5   21.44    1.23
   4   5   5   22.99    1.30
  -4  -6  -5   38.09    1.93
   4   6   5   36.25    2.15
  -4  -7  -5   60.83    2.22
   4   7   5   58.61    2.63
  -4  -8  -5    3.08    0.99
   4   8   5    2.74    1.01
  -4  -9  -5   11.04    1.10
   4   9   5   11.76    0.99
  -4 -10  -5    4.20    0.83
   4  10   5    4.40    0.81
  -4 -11  -5    5.77    1.03
   4  11   5    5.79    1.08
  -4 -12  -5   93.33    3.61
   4  12   5   98.61    3.91
  -4 -13  -5   15.13    2.20
   4  13   5   14.84    1.30
  -4 -14  -5   99.17    3.70
   4  14   5  109.00    4.15
  -4 -15  -5   34.84    1.91
   4  15   5   34.37    2.04
  -4 -16  -5    3.52    0.85
   4  16   5    4.71    0.94
  -4 -17  -5   15.29    1.26
   4  17   5   15.69    1.26
  -4 -18  -5   13.72    1.35
   4  18   5   15.38    1.41
  -4 -19  -5    1.93    0.85
   4  19   5    2.13    0.81
  -4 -20  -5    0.56    0.88
   4  20   5    0.56    0.92
  -4 -21  -5   -0.16    0.81
   4  21   5    0.13    0.83
  -4 -22  -5    0.27    0.67
   4  22   5   -0.11    0.70
  -4 -23  -5    0.29    0.52
   4  23   5    0.54    0.63
  -4  22  -6   -0.16    0.90
   4 -22   6    0.04    0.79
  -4  21  -6    0.11    0.56
   4 -21   6    0.27    0.81
  -4  20  -6    1.48    0.92
   4 -20   6    1.86    1.01
  -4  19  -6    2.29    1.30
   4 -19   6    1.23    1.48
  -4  18  -6   13.24    1.17
   4 -18   6   13.24    1.84
  -4  17  -6    6.62    1.21
   4 -17   6    6.22    1.23
  -4  16  -6    3.75    1.10
   4 -16   6    6.42    1.89
  -4  15  -6   24.27    1.48
   4 -15   6   22.92    1.57
  -4  14  -6   28.33    1.55
   4 -14   6   33.31    1.75
  -4  13  -6   42.58    2.29
   4 -13   6   42.29    2.67
  -4  12  -6    3.73    0.90
   4 -12   6    5.16    1.03
  -4  11  -6    0.45    1.46
   4 -11   6   -0.16    1.26
  -4  10  -6   -0.58    0.81
   4 -10   6   -0.72    1.12
  -4   9  -6    1.53    0.81
   4  -9   6    2.29    1.08
  -4   8  -6   72.17    3.05
   4  -8   6   67.90    2.78
  -4   7  -6    5.21    0.92
   4  -7   6    3.70    1.03
  -4   6  -6  108.51    3.55
   4  -6   6  111.54    4.18
  -4   5  -6   64.40    3.23
   4  -5   6   65.68    3.30
  -4   4  -6  239.22    7.70
   4  -4   6  236.08    7.09
  -4   3  -6  112.03    3.88
   4  -3   6  110.93    3.93
  -4   2  -6    8.98    1.35
   4  -2   6   10.42    1.41
  -4   1  -6   89.05    3.84
   4  -1   6   90.82    3.34
  -4   0  -6   32.14    2.60
   4   0   6   29.70    1.77
  -4  -1  -6   89.20    3.41
   4   1   6   92.28    5.14
  -4  -2  -6   10.60    1.10
   4   2   6    8.22    0.97
  -4  -3  -6  117.51    4.22
   4   3   6  121.84    4.76
  -4  -4  -6  240.83    8.37
   4   4   6  263.84   10.57
  -4  -5  -6   65.55    3.46
   4   5   6   65.70    3.39
  -4  -6  -6  111.11    4.94
   4   6   6  117.15    4.47
  -4  -7  -6    4.58    1.06
   4   7   6    4.98    0.92
  -4  -8  -6   76.68    3.19
   4   8   6   72.71    4.22
  -4  -9  -6    1.82    0.94
   4   9   6    0.99    0.97
  -4 -10  -6   -0.49    1.10
   4  10   6   -0.56    0.88
  -4 -11  -6    1.06    1.32
   4  11   6   -0.04    0.97
  -4 -12  -6    4.71    1.01
   4  12   6    5.21    0.97
  -4 -13  -6   56.07    2.72
   4  13   6   54.93    2.65
  -4 -14  -6   37.49    2.11
   4  14   6   35.60    2.04
  -4 -15  -6   29.00    1.91
   4  15   6   27.05    1.89
  -4 -16  -6    5.25    1.55
   4  16   6    4.76    1.28
  -4 -17  -6    8.62    1.53
   4  17   6    9.54    1.23
  -4 -18  -6   17.40    1.32
   4  18   6   19.71    1.48
  -4 -19  -6    1.80    1.32
   4  19   6    2.69    0.81
  -4 -20  -6    0.81    1.23
   4  20   6    2.60    1.77
  -4 -21  -6    0.34    1.10
   4  21   6    1.10    1.06
  -4 -22  -6    1.75    0.88
   4  22   6    3.30    1.30
  -4 -23  -6    0.25    0.79
   4  23   6    0.38    1.23
  -4  21  -7    0.29    0.72
   4 -21   7   -0.11    1.21
  -4  20  -7    1.08    1.01
   4 -20   7    0.72    1.08
  -4  19  -7    6.20    1.21
   4 -19   7    4.22    1.91
  -4  18  -7    1.19    1.01
   4 -18   7    1.08    1.35
  -4  17  -7    3.84    0.97
   4 -17   7    3.70    1.17
  -4  16  -7    6.73    1.12
   4 -16   7    5.43    1.21
  -4  15  -7    0.92    1.19
   4 -15   7    0.52    1.39
  -4  14  -7    0.65    1.21
   4 -14   7    0.74    1.46
  -4  13  -7   -0.13    0.99
   4 -13   7    0.67    1.01
  -4  12  -7    1.28    0.94
   4 -12   7   -0.09    1.17
  -4  11  -7    1.01    0.81
   4 -11   7    0.58    0.99
  -4  10  -7   38.29    2.24
   4 -10   7   43.79    2.65
  -4   9  -7   35.47    1.93
   4  -9   7   36.45    2.07
  -4   8  -7    1.82    0.90
   4  -8   7    1.12    0.99
  -4   7  -7    1.95    1.17
   4  -7   7    0.99    1.30
  -4   6  -7    2.63    1.08
   4  -6   7    2.40    1.03
  -4   5  -7  219.51    6.85
   4  -5   7  221.51    6.64
  -4   4  -7   30.86    1.71
   4  -4   7   26.85    1.73
  -4   3  -7   45.79    2.09
   4  -3   7   43.05    2.11
  -4   2  -7    2.29    0.88
   4  -2   7    2.13    1.06
  -4   1  -7    3.48    1.17
   4  -1   7    3.73    1.17
  -4   0  -7   -0.65    1.66
   4   0   7   -0.04    1.08
  -4  -1  -7    3.79    1.12
   4   1   7    2.99    1.84
  -4  -2  -7    1.46    1.10
   4   2   7    2.81    1.10
  -4  -3  -7   47.59    2.20
   4   3   7   44.94    2.15
  -4  -4  -7   30.66    1.82
   4   4   7   31.27    1.95
  -4  -5  -7  231.38    7.81
   4   5   7  229.57    7.77
  -4  -6  -7    4.00    1.26
   4   6   7    3.08    1.01
  -4  -7  -7    2.22    1.46
   4   7   7    4.15    1.23
  -4  -8  -7    1.23    0.97
   4   8   7    2.24    1.12
  -4  -9  -7   41.93    2.36
   4   9   7   37.06    1.91
  -4 -10  -7   43.10    2.38
   4  10   7   45.14    2.15
  -4 -11  -7    1.08    1.53
   4  11   7    0.20    1.32
  -4 -12  -7    0.67    1.10
   4  12   7    2.15    0.97
  -4 -13  -7    0.00    1.23
   4  13   7    0.45    1.14
  -4 -14  -7    1.06    1.35
   4  14   7   -0.65    1.08
  -4 -15  -7    1.06    1.55
   4  15   7    2.09    1.37
  -4 -16  -7    7.63    1.73
   4  16   7    8.13    1.23
  -4 -17  -7    4.58    1.30
   4  17   7    3.43    1.17
  -4 -18  -7    2.22    1.26
   4  18   7    2.20    1.30
  -4 -19  -7    8.31    1.55
   4  19   7    9.23    1.53
  -4 -20  -7    2.29    2.04
   4  20   7    1.19    1.30
  -4 -21  -7    0.25    1.80
   4  21   7    0.04    0.92
  -4 -22  -7    1.39    1.55
   4  22   7    0.31    0.58
  -4 -23  -7   -0.22    0.81
   4  23   7    0.18    1.01
  -4  20  -8    0.13    0.90
   4 -20   8    0.22    1.06
  -4  19  -8    7.86    1.86
   4 -19   8    5.66    1.59
  -4  18  -8    6.31    1.91
   4 -18   8    6.11    1.32
  -4  17  -8    0.27    1.30
   4 -17   8    0.29    1.44
  -4  16  -8    2.27    1.39
   4 -16   8    2.92    1.68
  -4  15  -8    1.41    1.48
   4 -15   8    4.02    2.22
  -4  14  -8    3.77    1.21
   4 -14   8    4.06    1.44
  -4  13  -8   -0.72    1.14
   4 -13   8    0.02    1.28
  -4  12  -8    1.23    0.92
   4 -12   8    0.63    1.10
  -4  11  -8    5.23    1.19
   4 -11   8    4.13    1.66
  -4  10  -8    3.79    1.28
   4 -10   8    2.36    1.44
  -4   9  -8    2.29    0.97
   4  -9   8    0.79    1.14
  -4   8  -8    0.56    1.28
   4  -8   8    0.70    1.62
  -4   7  -8   15.29    1.44
   4  -7   8   12.55    1.39
  -4   6  -8    0.81    1.10
   4  -6   8    1.26    1.23
  -4   5  -8   41.91    2.04
   4  -5   8   39.19    2.11
  -4   4  -8    0.45    1.06
   4  -4   8    0.43    1.06
  -4   3  -8    2.85    1.19
   4  -3   8    4.67    1.35
  -4   2  -8    0.79    0.99
   4  -2   8    0.54    1.03
  -4   1  -8    0.85    1.01
   4  -1   8    1.17    1.03
  -4   0  -8    1.39    1.03
   4   0   8    0.18    1.01
  -4  -1  -8   -0.43    1.06
   4   1   8    0.76    1.62
  -4  -2  -8    0.72    1.01
   4   2   8    0.63    1.08
  -4  -3  -8    3.70    1.37
   4   3   8    4.87    1.30
  -4  -4  -8   -0.25    1.23
   4   4   8    0.02    1.03
  -4  -5  -8   39.24    2.22
   4   5   8   41.19    2.09
  -4  -6  -8    0.81    1.32
   4   6   8   -0.07    1.01
  -4  -7  -8   13.58    1.46
   4   7   8   16.95    1.66
  -4  -8  -8    1.50    1.23
   4   8   8    0.22    0.92
  -4  -9  -8    1.44    1.62
   4   9   8    2.04    1.53
  -4 -10  -8    3.39    1.17
   4  10   8    2.74    1.23
  -4 -11  -8    5.86    1.55
   4  11   8    5.99    1.41
  -4 -12  -8    1.73    2.04
   4  12   8    0.85    1.30
  -4 -13  -8   -0.49    1.17
   4  13   8   -0.49    1.06
  -4 -14  -8    6.29    1.91
   4  14   8    6.13    1.59
  -4 -15  -8    2.63    1.35
   4  15   8    3.23    1.37
  -4 -16  -8    3.55    1.89
   4  16   8    2.56    1.26
  -4 -17  -8   -0.02    1.32
   4  17   8    0.40    1.10
  -4 -18  -8    7.45    1.46
   4  18   8   11.94    1.55
  -4 -19  -8    9.02    1.68
   4  19   8    9.07    1.53
  -4 -20  -8    0.94    1.41
   4  20   8    0.47    1.17
  -4 -21  -8    0.38    1.03
   4  21   8   -0.29    1.21
  -4 -22  -8   -0.07    1.23
   4  22   8    0.58    1.68
  -4  21  -9    0.40    1.73
  -4  20  -9    0.04    1.23
   4 -20   9    1.37    1.64
  -4  19  -9    0.36    1.01
   4 -19   9   -0.04    1.14
  -4  18  -9    0.92    1.39
   4 -18   9    1.01    1.32
  -4  17  -9    1.37    1.46
   4 -17   9    0.25    1.66
  -4  16  -9    0.67    1.48
   4 -16   9    0.76    1.73
  -4  15  -9    2.33    1.37
   4 -15   9    2.51    1.28
  -4  14  -9    0.85    1.23
   4 -14   9   -0.31    1.37
  -4  13  -9   -0.18    1.12
   4 -13   9    1.03    1.28
  -4  12  -9   12.21    1.75
   4 -12   9   11.07    2.07
  -4  11  -9   11.61    1.50
   4 -11   9   12.82    1.57
  -4  10  -9   -0.90    1.26
   4 -10   9   -0.67    1.44
  -4   9  -9    6.29    1.44
   4  -9   9    7.52    1.59
  -4   8  -9    8.24    1.35
   4  -8   9    5.99    1.46
  -4   7  -9    1.73    1.48
   4  -7   9    3.59    1.82
  -4   6  -9    0.34    1.26
   4  -6   9    0.70    1.35
  -4   5  -9    1.17    1.28
   4  -5   9   -0.18    1.28
  -4   4  -9    5.54    1.48
   4  -4   9    6.35    1.57
  -4   3  -9    1.57    1.12
   4  -3   9    1.75    1.28
  -4   2  -9   20.63    1.82
   4  -2   9   21.68    1.77
  -4   1  -9    3.30    1.14
   4  -1   9    2.92    1.21
  -4   0  -9    0.29    1.14
   4   0   9    1.08    1.48
  -4  -1  -9    6.17    1.77
   4   1   9    6.64    2.78
  -4  -2  -9   20.49    2.27
   4   2   9   24.27    2.69
  -4  -3  -9    1.91    1.44
   4   3   9    2.00    1.44
  -4  -4  -9    5.43    1.53
   4   4   9    6.71    1.41
  -4  -5  -9    1.01    1.32
   4   5   9    0.13    1.39
  -4  -6  -9   -0.09    1.62
   4   6   9   -1.12    1.57
  -4  -7  -9    0.92    1.26
   4   7   9    1.98    1.26
  -4  -8  -9    9.05    1.84
   4   8   9   10.24    1.39
  -4  -9  -9    5.77    1.62
   4   9   9    7.95    1.62
  -4 -10  -9   -0.34    1.59
   4  10   9   -0.16    1.41
  -4 -11  -9   13.13    1.86
   4  11   9   11.94    1.86
  -4 -12  -9   15.17    1.93
   4  12   9   15.94    1.59
  -4 -13  -9    0.90    1.57
   4  13   9    0.72    1.48
  -4 -14  -9    0.31    1.46
   4  14   9    0.13    1.37
  -4 -15  -9    1.06    1.64
   4  15   9   -0.36    1.46
  -4 -16  -9    1.06    1.53
   4  16   9   -0.18    1.41
  -4 -17  -9    0.29    1.68
   4  17   9    1.32    1.66
  -4 -18  -9    1.41    1.86
   4  18   9    0.65    1.35
  -4 -19  -9    0.09    1.48
   4  19   9    1.03    1.39
  -4 -20  -9    0.38    2.15
   4  20   9    0.70    1.75
  -4 -21  -9    1.62    1.21
   4  21   9    0.45    1.37
  -4 -22  -9    1.59    0.81
   4  22   9    0.61    1.32
  -4  20 -10    0.20    1.73
   4 -20  10   -0.43    2.09
  -4  19 -10    2.24    0.83
   4 -19  10    4.18    1.95
  -4  18 -10    0.00    1.06
   4 -18  10    0.07    1.26
  -4  17 -10    1.14    1.23
   4 -17  10    0.54    1.50
  -4  16 -10    0.34    1.35
   4 -16  10    0.76    1.39
  -4  15 -10    0.72    1.21
   4 -15  10    0.85    1.48
  -4  14 -10   -0.02    1.59
   4 -14  10    0.38    1.91
  -4  13 -10    0.99    1.41
   4 -13  10   -0.47    1.48
  -4  12 -10    6.37    1.66
   4 -12  10    4.56    1.68
  -4  11 -10    0.58    1.26
   4 -11  10    1.17    1.68
  -4  10 -10    0.81    1.14
   4 -10  10    0.94    1.46
  -4   9 -10    1.26    1.41
   4  -9  10   -1.77    1.80
  -4   8 -10   -0.31    1.19
   4  -8  10   -0.56    1.28
  -4   7 -10    0.38    1.19
   4  -7  10   -0.45    1.68
  -4   6 -10   31.85    2.04
   4  -6  10   26.73    2.00
  -4   5 -10    1.55    1.75
   4  -5  10   -0.85    2.00
  -4   4 -10   56.88    3.19
   4  -4  10   51.02    3.19
  -4   3 -10    2.69    1.57
   4  -3  10    2.87    1.64
  -4   2 -10    0.83    1.48
   4  -2  10    0.25    1.48
  -4   1 -10   16.93    2.31
   4  -1  10   19.35    2.58
  -4   0 -10    0.74    1.75
   4   0  10    1.37    1.86
  -4  -1 -10   16.66    2.58
   4   1  10   22.60    2.38
  -4  -2 -10    0.56    1.48
   4   2  10   -1.01    1.37
  -4  -3 -10    4.02    1.77
   4   3  10    3.30    1.32
  -4  -4 -10   54.97    3.37
   4   4  10   59.44    3.28
  -4  -5 -10   -1.39    1.89
   4   5  10   -0.09    1.93
  -4  -6 -10   33.49    2.60
   4   6  10   32.97    2.69
  -4  -7 -10    0.04    1.68
   4   7  10    0.20    1.48
  -4  -8 -10   -0.09    1.64
   4   8  10   -0.61    1.46
  -4  -9 -10   -0.31    1.48
   4   9  10   -0.09    1.21
  -4 -10 -10   -0.11    1.53
   4  10  10    0.00    1.39
  -4 -11 -10    0.38    1.62
   4  11  10    2.27    1.86
  -4 -12 -10    7.16    1.80
   4  12  10    6.67    1.53
  -4 -13 -10    1.10    1.46
   4  13  10    1.12    1.55
  -4 -14 -10   -1.39    2.22
   4  14  10    0.22    1.77
  -4 -15 -10    1.80    1.53
   4  15  10    0.70    1.35
  -4 -16 -10    0.40    3.03
   4  16  10    1.41    1.95
  -4 -17 -10   -0.94    1.66
   4  17  10   -0.81    1.50
  -4 -18 -10    0.97    1.59
   4  18  10   -0.16    1.66
  -4 -19 -10    4.35    1.37
   4  19  10    5.61    1.50
  -4 -20 -10    0.56    1.23
   4  20  10    0.04    1.39
  -4 -21 -10    2.92    1.10
   4  21  10    3.75    1.28
  -4  19 -11    0.11    1.14
   4 -19  11    0.83    1.57
  -4  18 -11   -0.94    2.36
   4 -18  11    0.27    1.68
  -4  17 -11    3.05    1.77
   4 -17  11    5.36    1.95
  -4  16 -11   -0.02    1.66
   4 -16  11    0.52    1.41
  -4  15 -11    0.97    1.48
   4 -15  11    0.43    1.71
  -4  14 -11    5.32    1.66
   4 -14  11    4.76    1.75
  -4  13 -11   -0.16    1.35
   4 -13  11   -0.38    1.84
  -4  12 -11    5.12    2.04
   4 -12  11    4.29    1.89
  -4  11 -11   15.31    1.98
   4 -11  11   14.10    2.13
  -4  10 -11   15.78    2.18
   4 -10  11   15.06    2.27
  -4   9 -11    0.94    1.59
   4  -9  11    0.76    1.68
  -4   8 -11   18.81    2.40
   4  -8  11   18.47    2.58
  -4   7 -11    2.90    1.46
   4  -7  11    5.28    1.93
  -4   6 -11   12.44    1.80
   4  -6  11   16.25    1.98
  -4   5 -11   17.42    2.22
   4  -5  11   17.44    2.33
  -4   4 -11    6.53    1.55
   4  -4  11    6.80    1.64
  -4   3 -11    1.55    1.55
   4  -3  11    3.14    1.62
  -4   2 -11   13.47    1.82
   4  -2  11   13.96    1.95
  -4   1 -11   17.15    2.07
   4  -1  11   13.69    1.93
  -4   0 -11    0.54    1.57
   4   0  11    0.38    1.82
  -4  -1 -11   18.38    2.96
   4   1  11   15.02    2.22
  -4  -2 -11   16.68    2.07
   4   2  11   18.86    3.08
  -4  -3 -11    3.50    1.66
   4   3  11    3.05    1.44
  -4  -4 -11    6.53    2.24
   4   4  11    6.76    2.07
  -4  -5 -11   21.01    2.74
   4   5  11   25.21    2.85
  -4  -6 -11   16.09    2.18
   4   6  11   16.25    2.45
  -4  -7 -11    3.68    2.04
   4   7  11    2.69    1.75
  -4  -8 -11   18.16    2.67
   4   8  11   22.69    2.40
  -4  -9 -11    1.93    1.84
   4   9  11    1.95    1.68
  -4 -10 -11   17.51    2.04
   4  10  11   16.00    1.84
  -4 -11 -11   16.00    2.83
   4  11  11   16.12    2.58
  -4 -12 -11    2.72    1.62
   4  12  11    4.29    1.59
  -4 -13 -11    0.74    1.89
   4  13  11   -0.29    1.68
  -4 -14 -11    6.78    2.13
   4  14  11    4.94    1.91
  -4 -15 -11    0.00    1.75
   4  15  11    0.38    1.62
  -4 -16 -11   -0.29    2.36
   4  16  11    1.35    2.02
  -4 -17 -11    5.25    1.71
   4  17  11    7.92    1.71
  -4 -18 -11    0.18    1.89
   4  18  11   -0.11    2.07
  -4 -19 -11    0.61    1.75
   4  19  11    0.27    1.53
  -4 -20 -11   -0.07    1.37
   4  20  11    0.94    3.41
  -4  18 -12   -0.31    2.07
   4 -18  12    0.36    1.23
  -4  17 -12    5.30    1.84
   4 -17  12    6.67    1.68
  -4  16 -12    0.40    1.10
   4 -16  12    0.79    1.53
  -4  15 -12    1.77    1.55
   4 -15  12    1.39    2.07
  -4  14 -12    0.11    2.09
   4 -14  12    0.63    1.80
  -4  13 -12    0.85    1.57
   4 -13  12   -0.83    1.86
  -4  12 -12    4.60    1.98
   4 -12  12    5.54    2.22
  -4  11 -12    6.94    1.98
   4 -11  12    7.07    2.07
  -4  10 -12    1.28    1.73
   4 -10  12    1.39    1.93
  -4   9 -12   26.49    2.24
   4  -9  12   24.74    2.31
  -4   8 -12    8.84    2.54
   4  -8  12    9.43    2.76
  -4   7 -12   26.85    2.45
   4  -7  12   26.44    2.85
  -4   6 -12    0.56    1.57
   4  -6  12    1.39    1.68
  -4   5 -12   36.30    2.83
   4  -5  12   37.51    3.14
  -4   4 -12    2.83    1.80
   4  -4  12   -0.13    1.95
  -4   3 -12   -0.09    1.50
   4  -3  12   -0.49    1.68
  -4   2 -12   -0.07    1.59
   4  -2  12    0.13    1.66
  -4   1 -12   11.00    2.00
   4  -1  12   10.53    1.98
  -4   0 -12    0.29    1.89
   4   0  12    0.04    2.00
  -4  -1 -12   10.37    2.51
   4   1  12    9.41    2.27
  -4  -2 -12   -0.72    1.84
   4   2  12   -0.65    2.54
  -4  -3 -12    0.63    2.07
   4   3  12    0.04    1.91
  -4  -4 -12    1.23    2.45
   4   4  12    3.08    2.27
  -4  -5 -12   35.49    3.52
   4   5  12   35.74    3.84
  -4  -6 -12    0.27    2.18
   4   6  12    1.12    1.98
  -4  -7 -12   30.89    2.65
   4   7  12   31.31    2.42
  -4  -8 -12    8.31    2.45
   4   8  12   11.27    2.20
  -4  -9 -12   30.21    2.85
   4   9  12   27.86    2.38
  -4 -10 -12    1.95    1.93
   4  10  12    2.33    1.89
  -4 -11 -12    7.41    2.69
   4  11  12    7.16    2.63
  -4 -12 -12    6.26    1.91
   4  12  12    7.88    1.84
  -4 -13 -12    2.07    2.22
   4  13  12    0.04    1.86
  -4 -14 -12   -0.11    2.07
   4  14  12   -0.63    2.13
  -4 -15 -12    3.43    2.31
   4  15  12    6.35    2.00
  -4 -16 -12    0.11    1.89
   4  16  12    0.70    1.75
  -4 -17 -12    5.45    1.50
   4  17  12    8.98    1.95
  -4 -18 -12    1.71    2.02
   4  18  12    0.88    1.89
  -4 -19 -12   -0.36    3.30
   4  19  12    2.18    2.33
  -4  17 -13    0.09    2.24
   4 -17  13    1.26    1.37
  -4  16 -13   -0.45    1.39
   4 -16  13   -0.45    1.10
  -4  15 -13   -0.25    1.71
   4 -15  13    2.33    2.69
  -4  14 -13    1.10    2.92
   4 -14  13    0.49    2.02
  -4  13 -13    0.56    1.46
   4 -13  13    1.35    1.71
  -4  12 -13    5.19    1.62
   4 -12  13    4.65    2.04
  -4  11 -13    2.09    2.02
   4 -11  13    1.30    1.73
  -4  10 -13    4.98    2.15
   4 -10  13    6.69    2.31
  -4   9 -13   14.39    2.09
   4  -9  13   13.27    2.36
  -4   8 -13   21.91    2.81
   4  -8  13   21.17    2.60
  -4   7 -13    1.19    1.98
   4  -7  13   -0.04    2.63
  -4   6 -13    0.27    1.71
   4  -6  13    0.20    2.11
  -4   5 -13    1.08    1.68
   4  -5  13    0.79    1.98
  -4   4 -13   -0.38    1.77
   4  -4  13    0.11    2.15
  -4   3 -13    1.48    1.84
   4  -3  13    0.79    1.73
  -4   2 -13   16.75    2.07
   4  -2  13   16.21    2.31
  -4   1 -13   28.75    2.54
   4  -1  13   31.34    2.72
  -4   0 -13   -0.47    1.75
   4   0  13   -0.97    1.84
  -4  -1 -13   31.22    3.70
   4   1  13   27.41    2.81
  -4  -2 -13   12.73    2.65
   4   2  13   17.22    4.09
  -4  -3 -13   -0.83    2.56
   4   3  13    0.49    2.09
  -4  -4 -13    3.82    3.01
   4   4  13    0.31    2.49
  -4  -5 -13   -0.13    1.98
   4   5  13   -0.67    2.07
  -4  -6 -13    0.02    2.11
   4   6  13    1.62    1.75
  -4  -7 -13    0.63    2.13
   4   7  13   -0.09    1.75
  -4  -8 -13   23.34    2.96
   4   8  13   20.29    2.76
  -4  -9 -13   15.91    2.20
   4   9  13   16.70    2.33
  -4 -10 -13    6.26    2.51
   4  10  13    6.11    2.54
  -4 -11 -13    2.51    2.90
   4  11  13    4.71    2.74
  -4 -12 -13    6.22    2.20
   4  12  13    4.49    2.02
  -4 -13 -13    0.72    1.98
   4  13  13    1.55    2.18
  -4 -14 -13    0.92    1.98
   4  14  13   -0.43    1.93
  -4 -15 -13    1.01    2.20
   4  15  13    1.17    1.86
  -4  13 -14    0.38    2.00
  -4  12 -14    1.01    1.89
   4 -12  14    1.03    1.84
  -4  11 -14    0.79    1.64
   4 -11  14    0.38    1.41
  -4  10 -14    2.54    2.00
   4 -10  14    2.69    2.22
  -4   9 -14    0.85    1.71
   4  -9  14    1.37    2.02
  -4   8 -14    0.74    1.73
   4  -8  14    0.27    2.02
  -4   7 -14    0.70    2.69
   4  -7  14    0.02    2.96
  -4   6 -14    0.25    2.20
   4  -6  14    0.04    2.40
  -4   5 -14   -0.74    1.86
   4  -5  14   -0.29    2.18
  -4   4 -14    2.40    2.24
   4  -4  14    0.83    2.09
  -4   3 -14   -0.97    2.13
   4  -3  14    1.68    2.38
  -4   2 -14    0.18    2.07
   4  -2  14    2.02    2.02
  -4   1 -14    0.00    1.95
   4  -1  14   -1.62    2.09
  -4   0 -14   34.86    3.14
   4   0  14   32.23    3.34
  -4  -1 -14    2.29    2.72
   4   1  14   -0.02    2.15
  -4  -2 -14    2.13    2.07
   4   2  14    0.72    2.11
  -4  -3 -14    1.23    2.31
   4   3  14    1.44    2.45
  -4  -4 -14   -0.47    2.33
   4   4  14   -0.11    2.22
  -4  -5 -14    0.16    2.09
   4   5  14   -0.94    2.51
  -4  -6 -14    1.23    2.04
   4   6  14    1.10    2.22
  -4  -7 -14    1.62    2.24
   4   7  14    1.80    2.15
  -4  -8 -14    0.65    2.67
   4   8  14    0.43    2.40
  -4  -9 -14    2.20    3.19
  -5   6  15    0.07    3.55
   5  -6 -15   -1.48    3.46
  -5   5  15    3.37    3.21
   5  -5 -15    0.09    2.76
  -5   4  15    0.34    3.12
   5  -4 -15    0.38    2.00
  -5   3  15    3.32    2.58
   5  -3 -15    2.96    2.29
  -5   2  15   -0.76    2.42
   5  -2 -15   -0.29    2.49
  -5   1  15   28.58    3.52
   5  -1 -15   28.64    3.17
  -5   0  15   -0.36    2.56
   5   0 -15    0.16    2.22
  -5  -1  15   17.06    3.23
   5   1 -15   18.61    2.99
  -5  -2  15    0.99    2.33
   5   2 -15   -2.07    2.42
  -5  -3  15    2.81    2.11
   5   3 -15    2.60    1.98
  -5  -4  15   -1.21    2.27
   5   4 -15    0.16    2.45
  -5  -5  15    2.94    2.47
   5   5 -15    0.54    2.56
  -5  -6  15    0.02    2.02
   5   6 -15    0.11    2.02
  -5  -7  15    2.63    1.95
   5   7 -15    3.39    1.75
  -5  -8  15   -0.36    2.09
   5   8 -15    0.20    1.84
  -5  -9  15    8.60    2.54
   5   9 -15    6.46    3.43
  -5 -10  15    0.40    1.77
   5  10 -15    0.18    1.39
  -5 -11  15    0.31    1.89
   5  11 -15   -0.25    1.98
  -5 -12  15    1.14    1.64
   5  12 -15    0.25    1.66
  -5 -13  15    5.25    4.20
   5  13 -15    7.81    4.00
   5 -13 -14    4.53    2.38
  -5  12  14    0.02    1.57
   5 -12 -14    0.13    1.64
  -5  11  14    0.74    2.51
   5 -11 -14   -0.67    2.22
  -5  10  14    1.59    1.80
   5 -10 -14    0.79    1.86
  -5   9  14   11.34    2.54
   5  -9 -14   10.46    1.68
  -5   8  14   -0.20    1.95
   5  -8 -14    0.67    1.71
  -5   7  14    1.68    3.01
   5  -7 -14    1.82    2.49
  -5   6  14    0.27    2.94
   5  -6 -14   -0.63    2.36
  -5   5  14    0.52    2.36
   5  -5 -14    0.90    1.91
  -5   4  14    6.53    2.40
   5  -4 -14    7.14    2.27
  -5   3  14    1.12    2.20
   5  -3 -14    1.84    1.84
  -5   2  14    2.18    2.00
   5  -2 -14    3.19    2.58
  -5   1  14    9.67    2.36
   5  -1 -14    6.51    2.04
  -5   0  14   15.56    2.36
   5   0 -14   12.66    2.33
  -5  -1  14    8.62    2.42
   5   1 -14    6.80    2.22
  -5  -2  14    0.99    2.33
   5   2 -14    4.33    2.18
  -5  -3  14    0.25    2.29
   5   3 -14    0.47    2.09
  -5  -4  14    7.14    2.13
   5   4 -14    7.21    1.93
  -5  -5  14    0.63    2.20
   5   5 -14   -1.30    2.11
  -5  -6  14   -0.13    2.54
   5   6 -14    0.97    2.81
  -5  -7  14    1.39    2.11
   5   7 -14    0.11    2.07
  -5  -8  14    2.29    1.82
   5   8 -14    0.09    1.64
  -5  -9  14    6.35    2.42
   5   9 -14    6.53    2.18
  -5 -10  14    3.14    1.73
   5  10 -14    2.81    1.71
  -5 -11  14   -1.14    1.84
   5  11 -14    0.29    1.30
  -5 -12  14    1.01    1.55
   5  12 -14    0.25    1.59
  -5 -13  14    1.10    2.00
   5  13 -14    1.64    1.62
  -5 -14  14    8.40    1.71
   5  14 -14    6.44    1.53
  -5 -15  14   -0.61    2.09
   5  15 -14   -0.58    2.11
  -5 -16  14   -0.20    1.59
   5  16 -14   -0.38    1.71
   5 -17 -13    0.27    1.23
  -5  16  13    0.47    1.77
   5 -16 -13    0.74    1.39
  -5  15  13    1.66    1.64
   5 -15 -13    4.87    2.58
  -5  14  13    4.15    2.63
   5 -14 -13    4.58    2.31
  -5  13  13   -0.90    1.82
   5 -13 -13    1.32    1.68
  -5  12  13    1.59    2.24
   5 -12 -13    2.31    1.71
  -5  11  13    5.32    2.72
   5 -11 -13    3.82    2.47
  -5  10  13    1.64    1.84
   5 -10 -13    3.32    2.18
  -5   9  13   -0.07    2.04
   5  -9 -13    0.63    1.75
  -5   8  13    1.77    2.11
   5  -8 -13    1.10    1.66
  -5   7  13   -0.36    2.63
   5  -7 -13    0.67    2.18
  -5   6  13    0.65    1.80
   5  -6 -13    2.13    2.20
  -5   5  13   32.91    3.03
   5  -5 -13   30.62    2.63
  -5   4  13   25.72    2.38
   5  -4 -13   24.85    2.33
  -5   3  13    0.47    2.51
   5  -3 -13    0.63    1.59
  -5   2  13   -1.55    1.82
   5  -2 -13    1.39    2.24
  -5   1  13    8.37    1.98
   5  -1 -13    8.93    1.98
  -5   0  13   -0.16    1.64
   5   0 -13    0.43    1.62
  -5  -1  13    9.09    2.09
   5   1 -13   10.66    1.86
  -5  -2  13   -0.11    1.98
   5   2 -13   -0.02    1.89
  -5  -3  13   -0.38    2.00
   5   3 -13    0.38    1.75
  -5  -4  13   25.28    2.83
   5   4 -13   27.36    2.51
  -5  -5  13   30.73    2.85
   5   5 -13   30.19    2.65
  -5  -6  13    0.94    1.93
   5   6 -13    1.55    1.86
  -5  -7  13   -0.25    1.80
   5   7 -13   -0.18    1.89
  -5  -8  13    2.02    1.77
   5   8 -13    1.28    1.66
  -5  -9  13   -0.07    1.66
   5   9 -13   -0.04    1.75
  -5 -10  13    0.79    1.73
   5  10 -13    3.57    1.73
  -5 -11  13    5.10    1.75
   5  11 -13    2.47    2.00
  -5 -12  13    3.95    1.73
   5  12 -13    1.80    1.44
  -5 -13  13    0.02    1.93
   5  13 -13    0.72    1.41
  -5 -14  13    4.09    1.68
   5  14 -13    1.55    1.41
  -5 -15  13    3.25    1.91
   5  15 -13    1.28    1.77
  -5 -16  13    0.22    1.86
   5  16 -13    0.04    1.50
  -5 -17  13    0.72    1.48
   5  17 -13    0.43    0.88
  -5  19  12    0.34    1.84
   5 -19 -12   -1.26    1.98
   5 -18 -12   -0.74    1.66
  -5  17  12   -0.22    2.11
   5 -17 -12   -2.51    2.38
  -5  16  12   -0.27    1.39
   5 -16 -12    0.65    2.18
  -5  15  12    1.19    1.98
   5 -15 -12    2.18    1.77
  -5  14  12    2.87    2.09
   5 -14 -12    1.03    1.75
  -5  13  12    3.17    2.29
   5 -13 -12    0.90    1.80
  -5  12  12    0.76    1.98
   5 -12 -12    1.75    1.91
  -5  11  12    1.30    2.13
   5 -11 -12    1.93    1.75
  -5  10  12   -0.34    2.20
   5 -10 -12   -0.31    1.75
  -5   9  12   -0.79    2.00
   5  -9 -12    0.52    1.46
  -5   8  12    0.65    2.00
   5  -8 -12    0.13    1.68
  -5   7  12    6.78    2.13
   5  -7 -12    8.06    2.18
  -5   6  12    2.02    1.93
   5  -6 -12    0.45    1.59
  -5   5  12    0.36    1.53
   5  -5 -12    1.80    1.44
  -5   4  12    1.26    1.55
   5  -4 -12    0.70    1.32
  -5   3  12    4.51    2.38
   5  -3 -12    3.79    1.50
  -5   2  12   12.48    2.00
   5  -2 -12   13.47    2.15
  -5   1  12    0.20    1.73
   5  -1 -12    0.29    1.39
  -5   0  12    4.62    1.73
   5   0 -12    4.65    1.46
  -5  -1  12   -1.64    1.68
   5   1 -12    1.14    1.50
  -5  -2  12   10.66    2.00
   5   2 -12   10.84    1.80
  -5  -3  12    3.14    1.59
   5   3 -12    2.99    1.53
  -5  -4  12    1.21    1.71
   5   4 -12    1.64    1.62
  -5  -5  12    0.58    1.55
   5   5 -12   -0.27    2.02
  -5  -6  12    0.74    1.50
   5   6 -12    0.45    1.55
  -5  -7  12    9.67    1.98
   5   7 -12    6.71    1.48
  -5  -8  12    3.52    2.02
   5   8 -12    1.37    1.64
  -5  -9  12    1.62    1.66
   5   9 -12    1.01    1.75
  -5 -10  12    1.19    1.48
   5  10 -12    0.22    1.59
  -5 -11  12    1.14    1.53
   5  11 -12    0.25    1.64
  -5 -12  12   -1.21    1.64
   5  12 -12    1.06    1.44
  -5 -13  12    2.56    1.86
   5  13 -12    1.01    1.59
  -5 -14  12    1.80    1.59
   5  14 -12    1.98    1.21
  -5 -15  12   -0.54    1.41
   5  15 -12   -0.67    1.39
  -5 -16  12   -0.22    2.20
   5  16 -12   -0.85    1.89
  -5 -17  12    0.18    1.26
   5  17 -12    0.00    1.46
  -5 -18  12    0.49    1.71
  -5  20  11    0.88    1.48
   5 -20 -11   -0.07    1.08
  -5  18  11   -0.16    2.15
   5 -18 -11    2.00    1.98
  -5  17  11    0.04    1.75
   5 -17 -11   -0.43    1.48
  -5  16  11    0.20    1.89
   5 -16 -11   -0.36    2.15
  -5  15  11   14.50    2.67
   5 -15 -11   14.82    1.84
  -5  14  11    7.21    2.02
   5 -14 -11    5.21    1.80
  -5  13  11    5.48    2.13
   5 -13 -11    6.04    1.64
  -5  12  11   26.22    2.49
   5 -12 -11   28.60    2.94
  -5  11  11    1.19    1.59
   5 -11 -11    2.81    1.44
  -5  10  11   16.14    2.42
   5 -10 -11   16.79    2.04
  -5   9  11    1.48    1.91
   5  -9 -11    0.70    1.95
  -5   8  11    4.09    1.55
   5  -8 -11    5.54    1.46
  -5   7  11   22.65    2.22
   5  -7 -11   23.77    2.02
  -5   6  11    5.61    1.84
   5  -6 -11    4.51    1.66
  -5   5  11   55.22    3.28
   5  -5 -11   51.04    2.90
  -5   4  11   21.48    2.20
   5  -4 -11   20.79    2.07
  -5   3  11    0.56    1.84
   5  -3 -11   -0.40    1.48
  -5   2  11    1.66    1.66
   5  -2 -11    2.76    1.71
  -5   1  11    1.57    1.53
   5  -1 -11    2.56    1.57
  -5   0  11   -0.81    1.44
   5   0 -11   -0.38    1.37
  -5  -1  11    0.58    1.66
   5   1 -11    0.52    1.41
  -5  -2  11    3.23    1.50
   5   2 -11    3.14    1.37
  -5  -3  11   -0.63    1.41
   5   3 -11    0.40    1.23
  -5  -4  11   17.15    1.89
   5   4 -11   18.20    2.04
  -5  -5  11   43.19    2.99
   5   5 -11   46.22    2.81
  -5  -6  11    4.44    1.53
   5   6 -11    5.34    1.64
  -5  -7  11   21.32    1.93
   5   7 -11   18.09    1.77
  -5  -8  11    3.57    1.91
   5   8 -11    5.54    2.02
  -5  -9  11    0.34    1.26
   5   9 -11    0.70    1.35
  -5 -10  11   15.24    2.13
   5  10 -11   14.21    2.13
  -5 -11  11    2.47    1.30
   5  11 -11    1.98    1.30
  -5 -12  11   28.62    2.81
   5  12 -11   26.69    2.33
  -5 -13  11    8.69    1.39
   5  13 -11    7.90    1.44
  -5 -14  11    6.26    1.48
   5  14 -11    5.99    1.93
  -5 -15  11   10.19    2.07
   5  15 -11   12.64    1.91
  -5 -16  11    0.63    1.71
   5  16 -11   -0.11    2.11
  -5 -17  11    0.29    1.53
   5  17 -11   -0.45    2.24
  -5 -18  11    0.99    1.37
   5  18 -11    0.25    1.23
  -5 -19  11    0.11    1.19
  -5  20  10    0.31    1.75
   5 -20 -10    0.40    1.19
  -5  19  10    1.48    1.73
   5 -19 -10    0.04    1.19
  -5  18  10    0.16    1.75
   5 -18 -10   -0.29    1.44
  -5  17  10    1.93    2.27
   5 -17 -10    0.92    1.66
  -5  16  10   18.14    2.22
   5 -16 -10   15.89    2.18
  -5  15  10    0.97    1.73
   5 -15 -10    1.75    1.53
  -5  14  10    0.07    1.95
   5 -14 -10    1.21    2.15
  -5  13  10   59.26    3.10
   5 -13 -10   67.79    4.40
  -5  12  10    7.52    2.00
   5 -12 -10    8.08    1.59
  -5  11  10   38.68    2.54
   5 -11 -10   34.86    2.47
  -5  10  10    8.71    1.75
   5 -10 -10    8.64    1.48
  -5   9  10    2.63    1.71
   5  -9 -10    3.84    1.46
  -5   8  10    1.01    1.32
   5  -8 -10   -0.16    1.35
  -5   7  10   15.33    1.68
   5  -7 -10   16.81    1.62
  -5   6  10   20.88    2.15
   5  -6 -10   23.75    1.93
  -5   5  10    0.18    1.91
   5  -5 -10    1.59    1.28
  -5   4  10    3.52    1.53
   5  -4 -10    4.71    1.39
  -5   3  10  161.73    5.97
   5  -3 -10  158.93    5.45
  -5   2  10    6.40    1.71
   5  -2 -10    4.69    2.22
  -5   1  10   11.83    1.66
   5  -1 -10   12.77    1.37
  -5   0  10    1.41    1.30
   5   0 -10    0.45    1.12
  -5  -1  10   13.60    1.77
   5   1 -10   11.76    1.68
  -5  -2  10    6.11    1.77
   5   2 -10    7.68    1.77
  -5  -3  10  157.08    6.08
   5   3 -10  147.21    6.51
  -5  -4  10    5.10    1.35
   5   4 -10    2.90    1.30
  -5  -5  10    1.39    1.17
   5   5 -10   -0.56    1.10
  -5  -6  10   20.25    1.91
   5   6 -10   20.38    1.98
  -5  -7  10   13.38    1.89
   5   7 -10   11.61    1.98
  -5  -8  10    1.26    1.21
   5   8 -10    1.21    1.30
  -5  -9  10    3.19    1.75
   5   9 -10    4.04    1.66
  -5 -10  10    5.90    1.28
   5  10 -10    5.01    1.35
  -5 -11  10   31.04    2.33
   5  11 -10   29.25    2.60
  -5 -12  10    8.15    1.57
   5  12 -10    7.00    1.37
  -5 -13  10   54.39    2.83
   5  13 -10   55.02    3.05
  -5 -14  10    0.02    1.53
   5  14 -10    1.28    1.59
  -5 -15  10    0.29    1.35
   5  15 -10    0.20    1.19
  -5 -16  10   10.77    1.57
   5  16 -10    8.91    1.48
  -5 -17  10    0.04    1.41
   5  17 -10    0.83    1.17
  -5 -18  10    0.07    1.01
   5  18 -10    0.79    1.37
  -5 -19  10    0.04    0.97
   5  19 -10   -0.27    1.41
  -5 -20  10    0.22    1.10
   5  20 -10   -0.09    1.59
  -5  21   9    0.90    2.51
   5 -21  -9   -0.02    1.66
  -5  20   9    2.27    1.66
   5 -20  -9    0.81    1.48
  -5  19   9    2.96    1.73
   5 -19  -9    2.00    1.82
  -5  18   9    0.92    1.93
   5 -18  -9    0.63    1.44
  -5  17   9    5.81    1.73
   5 -17  -9    8.55    2.09
  -5  16   9    5.66    1.95
   5 -16  -9    5.84    1.59
  -5  15   9   -0.49    1.64
   5 -15  -9    1.50    1.55
  -5  14   9   61.73    3.12
   5 -14  -9   60.14    3.14
  -5  13   9   15.71    2.36
   5 -13  -9   16.93    1.91
  -5  12   9    4.38    1.44
   5 -12  -9    6.44    1.48
  -5  11   9   19.21    2.02
   5 -11  -9   20.14    1.86
  -5  10   9    4.69    1.64
   5 -10  -9    3.19    1.39
  -5   9   9   -0.45    1.35
   5  -9  -9    0.79    1.06
  -5   8   9    7.77    1.66
   5  -8  -9    4.92    1.37
  -5   7   9    8.19    1.57
   5  -7  -9    5.77    1.55
  -5   6   9  108.96    3.75
   5  -6  -9  108.13    4.18
  -5   5   9   61.57    2.83
   5  -5  -9   62.85    2.72
  -5   4   9  403.24   12.55
   5  -4  -9  406.49   12.35
  -5   3   9   35.53    2.47
   5  -3  -9   39.15    2.31
  -5   2   9   60.36    2.92
   5  -2  -9   60.72    4.18
  -5   1   9   -0.04    1.17
   5  -1  -9    0.34    1.03
  -5   0   9    1.03    1.17
   5   0  -9   -0.43    1.17
  -5  -1   9   -0.43    1.01
   5   1  -9    0.25    0.99
  -5  -2   9   59.28    2.76
   5   2  -9   61.95    2.81
  -5  -3   9   36.41    1.95
   5   3  -9   36.27    2.00
  -5  -4   9  384.43   11.54
   5   4  -9  389.30   10.77
  -5  -5   9   55.83    3.57
   5   5  -9   54.52    3.23
  -5  -6   9   90.08    3.55
   5   6  -9   86.22    3.48
  -5  -7   9    8.35    1.35
   5   7  -9    6.69    1.26
  -5  -8   9    3.57    1.55
   5   8  -9    3.46    1.53
  -5  -9   9    1.10    1.01
   5   9  -9   -0.13    1.08
  -5 -10   9    3.46    1.41
   5  10  -9    2.81    1.55
  -5 -11   9   13.38    1.46
   5  11  -9   15.58    1.57
  -5 -12   9    6.13    1.35
   5  12  -9    5.95    1.41
  -5 -13   9   13.04    1.73
   5  13  -9   13.36    1.75
  -5 -14   9   55.89    2.92
   5  14  -9   44.13    2.31
  -5 -15   9    1.10    1.30
   5  15  -9    0.07    1.17
  -5 -16   9    4.44    1.39
   5  16  -9    4.00    1.19
  -5 -17   9    5.97    1.41
   5  17  -9    3.77    1.41
  -5 -18   9    0.97    0.99
   5  18  -9    0.18    1.21
  -5 -19   9    1.50    1.06
   5  19  -9    1.03    0.92
  -5 -20   9    0.18    0.83
   5  20  -9   -0.47    0.92
  -5 -21   9    0.09    0.65
   5  21  -9   -0.09    0.45
  -5  22   8    0.02    1.50
  -5  21   8    0.18    1.39
   5 -21  -8    0.85    1.35
  -5  20   8    4.31    1.57
   5 -20  -8    1.71    1.35
  -5  19   8    0.67    1.59
   5 -19  -8    0.36    1.64
  -5  18   8   10.33    2.69
   5 -18  -8   17.24    1.95
  -5  17   8   43.95    2.90
   5 -17  -8   49.41    2.81
  -5  16   8    5.23    1.68
   5 -16  -8    6.35    1.50
  -5  15   8    2.54    1.62
   5 -15  -8    2.58    1.41
  -5  14   8   12.97    1.80
   5 -14  -8   15.06    1.71
  -5  13   8    2.94    1.66
   5 -13  -8    2.07    1.39
  -5  12   8    1.01    1.32
   5 -12  -8   -0.40    1.21
  -5  11   8    0.20    1.37
   5 -11  -8    0.58    1.19
  -5  10   8   13.63    1.73
   5 -10  -8   14.23    1.32
  -5   9   8   14.70    1.68
   5  -9  -8   19.84    1.66
  -5   8   8   15.60    1.66
   5  -8  -8   15.38    1.66
  -5   7   8   37.53    2.00
   5  -7  -8   34.86    1.98
  -5   6   8   56.14    2.92
   5  -6  -8   57.17    2.63
  -5   5   8   11.69    1.41
   5  -5  -8   14.19    1.37
  -5   4   8  260.57    7.77
   5  -4  -8  250.87    8.42
  -5   3   8    0.13    1.19
   5  -3  -8    0.45    1.08
  -5   2   8    4.87    1.91
   5  -2  -8    1.21    1.10
  -5   1   8   96.10    3.84
   5  -1  -8   96.39    3.93
  -5   0   8    1.66    1.19
   5   0  -8    1.30    1.17
  -5  -1   8   90.75    4.18
   5   1  -8  103.30    4.22
  -5  -2   8    2.15    1.10
   5   2  -8    2.04    1.19
  -5  -3   8    0.63    1.12
   5   3  -8    2.51    1.01
  -5  -4   8  248.62    7.83
   5   4  -8  241.17    7.79
  -5  -5   8    8.87    1.19
   5   5  -8    9.36    1.23
  -5  -6   8   50.01    2.54
   5   6  -8   50.87    2.47
  -5  -7   8   25.70    1.68
   5   7  -8   25.52    1.82
  -5  -8   8   14.21    1.48
   5   8  -8   11.56    1.46
  -5  -9   8   14.34    1.39
   5   9  -8   13.42    1.37
  -5 -10   8   10.62    1.30
   5  10  -8   10.35    1.41
  -5 -11   8    0.31    1.39
   5  11  -8   -0.52    0.99
  -5 -12   8    0.20    0.99
   5  12  -8    0.43    1.28
  -5 -13   8    2.87    1.17
   5  13  -8    3.52    1.19
  -5 -14   8    8.89    1.41
   5  14  -8   10.55    1.44
  -5 -15   8    1.89    1.26
   5  15  -8    2.56    1.19
  -5 -16   8    3.86    1.19
   5  16  -8    3.50    1.32
  -5 -17   8   32.48    2.02
   5  17  -8   27.43    2.02
  -5 -18   8    9.97    1.19
   5  18  -8    8.33    1.14
  -5 -19   8   -0.58    0.94
   5  19  -8    0.43    1.32
  -5 -20   8    1.59    0.61
   5  20  -8    1.41    0.83
  -5 -21   8    0.07    0.67
   5  21  -8    0.27    0.92
  -5  23   7    0.70    0.83
   5 -23  -7    0.83    1.35
  -5  22   7   -0.04    1.48
   5 -22  -7    0.61    1.08
  -5  21   7    0.40    1.28
   5 -21  -7   -0.40    1.21
  -5  20   7   -0.11    1.30
   5 -20  -7    1.41    1.10
  -5  19   7    7.61    1.41
   5 -19  -7    6.40    1.21
  -5  18   7   15.31    1.66
   5 -18  -7   19.51    1.82
  -5  17   7    9.88    1.53
   5 -17  -7    7.90    1.68
  -5  16   7    1.64    1.80
   5 -16  -7    3.37    1.44
  -5  15   7    1.62    1.12
   5 -15  -7   -0.09    1.10
  -5  14   7   17.53    1.50
   5 -14  -7   17.10    1.48
  -5  13   7    0.22    1.64
   5 -13  -7    0.43    1.37
  -5  12   7    1.37    1.17
   5 -12  -7    1.91    0.92
  -5  11   7    3.93    1.59
   5 -11  -7    6.73    1.35
  -5  10   7   -0.34    1.01
   5 -10  -7    0.49    0.94
  -5   9   7   36.99    1.93
   5  -9  -7   36.66    1.73
  -5   8   7   21.68    1.89
   5  -8  -7   20.97    1.93
  -5   7   7   71.99    2.81
   5  -7  -7   67.50    2.90
  -5   6   7   19.08    1.50
   5  -6  -7   19.39    1.26
  -5   5   7  236.64    7.83
   5  -5  -7  242.79    7.77
  -5   4   7   28.69    2.07
   5  -4  -7   25.61    1.98
  -5   3   7    1.64    1.03
   5  -3  -7    3.73    1.08
  -5   2   7    3.39    1.19
   5  -2  -7    2.45    0.92
  -5   1   7   14.66    1.35
   5  -1  -7   17.58    1.30
  -5   0   7   -0.18    0.90
   5   0  -7    0.13    0.83
  -5  -1   7   16.25    1.53
   5   1  -7   15.60    1.35
  -5  -2   7    5.10    1.10
   5   2  -7    2.36    1.06
  -5  -3   7    3.75    1.28
   5   3  -7    4.60    1.21
  -5  -4   7   27.72    1.53
   5   4  -7   24.44    1.66
  -5  -5   7  207.95    8.24
   5   5  -7  222.52    6.80
  -5  -6   7   14.99    1.64
   5   6  -7   13.31    1.53
  -5  -7   7   58.25    2.85
   5   7  -7   63.64    2.85
  -5  -8   7   15.51    1.64
   5   8  -7   16.03    1.50
  -5  -9   7   23.68    1.41
   5   9  -7   25.21    1.64
  -5 -10   7    1.14    1.08
   5  10  -7    2.13    1.19
  -5 -11   7    3.17    0.99
   5  11  -7    2.92    1.01
  -5 -12   7    1.14    0.76
   5  12  -7    1.37    0.92
  -5 -13   7    0.25    0.72
   5  13  -7   -0.09    0.90
  -5 -14   7   15.76    1.21
   5  14  -7   11.34    1.30
  -5 -15   7    0.54    1.01
   5  15  -7    0.63    0.99
  -5 -16   7    1.19    0.74
   5  16  -7    0.81    1.08
  -5 -17   7    5.70    0.90
   5  17  -7    4.38    1.06
  -5 -18   7    9.99    1.14
   5  18  -7   10.17    1.23
  -5 -19   7    2.90    0.76
   5  19  -7    4.13    0.94
  -5 -20   7   -0.31    0.63
   5  20  -7   -0.02    0.56
   5 -24  -6    0.16    1.06
  -5  23   6   -0.25    1.03
  -5  22   6   -0.31    1.32
   5 -22  -6   -0.16    0.97
  -5  21   6    0.04    1.17
   5 -21  -6   -0.18    1.86
  -5  20   6    2.18    1.53
   5 -20  -6    1.44    1.06
  -5  19   6    1.66    1.44
   5 -19  -6    1.17    1.10
  -5  18   6    1.26    1.32
   5 -18  -6    1.62    1.03
  -5  17   6   14.82    1.59
   5 -17  -6   14.90    1.41
  -5  16   6    0.36    0.99
   5 -16  -6    0.72    1.08
  -5  15   6    0.94    1.19
   5 -15  -6    1.01    1.30
  -5  14   6    4.29    1.55
   5 -14  -6    2.33    1.73
  -5  13   6    0.11    0.99
   5 -13  -6    2.51    0.90
  -5  12   6   10.93    1.57
   5 -12  -6   11.52    1.46
  -5  11   6    0.88    0.92
   5 -11  -6    0.94    0.76
  -5  10   6   18.88    1.71
   5 -10  -6   18.38    1.53
  -5   9   6   64.54    2.60
   5  -9  -6   66.53    2.99
  -5   8   6   25.12    1.89
   5  -8  -6   26.06    1.75
  -5   7   6    0.88    0.88
   5  -7  -6   -0.43    0.83
  -5   6   6    0.61    0.79
   5  -6  -6    1.06    0.65
  -5   5   6   15.76    1.57
   5  -5  -6   14.19    1.32
  -5   4   6   32.91    2.02
   5  -4  -6   28.15    1.71
  -5   3   6   23.50    1.68
   5  -3  -6   22.02    1.48
  -5   2   6   66.58    4.04
   5  -2  -6   65.03    2.63
  -5   1   6   14.68    1.30
   5  -1  -6   12.28    1.89
  -5   0   6   38.50    1.91
   5   0  -6   34.93    1.95
  -5  -1   6   15.94    1.30
   5   1  -6   12.77    1.21
  -5  -2   6   65.41    2.40
   5   2  -6   63.61    2.49
  -5  -3   6   23.79    1.44
   5   3  -6   23.59    1.48
  -5  -4   6   32.44    1.80
   5   4  -6   32.97    1.64
  -5  -5   6   13.76    1.14
   5   5  -6   12.17    1.26
  -5  -6   6    0.56    0.65
   5   6  -6    1.03    0.76
  -5  -7   6    0.54    0.92
   5   7  -6   -0.70    1.03
  -5  -8   6   23.88    1.28
   5   8  -6   24.24    1.32
  -5  -9   6   54.50    2.33
   5   9  -6   56.63    2.67
  -5 -10   6   14.73    1.26
   5  10  -6   16.59    1.26
  -5 -11   6    0.81    0.72
   5  11  -6    1.41    0.76
  -5 -12   6    9.16    0.88
   5  12  -6    9.79    0.97
  -5 -13   6    1.50    0.67
   5  13  -6    1.30    0.85
  -5 -14   6    1.53    0.65
   5  14  -6    1.84    0.90
  -5 -15   6    0.72    0.81
   5  15  -6    0.90    1.06
  -5 -16   6    0.74    0.79
   5  16  -6    0.38    0.90
  -5 -17   6   10.26    1.03
   5  17  -6    9.14    1.32
  -5 -18   6    0.72    0.72
   5  18  -6    2.09    0.85
  -5 -19   6    0.31    0.63
   5  19  -6    0.34    0.67
  -5 -20   6    0.81    0.40
   5  20  -6    0.52    0.54
  -5  24   5   -0.13    0.99
   5 -24  -5    0.58    0.92
  -5  23   5    0.27    0.99
   5 -23  -5   -0.99    1.50
  -5  22   5    0.16    1.26
   5 -22  -5   -0.07    1.03
  -5  21   5    0.22    0.94
   5 -21  -5    0.45    0.94
  -5  20   5    1.71    1.30
   5 -20  -5    1.46    1.64
  -5  19   5   -0.74    1.30
   5 -19  -5    0.07    1.14
  -5  18   5   15.89    1.75
   5 -18  -5   11.85    1.48
  -5  17   5    0.81    1.32
   5 -17  -5    1.01    1.23
  -5  16   5    0.94    1.30
   5 -16  -5    1.17    1.01
  -5  15   5    9.38    1.26
   5 -15  -5    9.85    1.10
  -5  14   5   -0.74    0.92
   5 -14  -5    0.47    0.85
  -5  13   5    0.63    1.08
   5 -13  -5    0.16    1.17
  -5  12   5    3.08    1.12
   5 -12  -5    1.66    0.90
  -5  11   5   23.68    1.57
   5 -11  -5   25.21    1.68
  -5  10   5   66.69    2.67
   5 -10  -5   65.48    2.74
  -5   9   5   11.52    1.26
   5  -9  -5   13.36    1.17
  -5   8   5    6.67    1.01
   5  -8  -5    5.12    0.92
  -5   7   5   27.27    1.39
   5  -7  -5   28.80    1.55
  -5   6   5   40.27    2.04
   5  -6  -5   39.66    2.00
  -5   5   5   23.19    1.37
   5  -5  -5   24.36    1.57
  -5   4   5   65.14    2.60
   5  -4  -5   63.03    2.69
  -5   3   5    1.82    0.76
   5  -3  -5    2.33    0.70
  -5   2   5   22.65    1.32
   5  -2  -5   24.62    1.35
  -5   1   5    8.26    0.88
   5  -1  -5    7.81    1.17
  -5   0   5    0.40    0.72
   5   0  -5   -0.67    0.67
  -5  -1   5    6.89    0.83
   5   1  -5    8.22    0.85
  -5  -2   5   21.55    1.32
   5   2  -5   23.59    1.32
  -5  -3   5    1.62    0.76
   5   3  -5    1.44    0.81
  -5  -4   5   64.06    2.65
   5   4  -5   67.27    2.67
  -5  -5   5   25.03    1.41
   5   5  -5   23.30    1.44
  -5  -6   5   35.11    2.29
   5   6  -5   38.70    1.89
  -5  -7   5   26.96    1.37
   5   7  -5   23.82    1.37
  -5  -8   5    7.68    0.81
   5   8  -5    6.02    0.92
  -5  -9   5   11.34    1.06
   5   9  -5   12.62    1.19
  -5 -10   5   58.83    2.13
   5  10  -5   58.88    3.23
  -5 -11   5   19.84    1.14
   5  11  -5   22.45    1.28
  -5 -12   5    1.17    0.83
   5  12  -5    1.48    0.74
  -5 -13   5    0.20    0.83
   5  13  -5    0.63    1.32
  -5 -14   5   -0.13    0.65
   5  14  -5    0.22    0.88
  -5 -15   5    7.16    0.94
   5  15  -5    7.39    0.88
  -5 -16   5   -0.16    0.70
   5  16  -5    0.20    0.79
  -5 -17   5    0.70    0.70
   5  17  -5    0.92    0.74
  -5 -18   5    7.65    0.85
   5  18  -5    7.14    1.19
  -5 -19   5   -0.02    0.49
   5  19  -5    0.38    0.56
  -5  24   4    0.49    0.97
  -5  23   4    0.36    0.79
   5 -23  -4   -0.22    1.41
  -5  22   4    0.54    0.90
   5 -22  -4   -0.07    0.94
  -5  21   4    2.36    1.08
   5 -21  -4    2.72    1.08
  -5  20   4    4.58    0.94
   5 -20  -4    5.95    1.17
  -5  19   4    6.94    1.17
   5 -19  -4    7.25    1.08
  -5  18   4    5.75    1.10
   5 -18  -4    6.04    0.85
  -5  17   4   40.76    2.15
   5 -17  -4   37.17    1.95
  -5  16   4   32.21    1.68
   5 -16  -4   33.18    1.84
  -5  15   4   38.95    2.04
   5 -15  -4   38.70    2.00
  -5  14   4    5.12    1.10
   5 -14  -4    5.66    1.01
  -5  13   4   -0.07    0.85
   5 -13  -4    0.09    0.99
  -5  12   4   21.12    1.62
   5 -12  -4   21.44    1.39
  -5  11   4    0.56    0.90
   5 -11  -4    0.29    0.74
  -5  10   4   55.24    2.31
   5 -10  -4   54.37    2.36
  -5   9   4   48.15    2.20
   5  -9  -4   47.23    2.29
  -5   8   4   33.27    1.59
   5  -8  -4   33.49    1.66
  -5   7   4   99.89    3.50
   5  -7  -4  104.54    4.92
  -5   6   4   98.86    3.52
   5  -6  -4   97.26    3.84
  -5   5   4  160.50    4.98
   5  -5  -4  163.01    5.52
  -5   4   4    6.82    0.94
   5  -4  -4    6.91    0.83
  -5   3   4    0.99    0.70
   5  -3  -4   -0.13    0.63
  -5   2   4   16.03    1.01
   5  -2  -4   17.76    1.10
  -5   1   4  297.29   11.94
   5  -1  -4  300.21   12.01
  -5   0   4   52.35    2.11
   5   0  -4   53.15    2.18
  -5  -1   4  306.56    9.18
   5   1  -4  303.19    8.62
  -5  -2   4   18.16    1.21
   5   2  -4   18.70    1.14
  -5  -3   4    0.43    0.61
   5   3  -4    0.07    0.65
  -5  -4   4    5.75    0.76
   5   4  -4    4.53    0.81
  -5  -5   4  149.14    5.07
   5   5  -4  153.85    4.94
  -5  -6   4   90.30    3.12
   5   6  -4   93.76    3.12
  -5  -7   4   97.31    3.88
   5   7  -4   96.32    3.59
  -5  -8   4   31.72    1.53
   5   8  -4   34.64    1.55
  -5  -9   4   47.77    2.07
   5   9  -4   46.56    2.04
  -5 -10   4   49.99    2.15
   5  10  -4   47.88    2.11
  -5 -11   4   -0.04    0.49
   5  11  -4    0.56    0.70
  -5 -12   4   20.72    1.10
   5  12  -4   18.65    1.06
  -5 -13   4   -0.31    0.70
   5  13  -4    0.29    0.58
  -5 -14   4    6.85    0.90
   5  14  -4    4.92    0.83
  -5 -15   4   38.25    2.58
   5  15  -4   36.05    1.89
  -5 -16   4   29.38    1.66
   5  16  -4   26.49    2.29
  -5 -17   4   32.21    1.62
   5  17  -4   29.00    1.59
  -5 -18   4    3.37    0.61
   5  18  -4    2.51    0.67
  -5 -19   4    2.33    0.38
   5 -24  -3    0.18    0.70
  -5  23   3    0.38    1.17
   5 -23  -3    0.83    0.99
  -5  22   3    0.20    0.79
   5 -22  -3   -0.38    0.83
  -5  21   3    6.53    1.06
   5 -21  -3    3.64    0.99
  -5  20   3    5.43    1.12
   5 -20  -3    4.00    1.01
  -5  19   3    5.68    1.19
   5 -19  -3    4.83    1.08
  -5  18   3   22.90    2.13
   5 -18  -3   19.33    1.59
  -5  17   3   12.05    1.12
   5 -17  -3   13.58    1.37
  -5  16   3   25.16    1.68
   5 -16  -3   22.99    1.41
  -5  15   3    0.11    1.06
   5 -15  -3   -0.09    0.76
  -5  14   3   18.14    1.35
   5 -14  -3   18.14    1.21
  -5  13   3    3.73    0.81
   5 -13  -3    3.61    0.72
  -5  12   3    0.85    0.79
   5 -12  -3    0.40    0.83
  -5  11   3   74.19    2.76
   5 -11  -3   82.45    3.17
  -5  10   3   -0.25    0.72
   5 -10  -3    0.61    0.67
  -5   9   3   40.63    1.73
   5  -9  -3   39.71    1.75
  -5   8   3  231.45    9.67
   5  -8  -3  231.99    7.45
  -5   7   3  542.39   14.12
   5  -7  -3  546.32   15.04
  -5   6   3  459.76   13.40
   5  -6  -3  477.70   13.74
  -5   5   3    1.30    0.79
   5  -5  -3    1.35    0.70
  -5   4   3   32.46    1.57
   5  -4  -3   32.75    1.82
  -5   3   3  136.46    4.65
   5  -3  -3  136.01    5.43
  -5   2   3  241.75    7.83
   5  -2  -3  243.28    8.31
  -5   1   3  110.28    5.99
   5  -1  -3  114.32    6.13
  -5   0   3    0.07    0.63
   5   0  -3   -0.07    0.61
  -5  -1   3  110.48    3.97
   5   1  -3  112.03    4.24
  -5  -2   3  250.94    8.15
   5   2  -3  250.24    7.92
  -5  -3   3  132.73    4.76
   5   3  -3  135.94    4.80
  -5  -4   3   32.14    1.68
   5   4  -3   32.19    1.68
  -5  -5   3    1.03    0.61
   5   5  -3    0.85    0.61
  -5  -6   3  443.80   12.88
   5   6  -3  453.74   13.00
  -5  -7   3  504.61   14.03
   5   7  -3  528.31   13.78
  -5  -8   3  213.34    6.46
   5   8  -3  212.10    6.40
  -5  -9   3   38.09    2.47
   5   9  -3   39.46    1.71
  -5 -10   3    0.52    0.56
   5  10  -3    0.63    0.47
  -5 -11   3   68.22    2.45
   5  11  -3   66.15    2.47
  -5 -12   3    0.52    0.58
   5  12  -3    1.08    0.54
  -5 -13   3    3.93    0.74
   5  13  -3    3.43    0.72
  -5 -14   3   17.91    1.19
   5  14  -3   15.04    1.06
  -5 -15   3    0.81    0.65
   5  15  -3    0.20    0.65
  -5 -16   3   20.14    1.28
   5  16  -3   19.24    1.28
  -5 -17   3    8.22    0.99
   5  17  -3    7.79    0.76
  -5 -18   3    9.43    1.06
   5  18  -3    9.79    0.76
  -5  23   2    0.00    0.54
   5 -23  -2    0.04    0.56
  -5  22   2    0.11    0.72
   5 -22  -2    0.29    0.72
  -5  21   2    8.82    0.92
   5 -21  -2    8.60    1.01
  -5  20   2    3.82    0.88
   5 -20  -2    4.04    0.90
  -5  19   2    1.48    0.99
   5 -19  -2    0.97    0.74
  -5  18   2   11.54    1.73
   5 -18  -2    9.58    1.06
  -5  17   2    5.81    1.12
   5 -17  -2    5.93    0.90
  -5  16   2   14.75    1.21
   5 -16  -2   13.42    1.32
  -5  15   2    8.69    1.17
   5 -15  -2    7.39    1.06
  -5  14   2   45.81    2.18
   5 -14  -2   47.72    2.07
  -5  13   2   -0.47    0.65
   5 -13  -2   -0.13    0.70
  -5  12   2    1.95    0.97
   5 -12  -2    2.07    0.79
  -5  11   2  108.98    3.95
   5 -11  -2  104.65    3.52
  -5  10   2   46.73    1.98
   5 -10  -2   45.43    1.84
  -5   9   2  216.64   11.54
   5  -9  -2  216.61    6.53
  -5   8   2  437.49   11.99
   5  -8  -2  439.33   12.37
  -5   7   2  290.64    8.19
   5  -7  -2  293.54    8.51
  -5   6   2  120.32    5.14
   5  -6  -2  124.27    4.49
  -5   5   2   49.47    2.04
   5  -5  -2   50.75    2.27
  -5   4   2    2.49    0.63
   5  -4  -2    2.18    0.58
  -5   3   2  723.11   19.37
   5  -3  -2  715.46   20.83
  -5   2   2  768.79   20.97
   5  -2  -2  771.48   22.38
  -5   1   2  723.65   28.49
   5  -1  -2  693.12   27.36
  -5   0   2  661.45   19.30
   5   0  -2  640.57   19.06
  -5  -1   2  706.12   21.53
   5   1  -2  704.03   20.97
  -5  -2   2  775.07   21.44
   5   2  -2  782.80   21.91
  -5  -3   2  711.73   19.37
   5   3  -2  738.44   20.43
  -5  -4   2    2.85    0.61
   5   4  -2    2.58    0.67
  -5  -5   2   44.53    1.80
   5   5  -2   45.99    1.93
  -5  -6   2  117.62    4.56
   5   6  -2  122.09    3.97
  -5  -7   2  272.37    9.18
   5   7  -2  274.71    8.24
  -5  -8   2  407.59   11.36
   5   8  -2  414.91   11.45
  -5  -9   2  195.51    6.08
   5   9  -2  196.25    5.88
  -5 -10   2   42.58    1.82
   5  10  -2   39.60    1.80
  -5 -11   2   94.84    3.64
   5  11  -2   95.11    3.12
  -5 -12   2    2.07    0.67
   5  12  -2    1.71    0.79
  -5 -13   2    0.43    1.03
   5  13  -2    0.04    0.54
  -5 -14   2   44.96    2.67
   5  14  -2   47.25    1.98
  -5 -15   2    6.71    0.81
   5  15  -2    5.93    0.81
  -5 -16   2   11.96    1.01
   5  16  -2   11.94    1.03
  -5 -17   2    4.47    0.70
   5  17  -2    2.58    0.58
  -5 -18   2    5.14    0.79
   5  18  -2    5.77    0.63
   5 -23  -1    0.13    0.38
  -5  22   1    6.49    0.83
   5 -22  -1    7.21    1.41
  -5  21   1    9.45    0.94
   5 -21  -1    5.48    0.88
  -5  20   1    6.37    0.90
   5 -20  -1    6.22    0.90
  -5  19   1    1.35    0.85
   5 -19  -1    0.07    0.81
  -5  18   1    3.79    0.97
   5 -18  -1    1.53    1.23
  -5  17   1    6.35    1.03
   5 -17  -1    5.50    0.99
  -5  16   1    3.21    0.79
   5 -16  -1    3.66    0.90
  -5  15   1    5.25    0.85
   5 -15  -1    5.43    0.85
  -5  14   1   11.20    1.12
   5 -14  -1   12.08    1.01
  -5  13   1    1.48    0.72
   5 -13  -1    1.03    0.61
  -5  12   1  218.01    6.60
   5 -12  -1  212.82    6.62
  -5  11   1   25.30    1.39
   5 -11  -1   27.03    2.11
  -5  10   1    4.67    0.67
   5 -10  -1    5.16    0.70
  -5   9   1    2.36    0.67
   5  -9  -1    2.94    1.12
  -5   8   1   -0.25    0.61
   5  -8  -1   -0.02    0.70
  -5   7   1    4.53    0.67
   5  -7  -1    5.14    0.67
  -5   6   1   -0.07    0.74
   5  -6  -1    0.99    1.03
  -5   5   1  315.85    9.88
   5  -5  -1  320.25   10.15
  -5   4   1    8.13    0.85
   5  -4  -1    8.66    0.90
  -5   3   1  169.09    6.04
   5  -3  -1  167.14    6.24
  -5   2   1   94.43    3.68
   5  -2  -1   95.51    3.95
  -5   1   1  993.22   39.10
   5  -1  -1  984.55   38.14
  -5   0   1    0.79    0.61
   5   0  -1    0.65    0.63
  -5  -1   1  989.33   27.32
   5   1  -1  990.39   28.42
  -5  -2   1   97.85    3.48
   5   2  -1  102.27    3.88
  -5  -3   1  157.98    5.21
   5   3  -1  159.94    5.63
  -5  -4   1    7.79    0.74
   5   4  -1    7.12    0.76
  -5  -5   1  315.00   10.37
   5   5  -1  319.76   10.75
  -5  -6   1    0.99    0.43
   5   6  -1    0.20    0.47
  -5  -7   1    4.38    0.63
   5   7  -1    3.57    0.58
  -5  -8   1    0.25    0.52
   5   8  -1   -0.45    0.65
  -5  -9   1    2.45    0.61
   5   9  -1    2.60    0.63
  -5 -10   1    5.28    0.61
   5  10  -1    5.77    0.74
  -5 -11   1   24.62    1.30
   5  11  -1   24.31    1.19
  -5 -12   1  202.94    6.17
   5  12  -1  204.47    8.35
  -5 -13   1    0.74    0.63
   5  13  -1    0.45    0.67
  -5 -14   1   11.11    1.39
   5  14  -1   10.48    0.92
  -5 -15   1    5.28    0.70
   5  15  -1    4.49    0.76
  -5 -16   1    2.40    0.58
   5  16  -1    2.81    0.65
  -5 -17   1    4.47    0.90
   5  17  -1    2.94    0.99
  -5 -18   1    2.09    0.79
   5  18  -1    1.55    0.49
  -5  22   0    0.92    0.54
   5 -22   0    0.40    0.76
  -5  21   0    0.83    0.76
   5 -21   0    1.39    0.61
  -5  20   0   -0.25    0.94
   5 -20   0    0.34    0.65
  -5  19   0    1.50    0.79
   5 -19   0    1.41    0.74
  -5  18   0   10.12    1.55
   5 -18   0   11.49    1.14
  -5  17   0    0.56    1.10
   5 -17   0    0.27    0.58
  -5  16   0    0.54    0.81
   5 -16   0   -0.11    0.72
  -5  15   0    1.73    0.74
   5 -15   0    2.76    0.76
  -5  14   0    4.80    0.72
   5 -14   0    5.52    0.79
  -5  13   0   36.99    1.71
   5 -13   0   36.52    1.75
  -5  12   0   43.44    1.91
   5 -12   0   45.19    2.07
  -5  11   0  101.73    3.37
   5 -11   0  101.03    3.50
  -5  10   0   68.19    2.42
   5 -10   0   67.61    2.94
  -5   9   0    0.25    0.56
   5  -9   0    0.49    0.49
  -5   8   0    8.46    1.03
   5  -8   0    9.32    1.10
  -5   7   0    4.62    0.70
   5  -7   0    4.51    0.65
  -5   6   0    9.94    0.79
   5  -6   0    8.73    0.76
  -5   5   0   21.59    1.30
   5  -5   0   20.83    1.21
  -5   4   0  271.32    8.60
   5  -4   0  265.32    8.28
  -5   3   0  143.30    5.21
   5  -3   0  144.20    5.21
  -5   2   0    0.61    0.72
   5  -2   0    0.20    0.70
  -5   1   0   13.27    1.32
   5  -1   0   12.14    0.90
  -5   0   0 1325.25   35.65
   5   0   0 1335.56   50.24
  -5  -1   0   15.40    0.99
   5   1   0   13.92    0.99
  -5  -2   0    1.23    0.61
   5   2   0    0.70    0.56
  -5  -3   0  143.19    4.96
   5   3   0  144.99    5.16
  -5  -4   0  255.81    8.01
   5   4   0  259.60    8.17
  -5  -5   0   20.76    1.06
   5   5   0   20.52    1.08
  -5  -6   0    8.35    0.76
   5   6   0    7.92    0.76
  -5  -7   0    4.65    0.79
   5   7   0    4.94    0.81
  -5  -8   0    8.24    0.88
   5   8   0    7.77    0.72
  -5  -9   0    0.07    0.54
   5   9   0   -0.74    0.63
  -5 -10   0   69.18    2.67
   5  10   0   64.00    2.38
  -5 -11   0   98.97    3.73
   5  11   0   99.04    3.43
  -5 -12   0   42.13    1.84
   5  12   0   41.93    2.20
  -5 -13   0   36.84    1.62
   5  13   0   34.86    1.62
  -5 -14   0    5.52    0.79
   5  14   0    5.10    0.79
  -5 -15   0    2.40    0.70
   5  15   0    1.48    0.67
  -5 -16   0    0.22    0.61
   5  16   0    0.94    0.63
  -5 -17   0   -0.11    0.54
   5  17   0    0.09    0.58
  -5 -18   0    8.40    1.26
   5  18   0    9.23    0.85
  -5 -19   0   -0.11    0.56
   5  19   0    0.25    0.63
  -5  22  -1    2.29    0.56
   5 -22   1    1.35    0.70
  -5  21  -1    1.75    0.58
   5 -21   1    0.83    0.67
  -5  20  -1    1.89    0.74
   5 -20   1    1.23    0.72
  -5  19  -1    0.81    0.74
   5 -19   1    0.43    0.85
  -5  18  -1    2.18    0.81
   5 -18   1    1.50    0.88
  -5  17  -1    2.02    0.67
   5 -17   1    1.68    0.90
  -5  16  -1    8.33    0.97
   5 -16   1    8.91    0.97
  -5  15  -1    1.86    0.65
   5 -15   1    2.15    0.79
  -5  14  -1    0.34    0.61
   5 -14   1    1.14    0.72
  -5  13  -1   56.03    2.38
   5 -13   1   52.10    2.51
  -5  12  -1    8.91    0.85
   5 -12   1    8.10    0.92
  -5  11  -1    3.05    0.65
   5 -11   1    2.24    0.63
  -5  10  -1    0.43    0.61
   5 -10   1    0.67    0.67
  -5   9  -1    0.90    0.54
   5  -9   1    0.52    0.56
  -5   8  -1    2.04    0.63
   5  -8   1    2.67    0.76
  -5   7  -1   23.23    1.44
   5  -7   1   23.50    1.30
  -5   6  -1   73.51    2.67
   5  -6   1   73.15    2.65
  -5   5  -1    0.22    0.63
   5  -5   1    0.65    0.65
  -5   4  -1  149.59    5.23
   5  -4   1  145.43    4.47
  -5   3  -1   35.85    1.73
   5  -3   1   33.96    2.18
  -5   2  -1  364.68   11.29
   5  -2   1  364.05   10.68
  -5   1  -1    2.83    0.72
   5  -1   1    2.90    0.63
  -5   0  -1   -0.43    0.52
   5   0   1   -0.07    0.72
  -5  -1  -1    3.52    0.81
   5   1   1    2.99    0.81
  -5  -2  -1  377.56   11.72
   5   2   1  380.95   11.54
  -5  -3  -1   35.74    1.86
   5   3   1   36.16    1.80
  -5  -4  -1  147.10    4.80
   5   4   1  148.82    4.98
  -5  -5  -1    0.70    0.65
   5   5   1    1.39    0.58
  -5  -6  -1   64.92    2.33
   5   6   1   71.63    2.45
  -5  -7  -1   24.24    1.26
   5   7   1   22.11    1.28
  -5  -8  -1    1.91    0.76
   5   8   1    1.73    0.74
  -5  -9  -1    0.49    0.63
   5   9   1    0.43    0.56
  -5 -10  -1    0.63    0.79
   5  10   1    0.22    0.70
  -5 -11  -1    2.42    0.70
   5  11   1    1.75    0.61
  -5 -12  -1    9.58    0.99
   5  12   1    9.02    0.76
  -5 -13  -1   55.74    2.22
   5  13   1   51.43    2.11
  -5 -14  -1   -0.22    1.03
   5  14   1    0.88    0.70
  -5 -15  -1    1.46    0.58
   5  15   1    2.42    0.79
  -5 -16  -1    8.55    0.97
   5  16   1    9.18    0.90
  -5 -17  -1    2.22    0.76
   5  17   1    2.18    0.67
  -5 -18  -1    2.00    0.65
   5  18   1    1.68    0.74
  -5 -19  -1    0.61    0.54
   5  19   1    0.79    0.58
  -5 -20  -1    0.43    0.40
   5  20   1    1.17    0.43
  -5  22  -2    0.09    0.49
   5 -22   2   -0.29    0.70
  -5  21  -2    0.56    0.83
   5 -21   2    0.99    0.97
  -5  20  -2   -0.58    0.97
   5 -20   2    0.22    0.72
  -5  19  -2    0.22    0.67
   5 -19   2   -0.22    0.76
  -5  18  -2    0.16    0.76
   5 -18   2    0.83    0.81
  -5  17  -2    1.93    0.61
   5 -17   2    1.82    0.92
  -5  16  -2    2.42    0.74
   5 -16   2    1.55    0.79
  -5  15  -2    0.27    0.65
   5 -15   2   -0.18    0.72
  -5  14  -2    2.47    0.65
   5 -14   2    2.27    0.97
  -5  13  -2    8.28    0.88
   5 -13   2    9.23    0.97
  -5  12  -2   34.59    1.57
   5 -12   2   35.51    1.57
  -5  11  -2    0.43    0.58
   5 -11   2   -0.81    0.79
  -5  10  -2   14.84    1.06
   5 -10   2   15.67    1.39
  -5   9  -2    0.18    0.76
   5  -9   2   -0.52    0.83
  -5   8  -2   10.89    0.92
   5  -8   2   10.86    1.03
  -5   7  -2   21.41    1.23
   5  -7   2   21.15    1.32
  -5   6  -2   12.73    1.50
   5  -6   2   14.55    1.23
  -5   5  -2    6.49    0.74
   5  -5   2    7.43    0.81
  -5   4  -2    0.56    0.52
   5  -4   2    0.18    0.70
  -5   3  -2  111.43    3.93
   5  -3   2  115.58    3.91
  -5   2  -2  271.07    9.16
   5  -2   2  267.79    8.69
  -5   1  -2    1.77    0.58
   5  -1   2    2.02    0.63
  -5   0  -2  475.07   14.70
   5   0   2  464.23   20.92
  -5  -1  -2    1.06    0.58
   5   1   2    1.28    0.61
  -5  -2  -2  270.58    8.15
   5   2   2  268.09    8.06
  -5  -3  -2  112.75    4.22
   5   3   2  115.54    4.09
  -5  -4  -2    0.97    0.58
   5   4   2    0.70    0.52
  -5  -5  -2    8.75    0.90
   5   5   2    6.96    0.81
  -5  -6  -2   13.15    0.94
   5   6   2   13.72    0.85
  -5  -7  -2   23.05    1.41
   5   7   2   21.41    1.35
  -5  -8  -2   11.07    1.08
   5   8   2   11.65    1.06
  -5  -9  -2    0.34    0.72
   5   9   2    0.56    0.56
  -5 -10  -2   12.95    1.12
   5  10   2   12.46    1.08
  -5 -11  -2    0.74    0.63
   5  11   2    0.45    0.63
  -5 -12  -2   37.42    1.59
   5  12   2   37.44    1.64
  -5 -13  -2    8.24    1.03
   5  13   2    8.66    0.97
  -5 -14  -2    2.49    0.90
   5  14   2    2.99    0.81
  -5 -15  -2    0.09    0.72
   5  15   2    0.07    0.81
  -5 -16  -2    1.50    0.85
   5  16   2    1.44    0.83
  -5 -17  -2    1.37    0.83
   5  17   2    2.15    0.83
  -5 -18  -2    0.22    0.70
   5  18   2   -0.40    0.74
  -5 -19  -2   -0.07    0.58
   5  19   2    0.38    0.70
  -5 -20  -2    0.13    0.52
   5  20   2    0.16    0.49
  -5 -21  -2   -0.04    0.45
  -5  22  -3    0.02    0.56
   5 -22   3   -0.18    0.76
  -5  21  -3    4.40    1.03
   5 -21   3    2.15    0.83
  -5  20  -3    6.11    0.85
   5 -20   3    4.09    0.85
  -5  19  -3    4.67    0.90
   5 -19   3    3.25    0.97
  -5  18  -3    0.36    0.85
   5 -18   3    1.28    0.90
  -5  17  -3    1.35    0.94
   5 -17   3    1.41    0.97
  -5  16  -3    0.07    0.74
   5 -16   3    0.00    0.76
  -5  15  -3   29.16    1.62
   5 -15   3   26.26    2.36
  -5  14  -3   17.67    1.30
   5 -14   3   17.01    1.32
  -5  13  -3   52.26    2.27
   5 -13   3   55.98    2.27
  -5  12  -3   65.10    3.12
   5 -12   3   64.58    2.72
  -5  11  -3    5.50    0.88
   5 -11   3    4.62    0.99
  -5  10  -3   31.83    1.75
   5 -10   3   33.02    1.66
  -5   9  -3   92.32    3.41
   5  -9   3   87.90    3.08
  -5   8  -3   90.04    3.01
   5  -8   3   89.32    3.43
  -5   7  -3   37.42    2.40
   5  -7   3   36.48    1.93
  -5   6  -3   16.61    1.06
   5  -6   3   18.25    1.32
  -5   5  -3   -0.09    0.65
   5  -5   3    0.45    0.67
  -5   4  -3   23.61    1.30
   5  -4   3   22.38    1.32
  -5   3  -3  257.18    8.33
   5  -3   3  260.34    7.99
  -5   2  -3   22.20    1.32
   5  -2   3   20.43    1.19
  -5   1  -3   35.58    1.66
   5  -1   3   33.87    1.80
  -5   0  -3   -0.22    1.21
   5   0   3    1.30    1.28
  -5  -1  -3   34.75    1.98
   5   1   3   34.32    1.86
  -5  -2  -3   19.39    1.48
   5   2   3   22.81    1.41
  -5  -3  -3  250.85    8.35
   5   3   3  249.01    8.64
  -5  -4  -3   21.80    1.62
   5   4   3   20.54    1.59
  -5  -5  -3    0.76    0.67
   5   5   3    0.34    0.72
  -5  -6  -3   19.21    1.14
   5   6   3   20.90    1.37
  -5  -7  -3   34.50    1.66
   5   7   3   36.05    1.59
  -5  -8  -3   91.34    3.14
   5   8   3   94.48    3.05
  -5  -9  -3   86.15    3.01
   5   9   3   90.89    3.73
  -5 -10  -3   35.38    1.89
   5  10   3   36.09    1.71
  -5 -11  -3    4.09    1.06
   5  11   3    4.65    0.94
  -5 -12  -3   64.33    2.60
   5  12   3   68.04    2.69
  -5 -13  -3   54.21    2.54
   5  13   3   53.58    2.29
  -5 -14  -3   17.76    1.46
   5  14   3   18.97    1.37
  -5 -15  -3   33.18    1.77
   5  15   3   33.29    1.75
  -5 -16  -3    0.70    0.97
   5  16   3    0.90    0.72
  -5 -17  -3    1.17    0.94
   5  17   3    1.10    0.88
  -5 -18  -3    0.94    1.41
   5  18   3    0.45    0.81
  -5 -19  -3    4.53    0.90
   5  19   3    5.48    1.28
  -5 -20  -3    5.36    0.79
   5  20   3    6.87    1.57
  -5 -21  -3    3.50    0.85
   5  21   3    2.60    0.76
  -5 -22  -3    0.13    0.29
  -5  22  -4   -0.25    0.65
  -5  21  -4    4.74    0.85
   5 -21   4    2.87    1.50
  -5  20  -4    0.09    0.76
   5 -20   4   -0.11    0.90
  -5  19  -4   -0.13    0.83
   5 -19   4    0.36    0.72
  -5  18  -4   -0.25    0.74
   5 -18   4    0.02    1.14
  -5  17  -4    3.01    0.99
   5 -17   4    0.99    0.74
  -5  16  -4   24.56    1.80
   5 -16   4   25.99    1.68
  -5  15  -4    9.00    1.41
   5 -15   4   10.06    1.12
  -5  14  -4   24.04    1.55
   5 -14   4   24.02    1.62
  -5  13  -4   12.32    1.12
   5 -13   4   13.04    1.39
  -5  12  -4   36.18    1.86
   5 -12   4   36.59    1.82
  -5  11  -4  203.44    6.80
   5 -11   4  180.81    6.26
  -5  10  -4   32.23    1.62
   5 -10   4   34.84    1.77
  -5   9  -4    1.82    0.83
   5  -9   4    0.45    0.90
  -5   8  -4    3.55    0.81
   5  -8   4    3.79    0.97
  -5   7  -4   19.93    1.35
   5  -7   4   17.58    1.37
  -5   6  -4  190.10    5.84
   5  -6   4  184.09    5.52
  -5   5  -4   42.31    2.04
   5  -5   4   39.57    1.80
  -5   4  -4   30.46    1.50
   5  -4   4   31.02    1.71
  -5   3  -4   23.23    1.39
   5  -3   4   25.66    1.59
  -5   2  -4  241.44    7.70
   5  -2   4  245.32    7.59
  -5   1  -4  110.28    3.68
   5  -1   4  109.05    3.70
  -5   0  -4  438.21   17.28
   5   0   4  429.26   17.26
  -5  -1  -4  111.27    3.95
   5   1   4  109.92    3.70
  -5  -2  -4  232.57    7.41
   5   2   4  229.43    7.56
  -5  -3  -4   26.33    1.55
   5   3   4   27.48    1.71
  -5  -4  -4   32.57    1.55
   5   4   4   30.42    1.75
  -5  -5  -4   37.98    1.73
   5   5   4   39.93    2.02
  -5  -6  -4  193.61    5.63
   5   6   4  192.12    5.90
  -5  -7  -4   19.98    1.44
   5   7   4   19.26    1.37
  -5  -8  -4    5.41    1.06
   5   8   4    5.66    0.97
  -5  -9  -4    1.12    0.92
   5   9   4    1.17    0.99
  -5 -10  -4   33.65    1.89
   5  10   4   36.81    2.07
  -5 -11  -4  202.74    7.25
   5  11   4  193.18    6.53
  -5 -12  -4   39.46    2.09
   5  12   4   38.14    1.82
  -5 -13  -4   15.80    1.44
   5  13   4   14.46    1.19
  -5 -14  -4   26.35    1.62
   5  14   4   25.84    1.62
  -5 -15  -4    6.44    1.14
   5  15   4    8.15    0.97
  -5 -16  -4   26.73    1.89
   5  16   4   30.42    1.57
  -5 -17  -4    2.29    0.92
   5  17   4    2.72    1.03
  -5 -18  -4    0.58    0.85
   5  18   4    0.92    1.32
  -5 -19  -4   -0.22    0.99
   5  19   4   -0.25    1.32
  -5 -20  -4    0.13    0.88
   5  20   4    0.02    0.83
  -5 -21  -4    5.95    0.90
   5  21   4    6.46    1.01
  -5 -22  -4    0.11    0.61
   5  22   4   -0.27    0.67
   5 -22   5    0.11    0.88
  -5  21  -5    1.91    1.01
   5 -21   5    0.56    0.88
  -5  20  -5    0.70    1.28
   5 -20   5    0.72    0.97
  -5  19  -5    1.82    0.88
   5 -19   5    1.55    1.17
  -5  18  -5    5.05    0.94
   5 -18   5    4.74    0.97
  -5  17  -5   -0.90    1.12
   5 -17   5   -0.43    0.92
  -5  16  -5    5.30    1.01
   5 -16   5    5.05    1.19
  -5  15  -5   34.64    2.47
   5 -15   5   33.18    2.11
  -5  14  -5   14.68    1.28
   5 -14   5   16.00    1.71
  -5  13  -5    9.36    2.09
   5 -13   5   12.30    1.50
  -5  12  -5   88.06    4.76
   5 -12   5   91.20    4.20
  -5  11  -5    0.99    1.19
   5 -11   5    0.58    1.86
  -5  10  -5   18.02    1.48
   5 -10   5   17.44    1.53
  -5   9  -5   14.64    1.21
   5  -9   5   11.74    1.23
  -5   8  -5   33.15    2.02
   5  -8   5   34.59    2.15
  -5   7  -5   39.10    2.13
   5  -7   5   37.02    1.91
  -5   6  -5   96.12    3.91
   5  -6   5   97.20    4.09
  -5   5  -5   45.93    2.29
   5  -5   5   40.52    2.24
  -5   4  -5    2.29    0.97
   5  -4   5    1.53    0.97
  -5   3  -5  179.91    5.93
   5  -3   5  178.79    6.22
  -5   2  -5  404.90   12.48
   5  -2   5  403.76   12.26
  -5   1  -5  128.37    4.56
   5  -1   5  124.47    4.67
  -5   0  -5    0.85    1.03
   5   0   5    0.07    0.99
  -5  -1  -5  131.65    4.78
   5   1   5  128.80    4.67
  -5  -2  -5  400.86   11.63
   5   2   5  413.25   14.39
  -5  -3  -5  177.44    5.79
   5   3   5  181.98    7.00
  -5  -4  -5    1.80    0.81
   5   4   5    1.41    0.79
  -5  -5  -5   43.03    2.42
   5   5   5   46.13    2.72
  -5  -6  -5   91.27    4.31
   5   6   5   96.90    4.04
  -5  -7  -5   43.59    2.31
   5   7   5   39.96    2.40
  -5  -8  -5   33.87    2.02
   5   8   5   32.50    1.93
  -5  -9  -5   14.16    1.23
   5   9   5   13.98    1.23
  -5 -10  -5   20.43    1.82
   5  10   5   20.00    1.68
  -5 -11  -5    1.50    0.99
   5  11   5    1.28    0.85
  -5 -12  -5   92.41    3.52
   5  12   5   96.03    3.70
  -5 -13  -5   12.97    1.37
   5  13   5   11.54    1.28
  -5 -14  -5   17.28    1.80
   5  14   5   17.44    1.66
  -5 -15  -5   37.28    2.22
   5  15   5   38.34    1.95
  -5 -16  -5    6.17    1.21
   5  16   5    4.62    1.10
  -5 -17  -5    0.16    0.85
   5  17   5    0.02    1.14
  -5 -18  -5    4.02    1.06
   5  18   5    4.06    1.12
  -5 -19  -5    2.00    1.59
   5  19   5    1.57    1.21
  -5 -20  -5    1.53    0.88
   5  20   5    0.20    1.06
  -5 -21  -5    2.24    0.99
   5  21   5    2.45    0.90
  -5 -22  -5    1.84    0.72
   5  22   5    1.23    1.19
  -5 -23  -5   -0.18    0.92
   5  23   5   -0.56    1.41
  -5  22  -6   -0.43    0.65
  -5  21  -6   -0.11    0.70
  -5  20  -6    0.94    0.81
   5 -20   6    2.04    1.53
  -5  19  -6   -0.25    1.26
   5 -19   6    0.90    1.23
  -5  18  -6    2.58    1.08
   5 -18   6    0.36    1.35
  -5  17  -6    4.87    1.23
   5 -17   6    3.50    1.19
  -5  16  -6    3.64    1.23
   5 -16   6    1.28    1.50
  -5  15  -6    6.08    1.17
   5 -15   6    6.80    1.35
  -5  14  -6    5.57    1.37
   5 -14   6    5.66    1.57
  -5  13  -6    0.09    1.21
   5 -13   6    0.27    1.17
  -5  12  -6   27.95    1.68
   5 -12   6   30.19    1.62
  -5  11  -6    3.55    1.17
   5 -11   6    4.04    1.48
  -5  10  -6   32.86    1.84
   5 -10   6   31.99    2.18
  -5   9  -6   58.32    2.49
   5  -9   6   58.23    2.56
  -5   8  -6  108.11    3.84
   5  -8   6  100.25    3.75
  -5   7  -6  127.95    4.71
   5  -7   6  115.69    4.44
  -5   6  -6   58.72    2.67
   5  -6   6   61.35    2.45
  -5   5  -6    0.22    0.88
   5  -5   6    0.67    0.94
  -5   4  -6   23.12    1.53
   5  -4   6   20.40    1.55
  -5   3  -6  315.90    9.18
   5  -3   6  311.34    8.98
  -5   2  -6    0.65    0.88
   5  -2   6    0.74    0.92
  -5   1  -6   10.24    1.17
   5  -1   6    9.74    1.35
  -5   0  -6   14.97    1.77
   5   0   6   13.49    1.39
  -5  -1  -6   12.01    1.37
  -5  -2  -6   -0.58    1.01
   5   2   6   -0.11    0.99
  -5  -3  -6  330.98    9.18
   5   3   6  318.21    9.16
  -5  -4  -6   22.69    1.55
   5   4   6   22.51    1.50
  -5  -5  -6    0.79    1.06
   5   5   6    1.48    0.94
  -5  -6  -6   66.29    2.69
   5   6   6   69.86    2.87
  -5  -7  -6  129.77    4.80
   5   7   6  127.41    5.34
  -5  -8  -6  111.79    4.06
   5   8   6  111.23    4.15
  -5  -9  -6   64.71    3.03
   5   9   6   57.46    2.58
  -5 -10  -6   39.57    2.24
   5  10   6   38.00    2.11
  -5 -11  -6    4.53    1.32
   5  11   6    4.51    1.44
  -5 -12  -6   31.61    2.04
   5  12   6   31.52    1.95
  -5 -13  -6    0.65    1.26
   5  13   6   -0.18    1.14
  -5 -14  -6    6.33    1.30
   5  14   6    7.39    1.23
  -5 -15  -6    5.72    1.12
   5  15   6    6.73    1.41
  -5 -16  -6    3.79    1.55
   5  16   6    3.32    1.35
  -5 -17  -6    5.59    2.07
   5  17   6    6.20    1.19
  -5 -18  -6    1.23    0.99
   5  18   6    2.83    1.08
  -5 -19  -6    0.81    1.06
   5  19   6    0.40    0.92
  -5 -20  -6    2.02    1.14
   5  20   6    3.17    1.12
  -5 -21  -6   -0.31    1.64
   5  21   6    0.27    1.64
  -5 -22  -6    0.45    0.81
   5  22   6   -0.20    1.21
  -5 -23  -6    0.11    0.70
   5  23   6    0.16    0.88
  -5  21  -7    0.16    1.01
   5 -21   7    0.65    1.95
   5 -20   7    0.79    1.01
  -5  19  -7    0.54    0.97
   5 -19   7   -0.76    2.13
  -5  18  -7    1.44    1.12
   5 -18   7    0.81    1.28
  -5  17  -7    2.96    1.35
   5 -17   7    3.12    1.59
  -5  16  -7    6.40    1.28
   5 -16   7    4.15    1.64
  -5  15  -7    1.95    1.12
   5 -15   7    3.03    1.66
  -5  14  -7    0.97    1.06
   5 -14   7   -0.34    1.39
  -5  13  -7    0.00    1.48
   5 -13   7   -0.20    1.62
  -5  12  -7    0.70    1.17
   5 -12   7    0.20    1.12
  -5  11  -7    6.51    1.35
   5 -11   7    4.62    1.48
  -5  10  -7    5.25    1.26
   5 -10   7    5.14    1.39
  -5   9  -7    2.76    1.14
   5  -9   7    3.88    1.19
  -5   8  -7    6.33    1.32
   5  -8   7    6.37    1.44
  -5   7  -7    7.14    1.17
   5  -7   7    6.82    1.21
  -5   6  -7  103.05    3.77
   5  -6   7  104.13    3.91
  -5   5  -7   18.86    1.48
   5  -5   7   18.05    1.50
  -5   4  -7   21.91    1.73
   5  -4   7   20.27    1.80
  -5   3  -7    0.45    1.01
   5  -3   7    1.75    1.10
  -5   2  -7    3.03    1.14
   5  -2   7    3.93    1.17
  -5   1  -7    8.82    1.21
   5  -1   7    7.92    1.28
  -5   0  -7   -1.28    1.32
   5   0   7   -0.43    1.17
  -5  -1  -7    7.00    1.41
   5   1   7   11.40    2.20
  -5  -2  -7    3.10    1.46
   5   2   7    3.59    1.12
  -5  -3  -7    1.12    1.44
   5   3   7    0.70    1.32
  -5  -4  -7   26.44    1.91
   5   4   7   25.75    1.86
  -5  -5  -7   22.27    1.80
   5   5   7   22.04    1.71
  -5  -6  -7  100.43    4.87
   5   6   7  105.19    4.33
  -5  -7  -7    7.54    1.30
   5   7   7    7.23    1.23
  -5  -8  -7    6.33    1.32
   5   8   7    5.72    1.10
  -5  -9  -7    2.94    1.19
   5   9   7    1.55    0.99
  -5 -10  -7    9.34    1.80
   5  10   7    7.61    1.55
  -5 -11  -7    5.16    1.41
   5  11   7    6.89    1.28
  -5 -12  -7    0.85    1.32
   5  12   7    0.92    1.26
  -5 -13  -7    0.07    1.68
   5  13   7   -0.31    2.11
  -5 -14  -7    0.65    1.17
   5  14   7    0.65    1.03
  -5 -15  -7    4.76    1.44
   5  15   7    2.81    1.46
  -5 -16  -7    7.18    1.93
   5  16   7    9.11    1.44
  -5 -17  -7    1.93    1.39
   5  17   7    2.27    1.21
  -5 -18  -7    2.36    2.42
   5  18   7    1.73    1.41
  -5 -19  -7    1.03    1.44
   5  19   7    0.58    1.37
  -5 -20  -7   -0.04    1.26
   5  20   7   -0.02    1.08
  -5 -21  -7    0.34    2.18
   5  21   7   -0.07    0.88
  -5 -22  -7   -0.20    0.85
   5  22   7   -0.43    1.50
  -5  20  -8    2.29    1.98
   5 -20   8    0.88    2.24
  -5  19  -8   -0.49    1.21
   5 -19   8   -0.29    1.30
  -5  18  -8   -0.22    1.19
   5 -18   8    0.38    1.53
  -5  17  -8    0.54    1.06
   5 -17   8    0.38    1.28
  -5  16  -8   -0.47    1.23
   5 -16   8    0.70    1.62
  -5  15  -8    1.73    1.19
   5 -15   8    0.20    1.48
  -5  14  -8    0.02    1.59
   5 -14   8    1.30    1.75
  -5  13  -8   -0.45    1.32
   5 -13   8   -0.52    1.53
  -5  12  -8    2.36    1.44
   5 -12   8    2.83    1.44
  -5  11  -8    6.46    1.37
   5 -11   8    4.40    1.32
  -5  10  -8    0.43    1.35
   5 -10   8   -0.63    1.86
  -5   9  -8    0.52    1.12
   5  -9   8    0.02    1.41
  -5   8  -8   20.76    1.68
   5  -8   8   22.83    2.15
  -5   7  -8    7.27    1.37
   5  -7   8    8.84    1.39
  -5   6  -8   21.41    1.84
   5  -6   8   22.51    2.09
  -5   5  -8   33.60    2.27
   5  -5   8   33.06    2.45
  -5   4  -8   -0.63    1.21
   5  -4   8    1.75    1.48
  -5   3  -8    9.79    1.75
   5  -3   8    8.51    1.93
  -5   2  -8    2.00    1.55
   5  -2   8    3.64    1.59
  -5   1  -8    1.14    1.30
   5  -1   8    1.03    1.26
  -5   0  -8   42.04    3.59
   5   0   8   40.16    2.40
  -5  -1  -8    0.67    1.03
   5   1   8    0.99    2.45
  -5  -2  -8    1.86    1.14
   5   2   8    3.34    1.26
  -5  -3  -8   11.25    1.44
   5   3   8    8.93    1.37
  -5  -4  -8    0.45    1.32
   5   4   8   -0.04    1.10
  -5  -5  -8   31.20    2.13
   5   5   8   32.77    2.22
  -5  -6  -8   22.49    1.77
   5   6   8   23.75    1.86
  -5  -7  -8    7.34    1.57
   5   7   8    6.76    1.23
  -5  -8  -8   25.95    2.09
   5   8   8   26.47    1.91
  -5  -9  -8    0.31    1.46
   5   9   8   -0.45    1.32
  -5 -10  -8   -0.11    1.28
   5  10   8   -0.27    1.26
  -5 -11  -8    4.67    1.28
   5  11   8    6.15    1.19
  -5 -12  -8    2.67    1.66
   5  12   8    5.70    1.77
  -5 -13  -8   -0.31    1.55
   5  13   8    1.66    1.26
  -5 -14  -8    0.74    1.68
   5  14   8    1.95    1.37
  -5 -15  -8    0.81    1.39
   5  15   8    0.76    1.46
  -5 -16  -8    0.07    1.86
   5  16   8    0.11    1.71
  -5 -17  -8    0.63    1.55
   5  17   8    0.00    1.41
  -5 -18  -8    0.47    1.46
   5  18   8    0.79    1.62
  -5 -19  -8   -0.31    1.59
   5  19   8   -0.36    1.57
  -5 -20  -8    0.29    2.40
   5  20   8    2.09    2.51
  -5 -21  -8    1.03    1.32
   5  21   8   -0.11    1.64
  -5 -22  -8   -0.27    0.90
  -5  20  -9    0.83    1.41
   5 -20   9   -0.52    1.98
  -5  19  -9   -0.54    2.00
   5 -19   9   -0.25    2.49
  -5  18  -9    0.67    1.19
   5 -18   9    1.86    1.66
  -5  17  -9    3.05    1.37
   5 -17   9    5.03    1.37
  -5  16  -9    0.97    1.21
   5 -16   9    1.93    1.66
  -5  15  -9    0.20    1.59
   5 -15   9    0.34    1.84
  -5  14  -9    9.41    1.84
   5 -14   9   13.02    1.95
  -5  13  -9    0.43    1.41
   5 -13   9    0.65    1.35
  -5  12  -9    0.20    1.17
   5 -12   9    0.18    1.35
  -5  11  -9    0.65    1.68
   5 -11   9    1.89    2.02
  -5  10  -9    2.51    1.23
   5 -10   9    4.58    1.55
  -5   9  -9    5.30    1.53
   5  -9   9    7.14    1.75
  -5   8  -9    1.50    1.39
   5  -8   9    1.32    1.50
  -5   7  -9    9.99    2.00
   5  -7   9   10.28    2.20
  -5   6  -9    0.56    1.17
   5  -6   9   -0.18    1.28
  -5   5  -9    8.73    1.48
   5  -5   9    8.57    1.59
  -5   4  -9   23.46    2.15
   5  -4   9   24.47    2.09
  -5   3  -9    0.94    1.28
   5  -3   9    2.58    1.28
  -5   2  -9    1.26    1.12
   5  -2   9    2.18    1.21
  -5   1  -9   26.20    2.11
   5  -1   9   27.43    2.02
  -5   0  -9    0.00    1.32
   5   0   9   -0.27    1.53
  -5  -1  -9   24.13    2.13
   5   1   9   26.08    3.23
  -5  -2  -9   -0.22    1.68
   5   2   9    0.92    1.46
  -5  -3  -9    2.49    1.84
   5   3   9    2.18    1.84
  -5  -4  -9   23.97    2.18
   5   4   9   22.33    2.22
  -5  -5  -9    9.38    1.66
   5   5   9   10.68    1.66
  -5  -6  -9    0.38    1.84
   5   6   9    0.47    1.41
  -5  -7  -9   10.26    1.80
   5   7   9   12.35    1.73
  -5  -8  -9   -0.38    1.37
   5   8   9    1.77    1.35
  -5  -9  -9    6.85    1.95
   5   9   9    7.39    1.66
  -5 -10  -9    2.40    1.68
   5  10   9    3.64    1.62
  -5 -11  -9    1.37    2.92
   5  11   9    0.36    1.71
  -5 -12  -9   -0.25    1.44
   5  12   9    0.09    1.30
  -5 -13  -9    0.20    2.13
   5  13   9    0.47    1.82
  -5 -14  -9   14.55    2.04
   5  14   9   15.42    1.80
  -5 -15  -9   -0.52    1.75
   5  15   9   -0.07    1.41
  -5 -16  -9    2.11    1.66
   5  16   9    2.33    1.62
  -5 -17  -9    5.05    2.18
   5  17   9    4.87    1.53
  -5 -18  -9    1.08    1.44
   5  18   9    1.98    1.28
  -5 -19  -9    0.43    1.50
   5  19   9   -0.18    1.32
  -5 -20  -9    0.34    1.12
   5  20   9    0.54    1.41
  -5 -21  -9   -0.58    0.97
   5  21   9    1.37    1.30
  -5  19 -10    1.50    1.98
   5 -19  10    0.63    2.58
  -5  18 -10    4.94    2.18
   5 -18  10    5.01    1.82
  -5  17 -10    0.88    1.30
   5 -17  10    0.07    1.48
  -5  16 -10   -0.31    2.69
   5 -16  10    0.40    2.13
  -5  15 -10    4.02    2.00
   5 -15  10    4.49    1.75
  -5  14 -10    5.99    1.53
   5 -14  10    7.52    1.68
  -5  13 -10   21.15    2.24
   5 -13  10   19.26    2.60
  -5  12 -10    0.18    1.55
   5 -12  10   -0.94    2.11
  -5  11 -10   14.75    1.75
   5 -11  10   14.86    1.77
  -5  10 -10    2.09    2.00
   5 -10  10    1.35    2.18
  -5   9 -10    5.99    1.35
   5  -9  10    4.60    1.59
  -5   8 -10   80.07    3.88
   5  -8  10   81.08    3.95
  -5   7 -10   -0.13    1.35
   5  -7  10    0.25    1.46
  -5   6 -10    0.13    1.44
   5  -6  10    0.76    1.80
  -5   5 -10    5.28    2.15
   5  -5  10    2.00    2.09
  -5   4 -10   16.09    1.91
   5  -4  10   18.07    2.13
  -5   3 -10    2.67    1.59
   5  -3  10    2.58    1.66
  -5   2 -10    2.33    1.73
   5  -2  10    1.93    1.64
  -5   1 -10    7.25    2.07
   5  -1  10   10.66    2.20
  -5   0 -10    0.70    2.04
   5   0  10    0.65    1.93
  -5  -1 -10    5.25    2.04
   5   1  10    7.90    2.11
  -5  -2 -10    2.87    1.64
   5   2  10    4.71    1.66
  -5  -3 -10    3.95    1.50
   5   3  10    6.22    1.57
  -5  -4 -10   17.44    2.07
   5   4  10   16.43    1.91
  -5  -5 -10    3.59    1.89
   5   5  10    2.94    1.37
  -5  -6 -10    0.61    1.98
   5   6  10    1.06    1.89
  -5  -7 -10    1.59    1.77
   5   7  10   -1.28    1.66
  -5  -8 -10   90.42    4.13
   5   8  10   92.55    4.33
  -5  -9 -10    4.56    1.82
   5   9  10    4.51    1.62
  -5 -10 -10    0.45    1.50
   5  10  10    0.81    1.39
  -5 -11 -10   12.12    2.69
   5  11  10   19.55    2.42
  -5 -12 -10    0.16    1.68
   5  12  10   -0.45    1.71
  -5 -13 -10   20.47    2.38
   5  13  10   22.38    2.36
  -5 -14 -10    6.44    1.93
   5  14  10   10.77    1.89
  -5 -15 -10    6.24    1.71
   5  15  10    5.48    1.73
  -5 -16 -10   -1.48    2.22
   5  16  10    0.36    2.11
  -5 -17 -10    1.06    1.50
   5  17  10    1.06    1.50
  -5 -18 -10    5.54    1.82
   5  18  10    9.11    1.84
  -5 -19 -10    1.44    2.15
   5  19  10    0.81    1.53
  -5 -20 -10    1.73    1.82
   5  20  10   -0.11    2.13
  -5  18 -11    0.74    1.62
   5 -18  11    1.12    1.14
  -5  17 -11    0.04    1.14
   5 -17  11    0.27    1.21
  -5  16 -11    6.11    1.84
   5 -16  11    4.92    1.98
  -5  15 -11    6.69    1.44
   5 -15  11    7.81    2.11
  -5  14 -11    1.32    1.91
   5 -14  11    1.23    2.40
  -5  13 -11    0.31    1.39
   5 -13  11    0.63    1.62
  -5  12 -11    1.03    1.59
   5 -12  11    0.99    2.24
  -5  11 -11   10.51    1.68
   5 -11  11    7.92    1.91
  -5  10 -11    1.28    1.55
   5 -10  11    0.40    1.77
  -5   9 -11   20.38    2.47
   5  -9  11   19.66    2.42
  -5   8 -11   -0.20    1.82
   5  -8  11    2.18    1.95
  -5   7 -11    6.85    1.73
   5  -7  11    6.06    1.82
  -5   6 -11   53.24    3.21
   5  -6  11   53.06    3.52
  -5   5 -11  129.05    4.92
   5  -5  11  128.46    5.32
  -5   4 -11    0.81    1.59
   5  -4  11    1.50    1.77
  -5   3 -11   13.74    2.09
   5  -3  11   13.40    2.04
  -5   2 -11   23.32    2.65
   5  -2  11   24.02    2.69
  -5   1 -11    8.17    2.42
   5  -1  11    5.61    2.36
  -5   0 -11   -0.45    1.71
   5   0  11   -0.90    2.29
  -5  -1 -11    6.58    1.71
   5   1  11    6.15    1.64
  -5  -2 -11   21.35    2.20
   5   2  11   24.20    3.75
  -5  -3 -11   14.70    1.91
   5   3  11   14.64    1.82
  -5  -4 -11   -0.11    1.64
   5   4  11   -0.02    1.50
  -5  -5 -11  126.60    5.81
   5   5  11  133.99    6.08
  -5  -6 -11   55.06    3.55
   5   6  11   57.49    3.37
  -5  -7 -11    8.13    2.24
   5   7  11    9.09    2.04
  -5  -8 -11    1.14    2.49
   5   8  11   -1.08    3.23
  -5  -9 -11   24.42    2.27
   5   9  11   25.84    2.45
  -5 -10 -11    1.86    1.82
   5  10  11    0.65    1.68
  -5 -11 -11   11.54    2.38
   5  11  11    7.90    2.09
  -5 -12 -11    0.25    2.15
   5  12  11   -0.70    1.82
  -5 -13 -11   -1.28    2.11
   5  13  11   -0.13    1.80
  -5 -14 -11    1.37    1.80
   5  14  11    1.89    1.68
  -5 -15 -11    9.56    2.58
   5  15  11   10.73    2.74
  -5 -16 -11    8.82    2.13
   5  16  11   11.94    1.98
  -5 -17 -11   -0.52    1.86
   5  17  11    0.54    1.77
  -5 -18 -11    0.85    1.91
   5  18  11    0.67    1.75
  -5 -19 -11    2.67    1.30
   5  19  11    3.77    1.66
  -5  17 -12    0.61    1.59
  -5  16 -12   -0.47    1.93
   5 -16  12    0.20    1.71
  -5  15 -12    0.11    1.66
   5 -15  12   -0.07    1.46
  -5  14 -12    2.13    3.10
   5 -14  12   -0.22    2.09
  -5  13 -12    5.12    1.80
   5 -13  12    2.58    1.75
  -5  12 -12   -1.03    1.89
   5 -12  12    1.75    1.98
  -5  11 -12    1.26    1.91
   5 -11  12   -1.73    2.63
  -5  10 -12    7.90    1.84
   5 -10  12    6.08    2.04
  -5   9 -12    2.76    2.42
   5  -9  12    3.14    1.93
  -5   8 -12    0.02    2.04
   5  -8  12    0.11    1.89
  -5   7 -12   23.32    2.22
   5  -7  12   20.11    2.83
  -5   6 -12   22.94    2.83
   5  -6  12   23.75    2.63
  -5   5 -12    1.30    1.82
   5  -5  12    1.46    1.68
  -5   4 -12   34.84    2.74
   5  -4  12   34.43    2.90
  -5   3 -12   47.70    3.08
   5  -3  12   51.36    3.41
  -5   2 -12   13.40    2.13
   5  -2  12   12.37    2.42
  -5   1 -12    0.49    2.04
   5  -1  12    0.31    2.09
  -5   0 -12    3.88    2.07
   5   0  12    4.09    2.22
  -5  -1 -12   -0.22    2.96
   5   1  12    0.25    1.64
  -5  -2 -12    9.90    2.07
   5   2  12   18.47    3.55
  -5  -3 -12   46.67    3.10
   5   3  12   52.84    3.32
  -5  -4 -12   36.63    3.17
   5   4  12   45.59    3.19
  -5  -5 -12    1.23    2.09
   5   5  12    3.30    2.02
  -5  -6 -12   27.97    3.05
   5   6  12   27.50    2.65
  -5  -7 -12   22.09    2.87
   5   7  12   24.27    2.65
  -5  -8 -12    0.00    2.78
   5   8  12    1.03    2.47
  -5  -9 -12    3.86    2.13
   5   9  12    1.32    2.00
  -5 -10 -12    3.50    2.15
   5  10  12    7.39    2.11
  -5 -11 -12    2.67    2.24
   5  11  12    0.18    2.07
  -5 -12 -12    0.85    2.13
   5  12  12   -0.31    1.95
  -5 -13 -12    2.45    2.13
   5  13  12    5.12    2.18
  -5 -14 -12    0.45    1.95
   5  14  12    2.38    1.98
  -5 -15 -12    0.74    2.60
   5  15  12    1.86    2.45
  -5 -16 -12    1.03    1.80
   5  16  12   -0.27    1.71
  -5 -17 -12    0.16    1.26
   5  17  12    0.97    2.92
  -5 -18 -12   -0.07    2.20
  -5  16 -13   -1.64    2.76
  -5  15 -13    0.72    1.77
  -5  14 -13    4.80    4.53
   5 -14  13    2.02    2.15
  -5  13 -13   -0.13    2.40
   5 -13  13    1.06    2.56
  -5  12 -13    6.67    2.45
   5 -12  13    2.40    2.00
  -5  11 -13    0.36    2.31
   5 -11  13    0.00    2.18
  -5  10 -13   -1.08    1.80
   5 -10  13    0.16    1.77
  -5   9 -13    1.32    2.11
   5  -9  13    0.45    1.77
  -5   8 -13    2.09    2.31
   5  -8  13    3.23    2.29
  -5   7 -13    2.49    2.47
   5  -7  13    0.79    2.24
  -5   6 -13    0.83    2.20
   5  -6  13    2.76    2.49
  -5   5 -13    0.63    1.98
   5  -5  13   -1.71    2.38
  -5   4 -13   25.88    2.74
   5  -4  13   28.46    2.67
  -5   3 -13    7.90    2.22
   5  -3  13    8.62    2.18
  -5   2 -13   38.14    2.99
   5  -2  13   39.19    3.01
  -5   1 -13    2.07    2.11
   5  -1  13    1.35    2.20
  -5   0 -13   -0.02    2.20
   5   0  13   -0.58    2.24
  -5  -1 -13   -0.49    2.92
   5   1  13    1.84    2.33
  -5  -2 -13   33.78    2.99
   5   2  13   41.26    5.16
  -5  -3 -13    7.97    2.60
   5   3  13   10.66    2.49
  -5  -4 -13   20.45    3.12
   5   4  13   28.62    3.59
  -5  -5 -13   -0.54    2.38
   5   5  13    1.73    2.92
  -5  -6 -13    2.15    2.65
   5   6  13    3.73    2.20
  -5  -7 -13   -1.32    2.51
   5   7  13    0.36    2.20
  -5  -8 -13    1.14    4.22
   5   8  13    1.73    2.65
  -5  -9 -13   -0.02    2.15
   5   9  13    1.91    1.84
  -5 -10 -13    0.72    2.11
   5  10  13   -0.47    1.71
  -5 -11 -13   -1.93    3.10
   5  11  13    0.85    2.07
  -5 -12 -13    9.43    2.22
   5  12  13    4.89    1.91
  -5   6 -14   -1.23    3.12
  -5   5 -14   -0.13    1.46
   5  -5  14    2.38    4.40
  -5   4 -14    0.00    2.29
   5  -4  14    1.57    2.09
  -5   3 -14    1.68    2.00
   5  -3  14    1.77    2.29
  -5   2 -14    0.65    2.15
   5  -2  14   -0.16    2.20
  -5   1 -14    0.02    1.98
   5  -1  14   -1.10    2.24
  -5   0 -14   -1.19    2.45
   5   0  14   -0.58    2.60
  -5  -1 -14    0.47    3.21
   5   1  14    1.91    2.67
  -5  -2 -14   -2.54    3.08
   5   2  14    0.04    3.32
  -5  -3 -14   -0.81    4.76
  -6   2  15    7.83    4.53
  -6   1  15    0.31    4.42
   6  -1 -15    3.61    3.77
  -6   0  15    0.31    2.54
   6   0 -15   -1.23    2.04
  -6  -1  15    3.55    2.29
   6   1 -15    3.08    2.13
  -6  -2  15    3.79    2.63
   6   2 -15    4.35    2.09
  -6  -3  15    0.29    2.51
   6   3 -15    0.65    2.18
  -6  -4  15    0.83    1.44
   6   4 -15    0.90    1.75
  -6  -5  15    0.29    2.72
   6   5 -15    1.19    2.38
  -6  -6  15    0.49    1.98
   6   6 -15    0.58    1.86
  -6  -7  15    0.00    2.42
   6   7 -15    0.85    2.11
  -6  -8  15   -1.08    2.33
   6   8 -15   -0.11    1.82
  -6  -9  15    1.12    2.45
  -6  10  14    1.35    1.89
   6 -10 -14    0.70    1.66
  -6   9  14    0.81    2.74
   6  -9 -14    0.99    1.75
  -6   8  14    0.99    1.89
   6  -8 -14   -0.07    2.18
  -6   7  14    0.47    1.59
   6  -7 -14    1.23    1.86
  -6   6  14    0.20    1.93
   6  -6 -14    1.44    1.95
  -6   5  14    0.00    2.04
   6  -5 -14    0.49    1.59
  -6   4  14    5.21    2.18
   6  -4 -14    5.01    1.86
  -6   3  14    4.80    2.47
   6  -3 -14    2.51    2.69
  -6   2  14    0.31    2.36
   6  -2 -14    0.36    3.41
  -6   1  14   12.32    2.65
   6  -1 -14   13.24    2.60
  -6   0  14    0.18    2.22
   6   0 -14    0.99    2.15
  -6  -1  14   13.29    2.76
   6   1 -14   12.84    2.56
  -6  -2  14    0.27    2.29
   6   2 -14   -0.72    1.80
  -6  -3  14    2.90    2.38
   6   3 -14    1.48    1.98
  -6  -4  14    3.52    2.42
   6   4 -14    4.87    2.02
  -6  -5  14   -0.43    1.98
   6   5 -14   -0.58    1.68
  -6  -6  14    0.97    2.09
   6   6 -14   -0.85    2.09
  -6  -7  14    1.23    2.31
   6   7 -14    0.47    2.15
  -6  -8  14    0.79    1.66
   6   8 -14    0.74    1.71
  -6  -9  14    2.02    1.68
   6   9 -14   -0.54    1.50
  -6 -10  14    2.74    2.04
   6  10 -14    1.21    1.93
  -6 -11  14    0.99    1.68
   6  11 -14    3.23    1.37
  -6 -12  14    0.22    2.22
   6  12 -14   -1.23    2.00
  -6 -13  14   -0.07    1.32
   6  13 -14    0.25    1.89
  -6  14  13   -0.92    1.30
   6 -14 -13   -0.25    1.41
  -6  13  13    0.43    2.29
   6 -13 -13   -0.07    1.44
  -6  12  13    2.18    3.05
   6 -12 -13    1.26    2.13
  -6  11  13    6.53    2.65
   6 -11 -13    5.39    2.04
  -6  10  13    1.12    2.56
   6 -10 -13    1.01    1.55
  -6   9  13   -0.16    3.03
   6  -9 -13    2.36    3.05
  -6   8  13   -0.47    2.90
   6  -8 -13    0.61    2.33
  -6   7  13    1.46    2.04
   6  -7 -13    0.88    1.86
  -6   6  13    0.02    2.09
   6  -6 -13   -0.85    1.59
  -6   5  13    5.03    2.13
   6  -5 -13    2.58    1.80
  -6   4  13    3.37    2.11
   6  -4 -13    6.15    1.82
  -6   3  13   -1.12    2.27
   6  -3 -13    0.29    1.62
  -6   2  13   -1.41    2.22
   6  -2 -13   -1.32    3.10
  -6   1  13    6.94    2.38
   6  -1 -13    2.72    1.98
  -6   0  13    0.22    2.40
   6   0 -13    0.83    1.95
  -6  -1  13    3.59    2.20
   6   1 -13    2.65    2.04
  -6  -2  13    0.45    1.84
   6   2 -13    0.27    1.59
  -6  -3  13    0.00    1.80
   6   3 -13    0.40    1.73
  -6  -4  13    4.98    2.07
   6   4 -13    2.78    1.86
  -6  -5  13    1.95    1.89
   6   5 -13    1.35    1.86
  -6  -6  13   -1.17    2.11
   6   6 -13   -1.48    1.86
  -6  -7  13    3.41    2.15
   6   7 -13    1.10    2.00
  -6  -8  13    0.45    2.13
   6   8 -13    3.32    1.75
  -6  -9  13    1.44    2.07
   6   9 -13    0.61    1.53
  -6 -10  13    0.09    1.59
   6  10 -13    0.70    2.13
  -6 -11  13    7.07    1.66
   6  11 -13    5.61    1.44
  -6 -12  13    1.26    1.98
   6  12 -13    1.32    2.13
  -6 -13  13    1.84    1.53
   6  13 -13    0.76    1.39
  -6 -14  13    0.13    1.08
   6  14 -13    0.58    1.57
  -6 -15  13    0.90    1.32
  -6  17  12    0.27    1.75
   6 -17 -12    0.22    2.02
   6 -16 -12    0.27    2.51
  -6  15  12    1.03    2.15
   6 -15 -12   -0.52    1.84
  -6  14  12    1.80    2.07
   6 -14 -12    1.26    1.82
  -6  13  12    1.06    2.02
   6 -13 -12    0.83    2.40
  -6  12  12    3.46    2.04
   6 -12 -12    5.01    2.00
  -6  11  12    0.20    2.27
   6 -11 -12    0.00    2.11
  -6  10  12    4.87    2.04
   6 -10 -12    3.84    1.71
  -6   9  12   30.71    2.94
   6  -9 -12   31.47    3.17
  -6   8  12   -0.99    2.11
   6  -8 -12   -1.17    1.95
  -6   7  12    1.84    1.86
   6  -7 -12    3.64    1.91
  -6   6  12    6.51    1.93
   6  -6 -12    7.00    1.59
  -6   5  12    1.10    1.86
   6  -5 -12   -0.22    1.50
  -6   4  12    4.00    2.20
   6  -4 -12    5.45    1.71
  -6   3  12    4.83    2.36
   6  -3 -12    3.46    1.82
  -6   2  12    4.56    2.07
   6  -2 -12    2.15    1.91
  -6   1  12   27.43    2.56
   6  -1 -12   23.39    2.45
  -6   0  12   58.65    3.46
   6   0 -12   61.57    3.34
  -6  -1  12   25.75    2.42
   6   1 -12   26.29    2.09
  -6  -2  12    3.97    1.71
   6   2 -12    4.92    1.68
  -6  -3  12    2.85    1.59
   6   3 -12    3.12    1.59
  -6  -4  12    3.84    1.62
   6   4 -12    4.80    1.62
  -6  -5  12   -1.21    2.20
   6   5 -12    0.74    2.04
  -6  -6  12    7.25    2.24
   6   6 -12    4.56    2.36
  -6  -7  12    2.31    1.68
   6   7 -12    1.21    1.59
  -6  -8  12    0.97    1.80
   6   8 -12   -0.31    1.48
  -6  -9  12   27.92    2.81
   6   9 -12   29.52    2.90
  -6 -10  12    3.93    1.62
   6  10 -12    4.09    1.50
  -6 -11  12    0.67    2.07
   6  11 -12    0.04    2.13
  -6 -12  12    3.43    1.71
   6  12 -12    2.96    1.53
  -6 -13  12   -0.22    1.55
   6  13 -12   -0.29    2.00
  -6 -14  12    1.55    1.68
   6  14 -12    1.80    1.59
  -6 -15  12    0.22    1.23
   6  15 -12   -0.52    0.92
  -6 -16  12    0.25    1.08
   6  16 -12    0.49    1.08
  -6 -17  12    1.08    2.33
   6  17 -12   -0.02    2.09
  -6  18  11   -0.45    1.71
   6 -18 -11   -0.83    1.73
  -6  17  11    0.97    2.22
   6 -17 -11    0.43    2.09
  -6  16  11    0.54    1.59
   6 -16 -11    0.49    1.35
  -6  15  11    5.57    2.69
   6 -15 -11    5.01    2.45
  -6  14  11    0.00    1.75
   6 -14 -11    0.54    1.50
  -6  13  11   10.64    2.96
   6 -13 -11   12.79    2.56
  -6  12  11    2.29    2.02
   6 -12 -11    2.76    1.71
  -6  11  11   10.48    2.36
   6 -11 -11    9.94    1.80
  -6  10  11    9.32    2.45
   6 -10 -11   12.50    2.54
  -6   9  11   35.56    2.92
   6  -9 -11   37.98    2.65
  -6   8  11    2.02    1.75
   6  -8 -11    3.46    1.62
  -6   7  11   19.53    2.33
   6  -7 -11   23.77    2.38
  -6   6  11    7.83    2.31
   6  -6 -11    9.63    2.27
  -6   5  11    3.84    1.89
   6  -5 -11    3.30    1.71
  -6   4  11    6.67    1.64
   6  -4 -11    8.71    1.80
  -6   3  11   24.40    2.96
   6  -3 -11   21.12    2.18
  -6   2  11    0.20    1.48
   6  -2 -11    2.15    1.80
  -6   1  11  137.44    5.19
   6  -1 -11  135.98    5.54
  -6   0  11    0.76    1.37
   6   0 -11    1.68    1.37
  -6  -1  11  131.61    5.36
   6   1 -11  139.58    5.19
  -6  -2  11    1.64    1.71
   6   2 -11    2.02    1.55
  -6  -3  11   21.64    2.33
   6   3 -11   17.51    2.00
  -6  -4  11    5.63    1.77
   6   4 -11    5.90    1.77
  -6  -5  11    5.39    1.64
   6   5 -11    3.59    1.71
  -6  -6  11    6.49    1.59
   6   6 -11    6.13    1.41
  -6  -7  11   18.92    2.15
   6   7 -11   15.89    1.93
  -6  -8  11    2.22    1.64
   6   8 -11    2.69    1.84
  -6  -9  11   31.04    2.38
   6   9 -11   31.38    2.51
  -6 -10  11   10.51    1.77
   6  10 -11   11.25    2.07
  -6 -11  11   10.17    1.89
   6  11 -11    8.46    1.71
  -6 -12  11    1.41    1.50
   6  12 -11    1.26    1.66
  -6 -13  11   15.13    1.91
   6  13 -11    9.11    1.82
  -6 -14  11    0.02    1.80
   6  14 -11    0.83    1.50
  -6 -15  11    4.56    1.50
   6  15 -11    4.02    1.55
  -6 -16  11   -0.18    1.21
   6  16 -11    0.54    1.23
  -6 -17  11    0.20    1.03
   6  17 -11   -0.07    1.12
  -6 -18  11    0.13    1.14
   6 -19 -10   -0.40    2.09
  -6  18  10    0.97    1.75
   6 -18 -10    0.88    2.09
  -6  17  10    0.52    2.31
   6 -17 -10    0.27    1.64
  -6  16  10    4.47    2.45
   6 -16 -10    5.01    2.04
  -6  15  10    0.49    1.66
   6 -15 -10   -0.76    1.75
  -6  14  10   25.05    2.96
   6 -14 -10   25.66    2.78
  -6  13  10   -0.49    1.64
   6 -13 -10   -0.70    1.62
  -6  12  10    4.18    1.93
   6 -12 -10    3.84    1.80
  -6  11  10   14.43    2.42
   6 -11 -10   15.15    1.89
  -6  10  10   52.59    3.32
   6 -10 -10   53.38    3.01
  -6   9  10  103.37    4.94
   6  -9 -10  103.48    5.03
  -6   8  10   27.36    2.27
   6  -8 -10   23.19    2.07
  -6   7  10    0.07    1.66
   6  -7 -10    1.84    1.41
  -6   6  10    0.49    1.35
   6  -6 -10    0.81    1.21
  -6   5  10    0.34    1.59
   6  -5 -10    0.81    1.37
  -6   4  10   -1.48    1.59
   6  -4 -10    1.23    1.46
  -6   3  10   20.29    3.17
   6  -3 -10   17.67    2.00
  -6   2  10    2.74    1.55
   6  -2 -10    1.08    2.38
  -6   1  10  134.05    5.10
   6  -1 -10  137.78    4.96
  -6   0  10  204.43    7.07
   6   0 -10  204.96    7.03
  -6  -1  10  136.79    5.07
   6   1 -10  143.19    5.63
  -6  -2  10    0.54    1.57
   6   2 -10    0.99    1.53
  -6  -3  10   18.23    2.00
   6   3 -10   19.08    1.91
  -6  -4  10   -0.63    1.39
   6   4 -10    1.03    1.37
  -6  -5  10    0.99    1.28
   6   5 -10    0.58    1.46
  -6  -6  10   -0.63    1.37
   6   6 -10    0.79    1.44
  -6  -7  10    1.23    1.44
   6   7 -10    0.00    1.41
  -6  -8  10   22.78    2.13
   6   8 -10   19.21    1.98
  -6  -9  10   83.37    3.73
   6   9 -10   79.78    3.59
  -6 -10  10   47.95    2.85
   6  10 -10   44.13    2.63
  -6 -11  10   13.74    1.91
   6  11 -10   11.99    1.89
  -6 -12  10    1.86    1.37
   6  12 -10    1.30    1.55
  -6 -13  10    0.54    1.71
   6  13 -10    1.77    1.62
  -6 -14  10   21.82    2.00
   6  14 -10   16.84    1.86
  -6 -15  10    0.09    1.32
   6  15 -10    0.36    1.28
  -6 -16  10    3.77    1.35
   6  16 -10    3.97    1.41
  -6 -17  10    2.76    0.92
   6  17 -10    0.07    0.97
  -6 -18  10   -0.09    1.03
   6  18 -10   -0.97    1.95
[truncated: 348,361 more chars]
