# Supplementary material for: Crystal structure of 3,14-diethyl-2,13-di­aza-6,17-diazo­niatri­cyclo­[16.4.0.07,12]docosane dinitrate dihydrate from synchrotron X-ray data
Source: Acta Crystallogr E Crystallogr Commun. 2019 May 31;75(Pt 6):921–4. doi: 10.1107/S2056989019007655 (PMC6658972; doi:10.1107/S2056989019007655)
Supplement: Supplementary file 2 [file e-75-00921-Isup2.hkl]

#
# h,k,l, Fc-squared, Fo-squared, sigma(Fo-squared), status flag
#
data_I
_shelx_title ' S193 in P2(1)/c'
_shelx_refln_list_code          4
_shelx_F_calc_maximum      135.18
_exptl_crystal_F_000       576.00
_reflns_d_resolution_high  0.7217

loop_
 _space_group_symop_operation_xyz
 'x, y, z'
 '-x, y+1/2, -z+1/2'
 '-x, -y, -z'
 'x, -y-1/2, z-1/2'

_cell_length_a     8.6420
_cell_length_b    16.6870
_cell_length_c     9.7340
_cell_angle_alpha  90.000
_cell_angle_beta   96.459
_cell_angle_gamma  90.000

_shelx_F_squared_multiplier     1.000

loop_
 _refln_index_h
 _refln_index_k
 _refln_index_l
 _refln_F_squared_calc
 _refln_F_squared_meas
 _refln_F_squared_sigma
 _refln_observed_status
   1   0   0       2909.39       2808.42        69.13 o
   2   0   0      18274.17      17525.96       429.08 o
   3   0   0       4477.54       4039.06       106.10 o
   4   0   0       6275.64       6992.52       139.45 o
   5   0   0       2007.21       2355.57        51.54 o
   6   0   0        881.49        748.84        16.76 o
   7   0   0        251.61        203.65         5.33 o
   8   0   0         10.78         14.70         1.39 o
   9   0   0         17.55         22.89         1.75 o
  10   0   0         21.86         21.59         2.33 o
  11   0   0         20.35         29.62         2.26 o
   1   1   0          1.42          0.69         0.15 o
   2   1   0       6970.68       6490.34        81.19 o
   3   1   0         11.77         25.58         0.81 o
   4   1   0       1168.82       1321.87        20.32 o
   5   1   0         17.82         24.39         1.00 o
   6   1   0         59.09         62.46         1.82 o
   7   1   0         12.45         14.56         0.96 o
   8   1   0         19.98         16.63         1.19 o
   9   1   0         30.30         30.13         1.92 o
  10   1   0          2.04          2.74         1.56 o
  11   1   0         26.76         36.87         1.85 o
   0   2   0        935.98        868.47        64.31 o
   1   2   0        352.94        327.70         4.81 o
   2   2   0       5544.87       5297.99        64.75 o
   3   2   0        356.18        451.41         7.88 o
   4   2   0       1315.84       1642.89        22.82 o
   5   2   0          1.32          1.25         0.56 o
   6   2   0          0.27          4.06         0.63 o
   7   2   0         82.62         93.55         2.18 o
   8   2   0         17.47         22.17         1.13 o
   9   2   0          4.30          2.70         1.04 o
  10   2   0          0.41          0.14         1.18 o
  11   2   0          2.49          3.37         1.41 o
   1   3   0        477.60        390.18         5.66 o
   2   3   0          1.78          6.20         0.91 o
   3   3   0         17.14         18.43         1.11 o
   4   3   0        145.97        140.04         2.76 o
   5   3   0        215.83        255.13         4.55 o
   6   3   0          5.32          3.89         0.73 o
   7   3   0         13.24          6.69         0.75 o
   8   3   0         23.91         11.72         1.02 o
   9   3   0          1.50          0.55         1.07 o
  10   3   0          9.03         13.44         1.25 o
  11   3   0          0.68          0.68         1.30 o
   1   4   0        363.33        316.71         5.33 o
   2   4   0        476.83        617.20        10.03 o
   3   4   0        311.33        393.72         6.17 o
   4   4   0        577.57        511.76         7.88 o
   5   4   0        450.72        465.97         7.32 o
   6   4   0         59.53         87.29         1.89 o
   7   4   0         34.16         24.87         1.12 o
   8   4   0          5.94         12.60         0.93 o
   9   4   0         19.49         20.24         1.33 o
  10   4   0          2.95          3.85         1.19 o
  11   4   0         22.27         29.42         1.69 o
   1   5   0        208.51        180.68         3.57 o
   2   5   0        224.78        273.53         4.74 o
   3   5   0        628.84        725.10        11.46 o
   4   5   0         56.45         49.24         1.42 o
   5   5   0         33.57         37.01         1.02 o
   6   5   0         12.10         15.16         0.83 o
   7   5   0          0.08         -0.14         0.71 o
   8   5   0          0.30          0.47         0.81 o
   9   5   0          0.00         -0.83         1.03 o
  10   5   0          7.45          9.89         1.36 o
  11   5   0         32.75         36.73         1.74 o
   1   6   0       2132.96       2310.89        32.37 o
   2   6   0         20.32         24.24         0.71 o
   3   6   0          1.20          1.87         0.33 o
   4   6   0         77.90         95.03         1.94 o
   5   6   0         12.98         15.56         0.68 o
   6   6   0         19.43         19.25         0.88 o
   7   6   0          0.04          0.11         0.75 o
   8   6   0          0.42          0.78         0.80 o
   9   6   0          0.35          0.33         0.95 o
  10   6   0          9.21         11.86         1.42 o
  11   6   0         20.66         24.51         1.78 o
   1   7   0       1084.86       1006.95        13.64 o
   2   7   0        543.86        431.70         6.30 o
   3   7   0          0.28          4.80         0.59 o
   4   7   0         15.71         14.01         0.63 o
   5   7   0          6.21          8.26         0.65 o
   6   7   0         57.41         64.83         1.51 o
   7   7   0         16.16          5.90         0.86 o
   8   7   0        146.54        134.53         5.75 o
   9   7   0         18.84         28.48         1.32 o
  10   7   0          1.39          2.41         1.09 o
  11   7   0         21.31         23.00         1.70 o
   1   8   0        134.95         84.86         1.59 o
   2   8   0        113.30        117.61         2.22 o
   3   8   0         32.00         46.32         1.38 o
   4   8   0         38.00         57.43         1.33 o
   5   8   0         17.46         14.74         0.79 o
   6   8   0          0.50         -0.48         0.62 o
   7   8   0        101.84         87.88         3.08 o
   8   8   0         67.64         80.97         2.86 o
   9   8   0          3.66          4.14         1.06 o
  10   8   0          0.01         -0.03         1.11 o
  11   8   0         19.78         25.32         1.80 o
   1   9   0        165.85        173.10         5.37 o
   2   9   0         78.85        102.11         1.80 o
   3   9   0        139.07        154.77         4.35 o
   4   9   0          8.75          9.72         0.65 o
   5   9   0          0.19          0.10         0.49 o
   6   9   0          9.42          9.10         0.75 o
   7   9   0         19.57         14.11         1.26 o
   8   9   0          0.03          0.56         0.98 o
   9   9   0         19.43         18.08         1.61 o
  10   9   0          0.27          0.12         1.24 o
   1  10   0          8.21          5.97         0.55 o
   2  10   0        182.74        190.48         3.10 o
   3  10   0         92.76         97.45         1.91 o
   4  10   0        211.51        204.39         4.41 o
   5  10   0        117.65        119.04         2.28 o
   6  10   0          0.07         -0.30         0.60 o
   7  10   0          1.27          1.43         0.75 o
   8  10   0          1.30          0.25         0.85 o
   9  10   0          1.65          0.97         1.30 o
  10  10   0         13.42         14.09         1.36 o
   1  11   0        380.81        437.85         9.49 o
   2  11   0         34.91         48.38         1.45 o
   3  11   0          0.00          0.44         0.34 o
   4  11   0         80.40         90.61         2.17 o
   5  11   0        161.92        177.75         3.10 o
   6  11   0          0.32          0.38         0.68 o
   7  11   0          1.46          1.33         0.93 o
   8  11   0          2.67          2.23         0.94 o
   9  11   0          5.08          4.87         1.08 o
  10  11   0          4.74          3.98         1.34 o
   1  12   0        205.35        214.93        13.87 o
   2  12   0          4.93          2.31         0.27 o
   3  12   0        128.21        130.28         2.57 o
   4  12   0         18.31         20.07         0.90 o
   5  12   0         77.24         76.57         1.76 o
   6  12   0          0.29          0.86         0.83 o
   7  12   0          4.62          3.97         0.93 o
   8  12   0          5.60          6.80         1.38 o
   9  12   0          3.55          3.96         1.29 o
  10  12   0          0.60          1.58         1.24 o
   2  13   0         51.50         49.83         1.67 o
   3  13   0        419.22        468.61         8.14 o
   4  13   0         10.87         11.92         0.65 o
   5  13   0         64.57         64.35         1.48 o
   6  13   0         17.92         19.22         0.94 o
   7  13   0          0.51         -0.07         0.98 o
   8  13   0          2.51          0.78         0.93 o
   9  13   0          4.08          5.52         1.41 o
   2  14   0         25.43         26.83         3.42 o
   3  14   0          2.63          0.78         0.40 o
   4  14   0          4.36          3.69         0.51 o
   5  14   0         12.18          9.28         0.68 o
   6  14   0         10.86         11.16         0.90 o
   7  14   0          4.49          2.62         0.90 o
   8  14   0          2.55          3.13         1.32 o
   9  14   0          2.31          2.19         1.03 o
   2  15   0         45.28         39.82         1.66 o
   3  15   0         32.72         28.76         3.39 o
   4  15   0         33.97         32.46         1.01 o
   5  15   0          2.91          3.76         0.63 o
   6  15   0          0.71          1.34         0.79 o
   7  15   0          3.24          3.19         0.99 o
   8  15   0          7.18          8.85         1.28 o
   9  15   0          4.20          4.61         1.18 o
   2  16   0         15.69         15.67         0.87 o
   3  16   0         22.27         23.65         1.14 o
   4  16   0          1.66          1.36         0.49 o
   5  16   0          0.06          0.72         0.60 o
   6  16   0          0.01          0.25         0.89 o
   7  16   0          0.49          1.00         0.94 o
   8  16   0          1.43          1.43         1.20 o
   3  17   0         18.43         16.31         1.31 o
   4  17   0          6.32          6.95         0.71 o
   5  17   0          0.57          0.26         0.56 o
   6  17   0          5.49          5.59         0.82 o
   7  17   0          0.00         -0.51         0.94 o
   8  17   0          9.16          8.53         1.46 o
   3  18   0         19.54         18.89         1.26 o
   4  18   0         28.56         30.97         1.57 o
   5  18   0         21.67         17.46         1.02 o
   6  18   0          0.78          0.88         0.78 o
   7  18   0         33.16         28.64         2.67 o
   4  19   0          0.07          0.07         0.68 o
   5  19   0          1.83          1.19         0.71 o
   6  19   0          5.68          4.39         0.78 o
   4  20   0          0.50          0.62         0.69 o
   5  20   0          0.01          0.18         0.95 o
 -11   1   1          2.51          3.87         1.44 o
 -10   1   1          3.23          3.02         1.12 o
  -9   1   1         24.35         43.04         1.81 o
  -8   1   1          0.04          0.61         0.78 o
  -7   1   1        168.36        179.53         3.78 o
  -6   1   1        299.55        296.86         5.99 o
  -5   1   1       1477.77       1754.16        28.32 o
  -4   1   1       3858.72       4391.74        64.48 o
  -3   1   1        533.48        452.26         8.23 o
  -2   1   1        105.42         66.61         1.51 o
  -1   1   1        113.18         76.32         1.61 o
   0   1   1       4572.90       4250.09        53.65 o
   1   1   1         55.04         13.03         0.42 o
   2   1   1       1059.04       1220.66        17.14 o
   3   1   1        353.17        267.88         4.79 o
   4   1   1        376.61        295.28         5.24 o
   5   1   1          7.74          5.40         0.65 o
   6   1   1        160.62        170.56         3.35 o
   7   1   1        241.81        227.02         9.59 o
   8   1   1          0.66          1.25         0.90 o
   9   1   1          5.63          5.48         1.10 o
  10   1   1          6.68          8.96         1.20 o
  11   1   1         33.50         49.52         1.99 o
 -11   2   1          4.24          4.74         1.43 o
 -10   2   1          1.39          2.00         1.17 o
  -9   2   1          0.26          0.82         1.06 o
  -8   2   1         10.66          9.64         0.93 o
  -7   2   1         51.09         69.51         2.53 o
  -6   2   1          4.05          5.22         0.62 o
  -5   2   1        129.32        172.95         3.31 o
  -4   2   1       1155.88       1213.60        17.61 o
  -3   2   1       1572.39       1441.84        20.31 o
  -2   2   1       4626.53       4571.19        56.91 o
  -1   2   1       3053.10       3012.59        44.17 o
   0   2   1         40.26         52.25         2.09 o
   1   2   1        901.70        781.19        10.78 o
   2   2   1       4933.28       5350.32        65.83 o
   3   2   1       1643.10       1723.36        24.09 o
   4   2   1        333.35        431.65         7.06 o
   5   2   1        693.25        658.66        10.00 o
   6   2   1          0.27          1.22         0.56 o
   7   2   1          0.94          0.25         0.72 o
   8   2   1         11.24         12.51         1.00 o
   9   2   1         23.00         22.71         1.34 o
  10   2   1          0.75          3.00         1.09 o
  11   2   1         10.67         15.19         1.64 o
 -11   3   1          4.45          7.27         1.37 o
 -10   3   1          1.82          2.97         1.19 o
  -9   3   1          0.08         -0.25         1.04 o
  -8   3   1          0.08          0.19         0.88 o
  -7   3   1         28.91         24.06         1.08 o
  -6   3   1        229.04        287.93         5.20 o
  -5   3   1        219.96        289.09         5.09 o
  -4   3   1        978.67        942.91        13.87 o
  -3   3   1       1317.54       1240.20        17.60 o
  -2   3   1        789.76        798.18        11.83 o
  -1   3   1      16030.77      14928.29       279.59 o
   0   3   1       1683.97       1664.99        22.17 o
   1   3   1       6696.95       6679.38        83.87 o
   2   3   1       2250.03       1983.08        26.46 o
   3   3   1       1228.63       1558.85        21.64 o
   4   3   1        728.19        890.01        13.22 o
   5   3   1         63.91         63.07         1.66 o
   6   3   1        156.51        127.14         2.43 o
   7   3   1          6.38          5.50         0.87 o
   8   3   1         12.10         13.35         0.97 o
   9   3   1         12.46         12.41         1.20 o
  10   3   1          3.12          3.26         1.12 o
  11   3   1         63.88         67.88         2.31 o
 -11   4   1          0.05          0.81         1.30 o
 -10   4   1          4.46          7.12         1.30 o
  -9   4   1          1.81          1.57         1.04 o
  -8   4   1         12.33         17.08         1.00 o
  -7   4   1          0.79          0.95         0.68 o
  -6   4   1         28.79         40.78         1.59 o
  -5   4   1         12.36         13.99         0.71 o
  -4   4   1        486.96        503.33         8.11 o
  -3   4   1        577.32        589.60         9.59 o
  -2   4   1       1850.89       2002.77        27.86 o
  -1   4   1       1175.05       1252.48        17.70 o
   0   4   1        599.82        568.93         8.87 o
   1   4   1       1057.15       1166.85        15.40 o
   2   4   1          5.83          1.15         0.46 o
   3   4   1        197.82        256.72         4.44 o
   4   4   1          1.00          0.60         0.37 o
   5   4   1        285.53        261.61         4.30 o
   6   4   1         34.48         38.07         1.12 o
   7   4   1         52.31         47.90         1.59 o
   8   4   1          0.77          0.06         0.76 o
   9   4   1          3.77          4.07         1.11 o
  10   4   1         30.97         33.04         1.60 o
  11   4   1         32.19         35.39         2.01 o
 -11   5   1          4.81          3.64         1.60 o
 -10   5   1          5.62          4.66         1.19 o
  -9   5   1          0.07          0.83         0.94 o
  -8   5   1         79.63         68.89         1.79 o
  -7   5   1         11.28          2.53         0.68 o
  -6   5   1        177.20        145.70         2.89 o
  -5   5   1        569.87        563.18         9.11 o
  -4   5   1         21.58         23.91         0.81 o
  -3   5   1        469.99        521.06         7.82 o
  -2   5   1         30.49         49.16         1.06 o
  -1   5   1        386.68        431.67         6.56 o
   0   5   1       1042.49       1048.15        14.16 o
   1   5   1         80.58         93.42         1.94 o
   2   5   1        377.27        326.41         5.19 o
   3   5   1         16.29         34.37         0.92 o
   4   5   1          5.25          4.61         0.45 o
   5   5   1          0.20          1.34         0.55 o
   6   5   1         10.86          6.61         0.66 o
   7   5   1        782.13        759.71        11.71 o
   8   5   1         91.45        109.55         3.07 o
   9   5   1          1.77          1.92         1.03 o
  10   5   1          7.94         15.15         1.33 o
  11   5   1         47.59         58.26         2.32 o
 -11   6   1          7.39          6.77         1.41 o
 -10   6   1          0.14         -0.87         1.11 o
  -9   6   1         16.92         16.41         1.24 o
  -8   6   1          4.59          4.57         1.01 o
  -7   6   1          8.46          6.31         0.70 o
  -6   6   1          4.17          1.78         0.52 o
  -5   6   1          0.01          0.94         0.50 o
  -4   6   1         99.87        133.17         3.61 o
  -3   6   1        215.54        216.48         5.47 o
  -2   6   1        112.78        112.35         2.84 o
  -1   6   1       2174.12       2286.29        41.38 o
   0   6   1         11.44         23.27         1.33 o
   1   6   1          1.71          0.62         0.19 o
   2   6   1         70.11        113.35         2.33 o
   3   6   1         13.01         28.37         1.05 o
   4   6   1         15.63         14.76         0.76 o
   5   6   1        133.59        125.20         3.10 o
   6   6   1         63.00         49.50         1.26 o
   7   6   1         18.67         11.27         0.85 o
   8   6   1         98.04         83.62         2.92 o
   9   6   1         11.20         12.11         1.23 o
  10   6   1          5.14          3.66         1.16 o
  11   6   1         79.59         87.84         3.17 o
 -11   7   1         14.70         20.84         1.52 o
 -10   7   1          2.75          1.73         1.39 o
  -9   7   1          2.00          0.83         0.87 o
  -8   7   1         14.54         14.44         0.99 o
  -7   7   1         55.30         55.51         2.56 o
  -6   7   1          0.78          0.17         0.63 o
  -5   7   1          8.11          7.83         0.56 o
  -4   7   1         60.76         63.50         1.62 o
  -3   7   1         59.00         57.52         1.78 o
  -2   7   1        741.46        917.30        14.79 o
  -1   7   1         44.52         43.47         0.97 o
   0   7   1        160.03        217.14         3.63 o
   1   7   1        761.32        825.67        11.01 o
   2   7   1        351.36        398.32         5.94 o
   3   7   1         33.95         26.53         0.76 o
   4   7   1        177.82        198.19         3.43 o
   5   7   1         41.32         41.32         1.17 o
   6   7   1         13.87         11.54         0.87 o
   7   7   1          0.19          0.26         0.75 o
   8   7   1         39.74         43.42         1.58 o
   9   7   1         10.72         13.24         1.39 o
  10   7   1          0.04         -0.67         1.23 o
  11   7   1         44.68         55.71         3.81 o
 -11   8   1          3.74          3.39         1.37 o
 -10   8   1          0.52          0.90         1.06 o
  -9   8   1         12.64         12.48         1.28 o
  -8   8   1         75.64         71.47         4.57 o
  -7   8   1         17.70         19.42         2.24 o
  -6   8   1        110.91        115.07         2.79 o
  -5   8   1          0.51         -0.18         0.54 o
  -4   8   1          6.63          4.36         0.46 o
  -3   8   1        345.73        408.12         6.98 o
  -2   8   1          9.86          6.91         0.35 o
  -1   8   1         21.23         15.54         0.49 o
   0   8   1        327.67        395.03        11.59 o
   1   8   1        153.65        154.75         3.82 o
   2   8   1        953.91        971.16        14.07 o
   3   8   1        291.38        280.28         5.48 o
   4   8   1         52.45         54.02         1.20 o
   5   8   1          4.77          3.73         0.63 o
   6   8   1         10.88         10.30         0.71 o
   7   8   1          1.74          1.45         0.73 o
   8   8   1         16.15         17.74         1.20 o
   9   8   1         43.86         48.18         1.74 o
  10   8   1         32.04         35.96         2.00 o
  11   8   1          9.11         11.28         1.62 o
 -11   9   1         10.52         12.31         1.56 o
 -10   9   1          3.92          4.84         1.18 o
  -9   9   1          4.21          3.47         1.04 o
  -8   9   1          7.20          7.20         1.15 o
  -7   9   1          2.45          1.98         0.87 o
  -6   9   1        300.03        307.24         4.79 o
  -5   9   1          4.54          4.50         0.62 o
  -4   9   1        361.68        395.58         6.28 o
  -3   9   1         98.61        105.46         2.10 o
  -2   9   1         16.47         23.15         0.64 o
  -1   9   1        214.06        248.24         5.41 o
   0   9   1       2019.37       2181.60        54.48 o
   1   9   1        555.52        593.82         8.36 o
   2   9   1        271.00        261.57         4.31 o
   3   9   1         15.10         20.46         0.66 o
   4   9   1         43.44         44.64         1.19 o
   5   9   1          0.60          1.05         0.50 o
   6   9   1          9.77          7.53         0.75 o
   7   9   1         33.75         30.92         1.40 o
   8   9   1          4.59          3.63         0.98 o
   9   9   1          2.15          3.58         1.19 o
  10   9   1          0.81          1.23         1.19 o
 -10  10   1         13.81         14.07         1.58 o
  -9  10   1          8.71          8.62         1.51 o
  -8  10   1          7.00          3.58         0.90 o
  -7  10   1          5.56          8.16         0.90 o
  -6  10   1         85.81         79.54         1.86 o
  -5  10   1         11.98          9.27         0.60 o
  -4  10   1       1054.26       1124.91        18.47 o
  -3  10   1        292.09        373.38         9.01 o
  -2  10   1         13.14          9.71         0.42 o
  -1  10   1        475.38        564.27        13.31 o
   0  10   1        469.83        520.76        12.04 o
   1  10   1        571.62        621.99         9.23 o
   2  10   1        222.52        274.17         4.48 o
   3  10   1        155.12        177.74         2.93 o
   4  10   1         35.01         33.29         1.44 o
   5  10   1          0.02          0.86         0.61 o
   6  10   1         63.53         50.13         1.68 o
   7  10   1          0.18         -0.24         0.84 o
   8  10   1          3.37          2.85         1.07 o
   9  10   1          0.05          0.56         1.06 o
  10  10   1          5.41          5.94         1.43 o
 -10  11   1          6.52          7.31         1.28 o
  -9  11   1          8.47          8.27         1.12 o
  -8  11   1         17.94         17.97         1.15 o
  -7  11   1          0.04         -0.10         0.77 o
  -6  11   1          8.63         11.71         0.78 o
  -5  11   1         46.23         44.28         1.24 o
  -4  11   1        316.62        322.50         8.12 o
  -3  11   1          0.11          1.18         0.36 o
  -2  11   1         25.13         22.45         0.83 o
  -1  11   1          6.20          8.86         0.60 o
   0  11   1          0.04          0.02         0.25 o
   1  11   1         14.99         17.63         0.58 o
   2  11   1          8.33         12.02         0.44 o
   3  11   1          2.31          3.14         0.41 o
   4  11   1          0.07          0.40         0.43 o
   5  11   1          5.22          4.31         0.57 o
   6  11   1        120.18        101.99         2.10 o
   7  11   1         67.08         54.15         3.62 o
   8  11   1         35.00         36.86         1.76 o
   9  11   1          2.30          2.16         1.18 o
  10  11   1         13.28         16.14         1.36 o
 -10  12   1          6.00          5.92         1.45 o
  -9  12   1          5.99          6.92         1.22 o
  -8  12   1         27.04         23.79         2.03 o
  -7  12   1         13.05         10.89         1.50 o
  -6  12   1         59.96         44.49         1.29 o
  -5  12   1        390.64        372.28         6.03 o
  -4  12   1         23.26         18.06         1.03 o
  -3  12   1         25.58         28.38         1.78 o
  -2  12   1        262.00        264.46         5.88 o
  -1  12   1        996.23       1097.20        21.37 o
   0  12   1         28.77         37.80         1.67 o
   1  12   1        288.83        279.60        12.87 o
   2  12   1          6.49         10.34         0.43 o
   3  12   1          2.43          1.80         0.39 o
   4  12   1          3.75          2.57         0.49 o
   5  12   1         16.41         15.82         0.77 o
   6  12   1          8.44          5.32         0.91 o
   7  12   1         21.40         23.84         1.22 o
   8  12   1          0.09          0.07         1.05 o
   9  12   1          4.81          6.86         1.17 o
  10  12   1         19.42         23.48         1.77 o
  -9  13   1         10.22          8.26         1.26 o
  -8  13   1          5.02          4.28         0.96 o
  -7  13   1         10.87          8.09         0.94 o
  -6  13   1         42.13         34.04         1.29 o
  -5  13   1          2.03          1.62         0.58 o
  -4  13   1        176.69        170.04         5.70 o
  -3  13   1         11.48          9.05         0.88 o
  -2  13   1         81.34         93.00         2.69 o
  -1  13   1       1038.63       1133.23        47.39 o
   2  13   1         10.40         11.94         0.49 o
   3  13   1        193.12        195.05         3.27 o
   4  13   1         10.84         11.17         0.75 o
   5  13   1        103.02         95.49         2.11 o
   6  13   1         15.01          9.20         0.88 o
   7  13   1          0.19          0.78         0.77 o
   8  13   1          3.20          2.70         0.93 o
   9  13   1          2.47          3.77         1.41 o
  -9  14   1          9.69          9.02         1.28 o
  -8  14   1          1.45          2.79         0.95 o
  -7  14   1          8.27          8.38         0.85 o
  -6  14   1         11.55          8.65         0.90 o
  -5  14   1         23.99         19.90         0.95 o
  -4  14   1         11.13          9.71         0.67 o
  -3  14   1         28.15         28.57         2.72 o
  -2  14   1         91.10         85.06         3.40 o
  -1  14   1         18.02         15.89         0.74 o
   2  14   1         99.50         84.92         4.42 o
   3  14   1        119.97        123.93         2.45 o
   4  14   1         23.53         25.10         0.97 o
   5  14   1          1.67          1.04         0.64 o
   6  14   1          0.55          0.39         0.97 o
   7  14   1          3.90          4.79         0.95 o
   8  14   1          7.64          7.99         1.11 o
   9  14   1          0.56          0.65         1.05 o
  -9  15   1          4.84          4.17         1.54 o
  -8  15   1         10.34         13.11         1.13 o
  -7  15   1          6.64          6.83         0.93 o
  -6  15   1          2.97          2.91         0.78 o
  -5  15   1          8.53          9.08         0.69 o
  -4  15   1          0.07          0.20         0.43 o
  -3  15   1         19.83         16.80         1.08 o
  -2  15   1         46.56         47.55         1.71 o
   2  15   1         75.60         73.53         5.24 o
   3  15   1          2.90          2.95         0.45 o
   4  15   1         97.15        113.49         3.19 o
   5  15   1          3.74          3.42         0.61 o
   6  15   1         39.30         36.40         1.25 o
   7  15   1          1.64          1.40         0.98 o
   8  15   1         22.61         21.94         1.59 o
  -8  16   1          0.00         -0.15         1.33 o
  -7  16   1          0.01          0.99         0.88 o
  -6  16   1          7.39          4.91         0.75 o
  -5  16   1          6.31          5.21         0.62 o
  -4  16   1          3.46          3.77         0.51 o
  -3  16   1        142.11        151.79         7.22 o
  -2  16   1        132.19        105.50         6.24 o
   3  16   1          0.36          0.65         0.41 o
   4  16   1         63.65         61.06         1.47 o
   5  16   1         12.40         15.55         0.84 o
   6  16   1         15.92         18.33         1.16 o
   7  16   1          0.24         -0.03         0.91 o
   8  16   1         32.62         28.60         1.54 o
  -8  17   1          0.28          0.68         1.09 o
  -7  17   1          0.56          0.34         0.86 o
  -6  17   1          6.63          5.99         0.90 o
  -5  17   1         10.83          9.02         1.14 o
  -4  17   1         23.91         17.77         3.98 o
  -3  17   1          1.50          1.82         1.00 o
  -2  17   1          3.02          2.10         0.39 o
   3  17   1          0.01         -0.21         0.52 o
   4  17   1          1.63          1.72         0.67 o
   5  17   1          4.24          3.63         0.65 o
   6  17   1          3.46          4.50         0.79 o
   7  17   1          3.73          4.48         1.09 o
  -7  18   1          1.90          1.41         0.94 o
  -6  18   1          1.77          1.63         0.67 o
  -5  18   1          5.00          3.92         0.78 o
  -4  18   1          4.68          5.57         0.93 o
  -3  18   1         11.21          9.52         1.05 o
   3  18   1         15.95          8.37         0.90 o
   4  18   1         17.43         12.66         1.04 o
   5  18   1          3.35          3.29         0.67 o
   6  18   1          0.11          0.12         0.75 o
   7  18   1          3.22          3.82         1.03 o
  -6  19   1          2.06          1.69         0.67 o
  -5  19   1          2.65          1.23         1.13 o
  -4  19   1          4.89          6.41         0.84 o
  -3  19   1          5.42          3.58         0.59 o
   4  19   1          0.05          0.50         0.70 o
   5  19   1          0.86          1.19         0.57 o
   6  19   1          2.50          2.77         0.73 o
  -6  20   1          0.25          0.06         0.57 o
  -5  20   1         14.39         11.16         1.13 o
  -4  20   1          8.86          7.04         1.57 o
   4  20   1          0.00         -0.49         0.73 o
   5  20   1          4.36          1.89         0.45 o
  -5  21   1         17.19         13.95         3.52 o
  -4  21   1         13.14          6.83         0.76 o
 -11   0   2          3.73          2.12         1.63 o
 -10   0   2         18.59         19.36         1.75 o
  -9   0   2          5.40          7.93         1.53 o
  -8   0   2         15.76         15.34         1.45 o
  -7   0   2          1.87          3.45         1.06 o
  -6   0   2        153.97        119.44         3.58 o
  -5   0   2       1192.78       1154.18        24.04 o
  -4   0   2          0.05          6.28         0.93 o
  -3   0   2          2.76          1.29         0.54 o
  -2   0   2       4751.51       4524.47        78.87 o
  -1   0   2       5299.01       5189.34       126.11 o
   0   0   2       2741.58       2786.43        74.16 o
   1   0   2         50.77         53.04         2.86 o
   2   0   2       9243.72       9839.29       233.53 o
   3   0   2        903.64       1012.95        30.89 o
   4   0   2        289.44        301.86        10.20 o
   5   0   2       1054.72        835.95        21.32 o
   6   0   2        122.49        148.92         4.81 o
   7   0   2        361.85        295.34         9.06 o
   8   0   2          3.86         11.25         1.56 o
   9   0   2          6.12          8.02         2.29 o
  10   0   2         99.13         91.36         5.26 o
  11   0   2         13.38         21.36         2.76 o
 -11   1   2          3.62          6.21         1.32 o
 -10   1   2         15.39         21.37         1.43 o
  -9   1   2         27.57         43.27         1.78 o
  -8   1   2          3.86          8.30         0.97 o
  -7   1   2         20.51         24.06         1.11 o
  -6   1   2         11.18          5.85         0.71 o
  -5   1   2       1151.08       1251.90        21.19 o
  -4   1   2        144.52        150.92         4.82 o
  -3   1   2       1992.72       1992.08        31.10 o
  -2   1   2        162.83        167.39         3.55 o
  -1   1   2       1212.18       1228.49        16.48 o
   0   1   2       3881.08       3927.03        52.35 o
   1   1   2       1291.81       1279.71        17.94 o
   2   1   2          8.94          8.83         0.52 o
   3   1   2       1111.79       1135.03        16.06 o
   4   1   2        942.24        924.18        13.82 o
   5   1   2          1.02          2.72         0.53 o
   6   1   2        263.68        273.89         5.45 o
   7   1   2         19.91         16.82         1.08 o
   8   1   2         33.91         32.39         1.59 o
   9   1   2         12.88         19.64         1.59 o
  10   1   2         18.33         21.42         1.87 o
  11   1   2         15.96         17.33         1.89 o
 -11   2   2          2.24          3.22         1.36 o
 -10   2   2          6.89         10.56         1.26 o
  -9   2   2         29.91         33.47         1.52 o
  -8   2   2          0.54          0.37         0.83 o
  -7   2   2         48.07         38.80         1.28 o
  -6   2   2         47.61         75.88         1.86 o
  -5   2   2       1311.42       1373.00        19.20 o
  -4   2   2         77.14         79.78         1.82 o
  -3   2   2        183.72        184.48         3.52 o
  -2   2   2       2539.68       2538.77        32.95 o
  -1   2   2         43.32         59.88         1.30 o
   0   2   2        200.28        232.52         3.92 o
   1   2   2       1561.87       1427.55        19.35 o
   2   2   2        742.62        632.66         9.33 o
   3   2   2         29.95         18.72         0.70 o
   4   2   2         54.56         75.11         1.70 o
   5   2   2        434.90        477.49         7.52 o
   6   2   2         15.42         24.35         1.02 o
   7   2   2          3.65          0.49         0.87 o
   8   2   2         48.22         42.64         1.52 o
   9   2   2         27.88         34.79         1.61 o
  10   2   2          5.04          8.46         1.21 o
  11   2   2         49.52         57.55         2.22 o
 -11   3   2         10.55         12.27         1.40 o
 -10   3   2          1.46          0.07         0.99 o
  -9   3   2          2.70          0.48         0.97 o
  -8   3   2          0.99          0.83         0.91 o
  -7   3   2         39.11         30.92         1.19 o
  -6   3   2        277.72        317.78         5.23 o
  -5   3   2       1162.07       1280.20        17.70 o
  -4   3   2        751.42        809.70        12.00 o
  -3   3   2        611.00        618.71         9.33 o
  -2   3   2         59.92         62.72         2.50 o
  -1   3   2      12884.08      13147.34       154.52 o
   0   3   2        277.12        368.94         5.59 o
   1   3   2       2187.82       2087.25        30.40 o
   2   3   2        184.28        141.78         4.00 o
   3   3   2         11.60         16.06         0.81 o
   4   3   2          2.44          1.22         0.44 o
   5   3   2        222.80        201.85         3.57 o
   6   3   2         40.64         70.67         1.91 o
   7   3   2        285.41        267.28         4.88 o
   8   3   2          7.47          5.93         0.88 o
   9   3   2         18.92         23.74         1.35 o
  10   3   2         13.88         19.49         1.60 o
  11   3   2         80.79         88.19         3.11 o
 -11   4   2          0.00          0.14         1.17 o
 -10   4   2         10.29         11.46         1.23 o
  -9   4   2          2.57          2.05         0.92 o
  -8   4   2         21.45         28.87         1.36 o
  -7   4   2        274.41        253.95         5.07 o
  -6   4   2         63.96         88.22         1.92 o
  -5   4   2          0.47          4.50         0.55 o
  -4   4   2         33.10         42.38         1.32 o
  -3   4   2        740.27        697.18        10.22 o
  -2   4   2        733.13        862.46        12.25 o
  -1   4   2       5039.16       4988.15        64.85 o
   0   4   2        418.64        418.61         6.19 o
   1   4   2       1216.88       1304.21        17.68 o
   2   4   2        132.61         90.11         1.94 o
   3   4   2         82.38         47.07         1.27 o
   4   4   2          0.32          0.74         0.45 o
   5   4   2          5.20          1.10         0.50 o
   6   4   2         45.74         39.85         1.28 o
   7   4   2        658.73        587.67         8.71 o
   8   4   2         15.92         15.47         1.00 o
   9   4   2         43.32         41.26         1.76 o
  10   4   2          6.34          8.81         1.33 o
  11   4   2         19.99         21.10         1.66 o
 -11   5   2          0.40         -0.13         1.24 o
 -10   5   2          0.80          0.70         1.06 o
  -9   5   2          8.25         11.07         1.03 o
  -8   5   2          0.02          0.39         0.81 o
  -7   5   2         13.88         17.29         0.97 o
  -6   5   2          1.57          1.61         0.72 o
  -5   5   2         87.73         84.06         2.48 o
  -4   5   2        129.89        133.17         3.37 o
  -3   5   2        122.53        168.38         3.33 o
  -2   5   2        152.78        199.84         3.69 o
  -1   5   2        105.00         54.27         2.46 o
   0   5   2        434.13        364.62         5.73 o
   1   5   2        202.21        135.35         3.70 o
   2   5   2        504.11        655.94         9.38 o
   3   5   2        860.07       1024.11        14.23 o
   4   5   2          2.62          1.30         0.45 o
   5   5   2         14.21         13.10         0.72 o
   6   5   2          1.48          2.78         0.66 o
   7   5   2         38.33         38.13         1.35 o
   8   5   2         11.74         13.55         1.10 o
   9   5   2         16.82         15.93         1.36 o
  10   5   2          8.45          8.07         1.30 o
  11   5   2          0.54          0.54         1.46 o
 -11   6   2          0.02          0.60         1.38 o
 -10   6   2          0.59          0.01         1.12 o
  -9   6   2          6.08          6.58         1.11 o
  -8   6   2          9.59         12.23         1.17 o
  -7   6   2         14.71         13.36         1.06 o
  -6   6   2        159.62        185.31         3.19 o
  -5   6   2        179.82        214.98         3.97 o
  -4   6   2         13.72         13.71         0.63 o
  -3   6   2        664.88        711.44        10.51 o
  -2   6   2        322.31        362.54         5.70 o
  -1   6   2       2923.75       3077.62        41.09 o
   0   6   2         34.76         47.74         1.02 o
   1   6   2        640.33        680.70         9.81 o
   2   6   2        433.14        408.25         6.40 o
   3   6   2         19.66         10.52         0.57 o
   4   6   2         54.18         56.36         1.47 o
   5   6   2         30.19         24.10         0.93 o
   6   6   2         32.02         26.74         1.15 o
   7   6   2        165.21        139.93         2.60 o
   8   6   2          0.88          1.27         0.92 o
   9   6   2         29.35         26.22         1.59 o
  10   6   2          0.91          1.66         1.47 o
  11   6   2          7.97          7.54         1.73 o
 -11   7   2          0.78          0.73         1.28 o
 -10   7   2          5.47          7.24         1.17 o
  -9   7   2          0.09          0.24         0.91 o
  -8   7   2         25.25         20.45         2.45 o
  -7   7   2         21.54         18.86         0.86 o
  -6   7   2          3.94         12.02         0.86 o
  -5   7   2        496.18        502.60         9.49 o
  -4   7   2         81.59         99.12         2.79 o
  -3   7   2         16.39         21.03         0.95 o
  -2   7   2        989.02       1177.49        18.15 o
  -1   7   2       2177.99       2291.55        29.42 o
   0   7   2        934.60        912.61        12.20 o
   1   7   2         36.11         12.04         0.78 o
   2   7   2          3.08          0.33         0.34 o
   3   7   2         42.58         33.83         1.32 o
   4   7   2        197.83        170.27         3.08 o
   5   7   2         32.24         38.52         1.17 o
   6   7   2        170.13        171.74         3.01 o
   7   7   2         69.41         68.33         2.52 o
   8   7   2         22.28         24.04         1.62 o
   9   7   2         17.33         19.03         1.42 o
  10   7   2         17.77         19.71         1.41 o
  11   7   2         20.74         21.90         1.78 o
 -11   8   2          0.17          0.01         1.27 o
 -10   8   2          3.90          6.80         1.49 o
  -9   8   2         34.07         35.34         1.60 o
  -8   8   2          9.80          7.67         1.01 o
  -7   8   2         63.49         54.42         2.65 o
  -6   8   2        194.06        198.85         3.52 o
  -5   8   2        721.12        752.32        13.90 o
  -4   8   2          1.93          2.53         0.44 o
  -3   8   2        383.91        429.99         6.96 o
  -2   8   2        249.64        397.10         6.10 o
  -1   8   2       2040.15       2190.70        27.53 o
   0   8   2       1386.50       1609.77        20.81 o
   1   8   2        354.19        448.08         7.13 o
   2   8   2        114.59        121.66         2.25 o
   3   8   2          2.46          5.39         0.47 o
   4   8   2        121.52        138.20         2.77 o
   5   8   2         13.22         19.69         0.90 o
   6   8   2        267.01        251.30         4.86 o
   7   8   2          0.70          1.12         0.95 o
   8   8   2         20.59         21.27         1.28 o
   9   8   2          5.26          6.31         1.16 o
  10   8   2         26.69         29.70         1.58 o
 -11   9   2         17.96         19.93         1.72 o
 -10   9   2         22.49         22.16         1.79 o
  -9   9   2         62.21         71.82         4.77 o
  -8   9   2         35.95         34.74         2.95 o
  -7   9   2          2.30          2.13         0.74 o
  -6   9   2        177.37        180.17         3.10 o
  -5   9   2        336.60        361.22        10.62 o
  -4   9   2        940.98       1019.32        16.01 o
  -3   9   2          0.41          0.91         0.39 o
  -2   9   2         22.90         25.28         0.75 o
  -1   9   2         80.89         79.97         2.28 o
   0   9   2        762.39        863.44        11.79 o
   1   9   2        264.08        322.40         4.84 o
   2   9   2          4.79         11.39         0.61 o
   3   9   2         22.22         21.52         1.47 o
   4   9   2         15.32         16.71         0.72 o
   5   9   2          0.10          0.34         0.62 o
   6   9   2        120.37        127.42         2.70 o
   7   9   2          3.49          2.09         0.83 o
   8   9   2          0.18          0.47         0.94 o
   9   9   2          0.36          0.45         1.09 o
  10   9   2        118.33        124.55         3.66 o
 -10  10   2         28.59         32.34         1.80 o
  -9  10   2          2.70          2.62         1.06 o
  -8  10   2         29.80         30.17         2.44 o
  -7  10   2          2.35          2.32         0.78 o
  -6  10   2         62.42         57.69         1.44 o
  -5  10   2         72.64         77.29         2.55 o
  -4  10   2        265.87        301.08         8.81 o
  -3  10   2         20.07         27.70         0.79 o
  -2  10   2         10.91          5.38         0.35 o
  -1  10   2        714.54        839.59        12.11 o
   0  10   2        301.40        322.75         5.43 o
   1  10   2         15.76         14.02         0.49 o
   2  10   2        221.86        225.40         3.80 o
   3  10   2          4.52          6.26         0.59 o
   4  10   2         10.14          8.10         0.68 o
   5  10   2         37.38         24.71         1.31 o
   6  10   2         65.25         71.21         1.63 o
   7  10   2        118.75         99.16         2.45 o
   8  10   2          5.58          5.54         1.11 o
   9  10   2          0.17          0.61         1.42 o
  10  10   2         30.94         28.89         1.90 o
 -10  11   2         14.19         16.05         1.40 o
  -9  11   2          6.15          5.43         1.21 o
  -8  11   2         54.69         53.07         3.65 o
  -7  11   2         26.80         25.40         1.27 o
  -6  11   2         31.65         35.46         1.33 o
  -5  11   2        192.63        178.23         6.06 o
  -4  11   2        200.16        235.51         5.17 o
  -3  11   2          1.55          2.15         0.42 o
  -2  11   2        149.05        148.58         2.59 o
  -1  11   2         17.78         18.16         1.52 o
   0  11   2         81.44        103.04         5.36 o
   1  11   2          0.06          0.27         0.26 o
   2  11   2          2.39          0.19         0.42 o
   3  11   2         19.01         24.21         1.28 o
   4  11   2         69.09         58.89         1.41 o
   5  11   2          0.44          0.46         0.57 o
   6  11   2         40.16         34.16         1.87 o
   7  11   2         15.36         12.82         1.07 o
   8  11   2         25.02         23.72         1.35 o
   9  11   2          7.48          8.36         1.36 o
  10  11   2          0.60          0.52         1.49 o
 -10  12   2          0.55          1.26         1.26 o
  -9  12   2          6.39          4.97         1.08 o
  -8  12   2         13.72         13.45         1.20 o
  -7  12   2          7.19          8.45         1.06 o
  -6  12   2          1.47          0.88         0.69 o
  -5  12   2          3.74          3.47         0.70 o
  -4  12   2          5.46          3.97         0.61 o
  -3  12   2         75.72         92.66         2.40 o
  -2  12   2        223.98        230.34        16.14 o
  -1  12   2         96.79        125.95         3.25 o
   0  12   2         72.12         84.24         3.42 o
   1  12   2        110.44        122.67         3.84 o
   2  12   2          1.47          1.61         0.41 o
   3  12   2          8.38         11.27         0.63 o
   4  12   2         26.27         23.90         0.83 o
   5  12   2         66.26         64.26         1.41 o
   6  12   2         61.01         50.75         1.52 o
   7  12   2          0.46          0.46         0.82 o
   8  12   2          0.75          0.77         1.05 o
   9  12   2          5.82          3.13         1.22 o
  -9  13   2          0.17          0.52         1.20 o
  -8  13   2          0.12          0.35         0.96 o
  -7  13   2          1.26          1.12         0.89 o
  -6  13   2         61.65         49.57         2.59 o
  -5  13   2          0.73         -0.13         0.60 o
  -4  13   2         69.48         60.16         2.04 o
  -3  13   2        169.47        165.69         8.69 o
  -2  13   2         95.12        101.51         3.32 o
  -1  13   2          5.84         12.21         0.70 o
   0  13   2         13.33         17.32         1.18 o
   1  13   2        130.75        129.47         4.34 o
   2  13   2         27.56         36.35         0.98 o
   3  13   2         10.75         12.77         0.68 o
   4  13   2          5.54          8.54         0.96 o
   5  13   2         14.87         15.27         0.85 o
   6  13   2         12.08          9.12         1.02 o
   7  13   2         70.56         58.82         2.16 o
   8  13   2          3.98          4.36         1.18 o
   9  13   2          2.87          3.22         1.19 o
  -9  14   2          0.77          1.56         1.32 o
  -8  14   2          1.20          1.47         1.09 o
  -7  14   2         19.34         18.89         1.35 o
  -6  14   2         36.63         32.66         1.12 o
  -5  14   2         89.19         82.72         1.94 o
  -4  14   2         58.58         53.42         1.91 o
  -3  14   2         50.76         54.37         3.24 o
  -2  14   2        244.51        285.21         9.09 o
  -1  14   2         31.39         29.28         1.40 o
   0  14   2        232.85        269.90         7.34 o
   1  14   2         83.51        100.50         3.08 o
   2  14   2        119.78        124.84         5.65 o
   3  14   2          0.12          0.47         0.45 o
   4  14   2         89.20         86.88         1.84 o
   5  14   2          3.13          4.57         0.71 o
   6  14   2         39.81         35.96         1.37 o
   7  14   2         18.19         14.42         1.17 o
   8  14   2         29.42         26.57         1.35 o
   9  14   2          1.96          2.45         1.30 o
  -9  15   2          0.08          0.36         1.09 o
  -8  15   2          1.31          2.45         1.11 o
  -7  15   2         15.57         13.43         0.94 o
  -6  15   2         23.00         16.79         0.94 o
  -5  15   2         14.60         12.45         0.88 o
  -4  15   2          6.29          8.00         1.01 o
  -3  15   2         12.51          9.08         0.93 o
  -2  15   2        247.50        253.05         8.51 o
  -1  15   2          6.41          9.69         1.15 o
   0  15   2         67.43         73.77         4.98 o
   1  15   2         19.82         20.14         1.31 o
   2  15   2          1.07          1.21         0.31 o
   3  15   2        112.84        115.80         3.34 o
   4  15   2          0.51          0.51         0.59 o
   5  15   2          0.04          0.12         0.64 o
   6  15   2         40.61         46.64         2.13 o
   7  15   2          6.60          5.25         1.05 o
   8  15   2         38.57         38.79         2.06 o
  -8  16   2          0.82          0.81         0.93 o
  -7  16   2         23.89         19.34         1.74 o
  -6  16   2          3.63          4.39         0.75 o
  -5  16   2         24.42         22.90         1.09 o
  -4  16   2          8.81          8.89         1.04 o
  -3  16   2         61.88         76.52         2.18 o
  -2  16   2        168.07        216.19        10.58 o
  -1  16   2         34.91         24.78         1.28 o
   1  16   2          0.62          0.67         0.48 o
   2  16   2        130.24        113.15        15.01 o
   3  16   2         10.61         10.23         0.74 o
   4  16   2         70.54         72.68         2.72 o
   5  16   2          3.20          3.13         0.71 o
   6  16   2         12.26         12.19         1.08 o
   7  16   2          0.77          1.63         0.91 o
   8  16   2         30.85         27.04         1.39 o
  -8  17   2          3.63          3.05         1.15 o
  -7  17   2          0.16          0.90         0.99 o
  -6  17   2          2.74          2.33         0.73 o
  -5  17   2          8.73          8.07         1.20 o
  -4  17   2          5.28          6.08         0.92 o
  -3  17   2          1.88         -0.09         0.79 o
  -2  17   2          1.50          1.03         0.51 o
  -1  17   2         20.57         18.19         1.24 o
   2  17   2          8.38          7.32         0.80 o
   3  17   2         21.01         20.80         1.36 o
   4  17   2          5.05          4.61         0.63 o
   5  17   2          2.61          3.24         0.68 o
   6  17   2         18.40         20.23         1.09 o
   7  17   2         22.24         19.23         1.40 o
  -7  18   2          2.51          1.26         0.88 o
  -6  18   2         40.22         33.72         4.11 o
  -5  18   2         17.03         12.73         2.61 o
  -4  18   2          3.45          6.44         1.00 o
  -3  18   2          0.33          0.91         0.76 o
  -2  18   2         34.42         31.45         2.70 o
   3  18   2          3.67          3.49         0.43 o
   4  18   2          0.00         -0.30         0.52 o
   5  18   2          0.13          0.34         0.66 o
   6  18   2         12.24         10.16         0.94 o
   7  18   2          0.03         -0.09         0.95 o
  -6  19   2          2.27          2.35         0.71 o
  -5  19   2          3.92          2.11         1.05 o
  -4  19   2         48.79         57.60         2.42 o
  -3  19   2          9.80         11.24         1.57 o
   4  19   2          1.89          1.04         0.59 o
   5  19   2          0.01          0.14         0.59 o
   6  19   2          3.25          2.65         0.83 o
  -5  20   2          6.31          6.97         1.12 o
  -4  20   2         40.08         37.33         2.94 o
  -3  20   2          4.60          2.00         0.51 o
   4  20   2          6.14          3.07         0.96 o
   5  20   2          0.14          0.08         0.54 o
  -4  21   2          0.88          1.01         0.70 o
 -11   1   3          0.01         -0.16         1.35 o
 -10   1   3          0.34         -1.59         1.40 o
  -9   1   3          1.21          0.64         0.98 o
  -8   1   3         48.34         48.64         1.73 o
  -7   1   3         31.53         30.02         1.57 o
  -6   1   3         84.67         71.69         2.01 o
  -5   1   3        210.49        197.76         4.26 o
  -4   1   3        330.47        318.77         6.36 o
  -3   1   3        535.88        532.64         9.57 o
  -2   1   3          0.91          4.59         0.56 o
  -1   1   3         80.55        131.79         2.95 o
   0   1   3         11.01          9.24         0.54 o
   1   1   3        214.90        171.02         3.12 o
   2   1   3         79.94        111.43         2.28 o
   3   1   3          3.80         11.09         0.62 o
   4   1   3        573.51        537.04         8.09 o
   5   1   3         57.73         61.49         1.61 o
   6   1   3        900.04        824.98        12.12 o
   7   1   3         26.67         22.39         1.25 o
   8   1   3         60.30         66.81         2.23 o
   9   1   3         26.32         27.81         1.63 o
  10   1   3        182.57        203.86         4.48 o
  11   1   3         10.82         10.93         1.43 o
 -11   2   3          5.88          9.13         1.47 o
 -10   2   3         24.52         31.29         1.64 o
  -9   2   3         22.45         43.20         1.93 o
  -8   2   3          9.35          6.02         1.01 o
  -7   2   3          1.39          3.35         0.77 o
  -6   2   3         24.70         18.21         0.88 o
  -5   2   3        395.87        437.19         7.13 o
  -4   2   3         86.88         82.31         1.91 o
  -3   2   3        168.03        153.53         2.89 o
  -2   2   3          5.22          2.19         0.38 o
  -1   2   3         29.10         18.68         0.68 o
   0   2   3        172.38        125.12         3.54 o
   1   2   3        355.13        499.52         7.98 o
   2   2   3        456.60        571.72         8.70 o
   3   2   3          0.99          0.58         0.40 o
   4   2   3        652.30        666.62         9.59 o
   5   2   3         60.11         37.74         1.33 o
   6   2   3        949.36        824.78        11.74 o
   7   2   3         14.50         22.17         1.10 o
   8   2   3          0.88         -0.04         0.97 o
   9   2   3         11.41         14.96         1.21 o
  10   2   3          7.56          7.26         1.45 o
  11   2   3         37.78         40.48         1.96 o
 -11   3   3          5.44          7.37         1.34 o
 -10   3   3         19.15         24.37         1.42 o
  -9   3   3         12.03         12.61         1.09 o
  -8   3   3          8.23          6.77         0.97 o
  -7   3   3          0.00          1.08         0.67 o
  -6   3   3          9.47         14.31         0.84 o
  -5   3   3        214.50        239.81         4.33 o
  -4   3   3          0.03          1.37         0.46 o
  -3   3   3        154.68        137.85         2.97 o
  -2   3   3          3.05          0.48         0.33 o
  -1   3   3        201.83        230.63         4.05 o
   0   3   3        179.30        223.83         3.77 o
   1   3   3       1007.57       1104.65        15.36 o
   2   3   3        413.83        346.70         6.07 o
   3   3   3        133.69        105.75         2.11 o
   4   3   3         37.71         22.61         0.89 o
   5   3   3        395.71        451.46         7.37 o
   6   3   3         58.62         52.48         1.65 o
   7   3   3        101.00        118.47         2.49 o
   8   3   3         83.17         82.75         2.16 o
   9   3   3          0.24         -0.17         1.02 o
  10   3   3          7.09          9.11         1.47 o
  11   3   3          8.38          9.05         1.58 o
 -11   4   3          0.15          0.60         1.22 o
 -10   4   3         38.85         51.84         1.93 o
  -9   4   3         37.51         32.56         1.44 o
  -8   4   3         15.74         12.86         1.01 o
  -7   4   3          2.79          3.63         0.71 o
  -6   4   3        468.93        451.37         7.32 o
  -5   4   3         57.82         57.40         1.49 o
  -4   4   3       1080.13       1052.21        15.08 o
  -3   4   3        234.67        303.34         5.34 o
  -2   4   3       1147.04       1240.80        17.33 o
  -1   4   3        547.65        707.31        10.72 o
   0   4   3       1351.14       1222.91        20.71 o
   1   4   3        345.50        326.80         6.08 o
   2   4   3         49.39         72.57         1.54 o
   3   4   3        218.59        298.49         4.83 o
   4   4   3          0.12          0.84         0.47 o
   5   4   3         46.32         39.57         1.27 o
   6   4   3          6.95          9.13         0.88 o
   7   4   3        207.82        222.99         4.07 o
   8   4   3          3.32          5.61         1.06 o
   9   4   3          1.69          2.02         1.10 o
  10   4   3          5.31          5.54         1.36 o
  11   4   3          0.72          1.16         1.33 o
 -11   5   3          7.28          8.21         1.62 o
 -10   5   3         46.95         56.79         2.05 o
  -9   5   3         10.70         11.80         1.05 o
  -8   5   3         82.78         74.21         1.88 o
  -7   5   3         31.70         21.24         1.09 o
  -6   5   3       2242.09       2233.83        30.39 o
  -5   5   3          2.39          1.98         0.59 o
  -4   5   3        298.54        316.05         5.27 o
  -3   5   3        193.91        233.01         3.98 o
  -2   5   3       4065.61       4494.25        78.44 o
  -1   5   3       4963.27       5372.21        65.97 o
   0   5   3         75.76         89.90         1.76 o
   1   5   3        117.69        112.25         2.24 o
   2   5   3          2.40          0.30         0.40 o
   3   5   3         34.02         41.54         1.12 o
   4   5   3        104.58        135.35         2.62 o
   5   5   3          4.60          0.64         0.60 o
   6   5   3          1.10          0.64         0.78 o
   7   5   3         19.09         12.78         0.98 o
   8   5   3          4.44          4.13         1.07 o
   9   5   3         10.10         13.75         1.36 o
  10   5   3          0.56          0.15         1.21 o
  11   5   3          5.64          7.01         1.36 o
 -11   6   3         37.55         37.08         1.92 o
 -10   6   3         16.69         20.60         1.59 o
  -9   6   3          2.93          2.65         1.12 o
  -8   6   3         32.97         27.96         1.32 o
  -7   6   3        339.99        329.74        13.11 o
  -6   6   3          0.90          1.57         0.67 o
  -5   6   3        789.85        812.78        11.74 o
  -4   6   3         65.02         69.58         1.60 o
  -3   6   3        224.79        201.06         4.83 o
  -2   6   3        806.81        958.00        13.46 o
  -1   6   3       1086.81       1104.68        15.47 o
   0   6   3          4.44          0.51         0.34 o
   1   6   3          2.37         -0.11         0.32 o
   2   6   3         17.72          8.78         0.58 o
   3   6   3         50.74         58.74         1.52 o
   4   6   3         44.13         44.06         1.22 o
   5   6   3         43.13         33.03         1.34 o
   6   6   3          7.52          6.95         0.87 o
   7   6   3         12.29         14.67         1.02 o
   8   6   3          4.04          4.84         1.01 o
   9   6   3         20.96         19.73         1.41 o
  10   6   3          4.12          4.20         1.51 o
 -11   7   3         14.61         19.18         1.82 o
 -10   7   3         16.00         20.80         1.39 o
  -9   7   3         34.32         37.59         1.50 o
  -8   7   3         34.96         32.50         1.54 o
  -7   7   3         28.33         35.86         1.35 o
  -6   7   3         50.12         65.45         1.78 o
  -5   7   3        931.00        940.15        14.28 o
  -4   7   3         28.17         45.92         1.16 o
  -3   7   3         66.76         86.39         1.80 o
  -2   7   3          5.13          7.69         0.69 o
  -1   7   3        103.27        137.97         2.55 o
   0   7   3         34.65         32.57         0.87 o
   1   7   3         16.80         10.56         0.50 o
   2   7   3        480.12        443.96         6.94 o
   3   7   3         48.31         42.00         1.14 o
   4   7   3          1.61          2.16         0.60 o
   5   7   3         62.13         63.65         1.62 o
   6   7   3         13.42         14.14         0.86 o
   7   7   3         11.61         11.39         1.17 o
   8   7   3         62.01         54.22         1.98 o
   9   7   3          0.53          0.21         1.43 o
  10   7   3          0.34          1.62         1.47 o
 -11   8   3         11.45         13.32         1.53 o
 -10   8   3          4.96          4.87         1.27 o
  -9   8   3        129.31        148.23         8.28 o
  -8   8   3          0.84          0.71         1.03 o
  -7   8   3         25.75         26.46         1.05 o
  -6   8   3          0.89         -0.13         0.72 o
  -5   8   3        402.41        390.38         9.72 o
  -4   8   3          4.26          4.80         0.48 o
  -3   8   3       1206.45       1312.85        18.73 o
  -2   8   3         78.50         93.57         1.93 o
  -1   8   3         34.57         38.13         1.75 o
   0   8   3         14.75         10.47         0.62 o
   1   8   3          0.00          0.54         0.40 o
   2   8   3         40.84         30.66         2.00 o
   3   8   3         52.35         64.62         1.47 o
   4   8   3        412.46        447.92         6.92 o
   5   8   3        167.23        162.10         2.79 o
   6   8   3        319.97        270.43         4.50 o
   7   8   3          4.14          3.38         0.91 o
   8   8   3          0.89          0.72         0.97 o
   9   8   3         10.22          8.80         1.22 o
  10   8   3          4.10          2.52         1.33 o
 -10   9   3          6.93          6.95         1.19 o
  -9   9   3         24.57         29.13         1.67 o
  -8   9   3         16.81         16.01         1.85 o
  -7   9   3         44.04         41.53         3.29 o
  -6   9   3        132.45        113.18         3.77 o
  -5   9   3         71.01         70.36         1.64 o
  -4   9   3         25.55         29.90         0.90 o
  -3   9   3         26.57         17.88         0.73 o
  -2   9   3         13.24         16.87         0.60 o
  -1   9   3         69.08         96.67         2.40 o
   0   9   3         83.39         97.70         1.91 o
   1   9   3          0.77          2.38         0.40 o
   2   9   3         49.64         55.73         1.29 o
   3   9   3          8.22          9.09         0.64 o
   4   9   3         23.77         27.56         1.03 o
   5   9   3        149.37        157.86         2.90 o
   6   9   3        227.41        190.70         3.73 o
   7   9   3         14.59         18.58         1.13 o
   8   9   3          1.65          2.30         1.21 o
   9   9   3          0.80          0.80         1.42 o
  10   9   3         41.53         43.15         2.06 o
 -10  10   3         12.56         14.45         1.34 o
  -9  10   3          1.97          1.00         1.04 o
  -8  10   3          0.04          0.29         0.97 o
  -7  10   3          0.88         -0.67         0.94 o
  -6  10   3         73.84         63.52         1.86 o
  -5  10   3          0.59          0.74         0.51 o
  -4  10   3         16.84         15.30         0.69 o
  -3  10   3         19.34         15.26         0.71 o
  -2  10   3        701.47        772.01        10.90 o
  -1  10   3         87.11        102.03         2.34 o
   0  10   3         68.06         85.21         1.59 o
   1  10   3        124.40        178.86         3.05 o
   2  10   3         34.08         40.66         1.06 o
   3  10   3         17.04         13.32         0.67 o
   4  10   3          8.24          6.47         0.64 o
   5  10   3         56.41         60.48         1.69 o
   6  10   3          5.64          4.85         0.86 o
   7  10   3         13.29          9.14         1.17 o
   8  10   3          0.27          0.55         1.02 o
   9  10   3         36.20         31.02         1.53 o
  10  10   3         24.99         23.19         1.74 o
 -10  11   3          2.22          1.64         1.32 o
  -9  11   3          2.16          1.99         1.31 o
  -8  11   3         21.36         22.19         2.31 o
  -7  11   3          5.24          6.30         1.14 o
  -6  11   3         13.13         12.10         0.95 o
  -5  11   3        138.24        127.67         5.70 o
  -4  11   3          3.65          1.36         0.54 o
  -3  11   3         10.31         14.27         0.73 o
  -2  11   3        108.14        118.33         2.39 o
  -1  11   3        429.29        432.11         9.89 o
   0  11   3        316.36        362.71         5.73 o
   1  11   3         25.02         26.58         0.83 o
   2  11   3          0.39          0.91         0.44 o
   3  11   3          0.14          0.34         0.47 o
   4  11   3          1.85          2.24         0.71 o
   5  11   3          8.36          8.57         0.85 o
   6  11   3          1.08          0.87         0.83 o
   7  11   3          1.69          1.97         1.03 o
   8  11   3          2.73          3.78         1.29 o
   9  11   3         10.42         11.09         1.52 o
 -10  12   3          5.98          6.76         1.30 o
  -9  12   3          1.71          1.48         1.01 o
  -8  12   3          0.64          1.24         0.99 o
  -7  12   3         13.45         11.02         0.90 o
  -6  12   3          3.69          1.89         0.71 o
  -5  12   3          2.56          1.31         0.58 o
  -4  12   3        141.27        114.47         5.36 o
  -3  12   3        135.67        117.13         2.51 o
  -2  12   3          4.45          4.44         0.38 o
  -1  12   3         14.43         14.57         0.83 o
   0  12   3          0.40          2.09         0.34 o
   1  12   3          5.48          2.07         0.37 o
   2  12   3         34.09         36.18         0.93 o
   3  12   3          2.40          2.41         0.58 o
   4  12   3          5.90          6.19         0.73 o
   5  12   3        113.26        116.22         2.45 o
   6  12   3        101.01         74.26         1.93 o
   7  12   3        103.69         94.27         3.25 o
   8  12   3          8.29         11.20         1.40 o
   9  12   3         42.30         40.50         1.70 o
  -9  13   3          0.02          0.67         1.34 o
  -8  13   3          0.17         -0.58         0.84 o
  -7  13   3          6.21          3.86         0.91 o
  -6  13   3         62.98         54.35         1.64 o
  -5  13   3         10.29          6.52         0.66 o
  -4  13   3          0.04          0.67         0.55 o
  -3  13   3         41.22         35.42         0.98 o
  -2  13   3         14.60         14.74         0.93 o
  -1  13   3          3.43          2.01         0.25 o
   0  13   3          9.60         15.76         1.69 o
   1  13   3        476.84        526.23        16.78 o
   2  13   3          4.82          6.51         0.61 o
   3  13   3         37.65         36.52         1.11 o
   4  13   3         24.26         17.85         0.85 o
   5  13   3         97.55         95.79         2.07 o
   6  13   3         12.85          8.11         0.99 o
   7  13   3        163.24        159.70         3.20 o
   8  13   3          5.98          4.23         1.09 o
   9  13   3          0.71         -1.35         1.39 o
  -9  14   3          4.10          3.70         1.25 o
  -8  14   3          1.05          1.22         0.96 o
  -7  14   3         19.50         18.48         1.24 o
  -6  14   3         59.21         49.84         1.52 o
  -5  14   3         27.15         30.53         1.20 o
  -4  14   3        122.29        134.55         2.96 o
  -3  14   3          3.54          3.05         0.41 o
  -2  14   3          6.94          4.57         0.62 o
  -1  14   3          2.62          2.56         0.64 o
   0  14   3         43.64         52.56         3.08 o
   1  14   3         72.92         78.17         4.69 o
   2  14   3          0.56          0.56         0.43 o
   3  14   3        380.82        393.96         5.98 o
   4  14   3         61.94         59.38         1.52 o
   5  14   3         31.69         31.67         1.20 o
   6  14   3         27.85         25.54         1.11 o
   7  14   3         94.55         90.92         2.56 o
   8  14   3          9.06          7.72         1.24 o
  -8  15   3          2.06          3.10         1.05 o
  -7  15   3         15.24         12.41         1.04 o
  -6  15   3        162.51        150.59         6.95 o
  -5  15   3          0.03          0.51         0.65 o
  -4  15   3          5.36          8.44         0.64 o
  -3  15   3          0.20          0.28         0.37 o
  -2  15   3         82.43         95.83         5.77 o
  -1  15   3         25.06         47.05         2.78 o
   0  15   3         11.94          9.46         0.86 o
   1  15   3         10.69          7.03         1.07 o
   2  15   3          0.71          0.89         0.41 o
   3  15   3         53.09         52.64         1.83 o
   4  15   3         10.39         11.82         0.81 o
   5  15   3         53.32         55.20         2.83 o
   6  15   3         11.54         11.06         0.99 o
   7  15   3          0.34          0.11         1.03 o
   8  15   3          3.37          0.94         1.30 o
  -8  16   3         17.59         16.71         2.22 o
  -7  16   3         51.68         47.45         2.85 o
  -6  16   3         12.53         11.26         0.96 o
  -5  16   3         33.07         38.38         2.24 o
  -4  16   3          0.24          0.71         0.54 o
  -3  16   3          2.03          0.73         0.77 o
  -2  16   3         79.46        100.35         3.49 o
  -1  16   3          4.25         11.56         1.44 o
   0  16   3         12.77          8.62         0.76 o
   1  16   3          5.59          6.29         0.67 o
   2  16   3        123.32        121.02        16.73 o
   3  16   3          7.56         10.97         0.69 o
   4  16   3         46.45         41.57         1.22 o
   5  16   3          0.38          0.72         0.69 o
   6  16   3         12.44         11.62         1.23 o
   7  16   3         13.10         12.15         1.42 o
  -7  17   3         17.77         14.10         2.62 o
  -6  17   3         36.32         30.69         2.90 o
  -5  17   3         16.65         17.77         2.46 o
  -4  17   3         11.49          8.73         2.26 o
  -3  17   3         89.03        105.95         3.23 o
  -2  17   3          5.82          6.51         0.80 o
  -1  17   3         36.43         36.56         1.67 o
   0  17   3         29.70         44.45         1.77 o
   1  17   3         31.55         38.87         3.13 o
   2  17   3         15.12         17.74         3.55 o
   3  17   3         10.93          9.02         0.64 o
   4  17   3         16.59         16.11         1.62 o
   5  17   3          3.38          2.22         0.82 o
   6  17   3          3.04          3.83         1.01 o
   7  17   3          0.89          1.55         1.05 o
  -7  18   3          0.41         -0.63         0.92 o
  -6  18   3          1.12          1.64         0.75 o
  -5  18   3         26.18         23.70         5.89 o
  -4  18   3         39.73         50.57         2.23 o
  -3  18   3         46.22         52.12         1.87 o
  -2  18   3          2.47          3.28         0.70 o
  -1  18   3         10.13         11.64         0.71 o
   0  18   3          1.46          3.05         0.71 o
   1  18   3          6.52          6.05         0.71 o
   2  18   3          0.25         -0.11         0.63 o
   3  18   3         21.85         18.86         1.96 o
   4  18   3          0.36          0.37         0.62 o
   5  18   3          0.81          1.29         0.82 o
   6  18   3         10.03          7.94         1.07 o
  -6  19   3         13.31          9.36         1.78 o
  -5  19   3          8.03          9.30         1.42 o
  -4  19   3         21.77         23.46         1.43 o
  -3  19   3          3.08          3.40         0.84 o
  -2  19   3         28.41         24.00         1.41 o
  -1  19   3         19.40         20.26         1.72 o
   2  19   3          0.01         -0.08         0.42 o
   3  19   3          2.19          1.03         0.43 o
   4  19   3          1.94          1.49         0.71 o
   5  19   3          8.31          7.99         0.87 o
  -5  20   3          9.46          8.42         1.33 o
  -4  20   3          2.05          1.33         0.94 o
  -3  20   3          0.69          0.90         0.70 o
  -2  20   3          4.82          2.97         0.68 o
   3  20   3          7.48          3.39         0.76 o
   4  20   3          3.41          1.97         0.75 o
   5  20   3         12.68          9.74         0.90 o
  -4  21   3          2.58          2.86         0.92 o
  -3  21   3          5.46          3.95         0.61 o
 -11   0   4          0.37         -0.89         1.98 o
 -10   0   4          1.20         -1.19         1.64 o
  -9   0   4         50.58         48.80         3.00 o
  -8   0   4         70.63         53.12         2.36 o
  -7   0   4        302.71        273.18         8.46 o
  -6   0   4         78.20         92.47         2.94 o
  -5   0   4         56.01         93.50         2.69 o
  -4   0   4        325.80        410.54         9.29 o
  -3   0   4        265.50        336.72         8.76 o
  -2   0   4         53.33         30.75         2.86 o
  -1   0   4       2064.16       1968.53        36.27 o
   0   0   4       6205.82       6784.21       114.15 o
   1   0   4       7762.55       7724.37       148.17 o
   2   0   4       3173.72       3283.03        67.75 o
   3   0   4        107.30        121.62         5.91 o
   4   0   4       1520.27       1484.99        41.14 o
   5   0   4        764.33        769.00        21.65 o
   6   0   4       3898.99       4008.28       103.52 o
   7   0   4         16.40         14.46         5.17 o
   8   0   4         26.38         33.22         2.40 o
   9   0   4          1.02          1.13         1.77 o
  10   0   4        154.79        159.72         9.43 o
 -11   1   4          4.30          6.38         1.50 o
 -10   1   4          3.40          4.93         1.27 o
  -9   1   4          7.50          9.86         1.41 o
  -8   1   4         11.32         15.00         1.14 o
  -7   1   4          0.06          2.54         0.83 o
  -6   1   4         83.17         79.03         2.00 o
  -5   1   4        547.80        536.57         8.95 o
  -4   1   4         53.30         52.68         2.23 o
  -3   1   4         31.12         43.00         1.38 o
  -2   1   4        655.08        648.25        11.18 o
  -1   1   4        237.17        231.31         4.61 o
   0   1   4        152.26        177.72         4.26 o
   1   1   4        160.99        149.25         2.94 o
   2   1   4       3107.95       3432.07        43.13 o
   3   1   4          4.94          4.63         0.55 o
   4   1   4         79.75         81.96         3.99 o
   5   1   4        244.40        195.19         3.33 o
   6   1   4        414.80        378.12         6.41 o
   7   1   4         23.96         13.30         1.10 o
   8   1   4         24.74         26.96         1.46 o
   9   1   4         32.18         29.99         1.75 o
  10   1   4         17.15         16.58         1.66 o
 -11   2   4          0.00         -0.46         1.53 o
 -10   2   4          1.88          4.07         1.30 o
  -9   2   4          0.67          0.66         1.24 o
  -8   2   4         34.49         29.99         1.74 o
  -7   2   4        284.20        293.66         5.66 o
  -6   2   4          0.10          0.42         0.62 o
  -5   2   4         26.33         31.22         0.98 o
  -4   2   4         52.04         58.56         1.46 o
  -3   2   4         87.61         80.33         1.76 o
  -2   2   4        172.44        125.76         2.72 o
  -1   2   4        186.79        213.22         3.76 o
   0   2   4        867.22        863.51        12.35 o
   1   2   4        881.92        920.11        13.76 o
   2   2   4       1769.63       1871.85        26.16 o
   3   2   4        332.51        385.63         5.87 o
   4   2   4        173.79        205.40         3.51 o
   5   2   4        446.17        420.62         6.70 o
   6   2   4         61.53         70.48         1.92 o
   7   2   4         19.90         19.25         1.24 o
   8   2   4        174.65        171.03         3.68 o
   9   2   4         37.42         43.78         1.92 o
  10   2   4         19.06         17.16         1.48 o
 -11   3   4         19.30         24.40         1.75 o
 -10   3   4          0.06         -0.44         1.30 o
  -9   3   4         57.40         61.05         2.27 o
  -8   3   4          3.17          2.85         0.93 o
  -7   3   4         19.98         10.92         1.03 o
  -6   3   4        185.00        164.77         3.03 o
  -5   3   4          0.72          0.58         0.57 o
  -4   3   4         65.25         66.65         1.56 o
  -3   3   4         97.69        106.01         2.55 o
  -2   3   4         21.86         18.09         1.88 o
  -1   3   4        730.96        889.13        12.85 o
   0   3   4         72.47         90.09         1.93 o
   1   3   4        183.88        200.59         4.73 o
   2   3   4         14.81         21.09         0.82 o
   3   3   4         96.78         84.42         1.77 o
   4   3   4        363.65        328.10         5.29 o
   5   3   4         71.13         45.29         1.37 o
   6   3   4         54.41         56.50         1.54 o
   7   3   4          3.46          1.20         0.95 o
   8   3   4         14.25         15.73         1.14 o
   9   3   4         17.65         18.02         1.38 o
  10   3   4          2.68          2.96         1.25 o
 -11   4   4         23.90         26.26         1.61 o
 -10   4   4         86.28        100.88         3.49 o
  -9   4   4         26.14         27.50         1.85 o
  -8   4   4         25.87         27.88         1.51 o
  -7   4   4         13.61         11.02         0.86 o
  -6   4   4        417.14        438.53         7.04 o
  -5   4   4         16.29         10.78         0.88 o
  -4   4   4         25.58         23.92         0.88 o
  -3   4   4          0.51          0.84         0.45 o
  -2   4   4          1.06         -0.10         0.39 o
  -1   4   4        295.17        295.12         5.13 o
   0   4   4        636.62        737.55        10.37 o
   1   4   4       1002.25       1118.68        16.77 o
   2   4   4        207.42        253.80         4.57 o
   3   4   4        139.96        138.66         2.57 o
   4   4   4         20.09         16.85         0.82 o
   5   4   4         53.31         55.27         1.43 o
   6   4   4         29.07         33.80         1.44 o
   7   4   4         24.43         24.31         1.44 o
   8   4   4          6.83          6.92         1.02 o
   9   4   4         23.78         22.14         1.58 o
  10   4   4          1.28          2.27         1.25 o
 -11   5   4         30.54         34.96         1.76 o
 -10   5   4          6.40          8.21         1.25 o
  -9   5   4         10.08         10.77         1.35 o
  -8   5   4          1.35          1.94         0.86 o
  -7   5   4         81.67         82.48         2.20 o
  -6   5   4          5.91          3.61         0.99 o
  -5   5   4        284.61        277.54         5.25 o
  -4   5   4         12.20         12.96         0.98 o
  -3   5   4         52.35         53.02         1.67 o
  -2   5   4        276.24        253.20         4.33 o
  -1   5   4        130.71        114.03         2.27 o
   0   5   4         61.39        113.19         2.24 o
   1   5   4          1.35          4.34         0.45 o
   2   5   4          6.30         12.68         0.70 o
   3   5   4        118.55        134.67         2.49 o
   4   5   4         52.97         49.98         1.37 o
   5   5   4         74.24         70.59         1.67 o
   6   5   4          1.35          1.68         0.85 o
   7   5   4          0.10         -0.15         0.98 o
   8   5   4         18.42         19.18         1.30 o
   9   5   4          0.16          0.34         1.31 o
  10   5   4          0.11          0.12         1.33 o
 -11   6   4          4.56          6.73         1.54 o
 -10   6   4         98.78        119.59         4.42 o
  -9   6   4          0.01         -0.79         1.06 o
  -8   6   4          1.98          3.89         0.98 o
  -7   6   4         29.82         31.82         2.11 o
  -6   6   4        472.92        498.10         8.78 o
  -5   6   4        146.33        167.90         3.09 o
  -4   6   4         76.58         90.98         1.81 o
  -3   6   4          8.82         12.46         0.68 o
  -2   6   4        278.46        304.98         5.05 o
  -1   6   4        163.53        171.98         3.21 o
   0   6   4          5.87          6.99         0.55 o
   1   6   4        376.37        410.60         6.73 o
   2   6   4         60.42         95.77         1.98 o
   3   6   4         27.59         21.04         0.86 o
   4   6   4          0.02          0.51         0.62 o
   5   6   4        329.49        336.73         5.07 o
   6   6   4        297.82        289.88         4.73 o
   7   6   4         65.63         61.24         2.41 o
   8   6   4          1.72          2.86         1.10 o
   9   6   4          1.52          3.78         1.15 o
  10   6   4          3.44          5.12         1.48 o
 -11   7   4         65.71         64.97         2.84 o
 -10   7   4         44.67         47.07         3.28 o
  -9   7   4         63.00         61.98         3.98 o
  -8   7   4          0.01          0.87         0.93 o
  -7   7   4        313.36        286.77        11.20 o
  -6   7   4        136.40        121.47         2.49 o
  -5   7   4        161.99        175.52         3.43 o
  -4   7   4        278.54        285.36         4.64 o
  -3   7   4        492.93        557.38         8.25 o
  -2   7   4        765.80        954.35        14.00 o
  -1   7   4        252.66        244.38         4.64 o
   0   7   4         17.69          7.40         0.74 o
   1   7   4         36.49         16.23         0.65 o
   2   7   4          1.21          0.05         0.46 o
   3   7   4         46.74         40.60         1.75 o
   4   7   4         27.29         27.21         1.80 o
   5   7   4         22.09         34.08         1.22 o
   6   7   4          6.66          5.61         0.85 o
   7   7   4          7.93         11.42         1.02 o
   8   7   4          1.01          2.79         1.22 o
   9   7   4          0.02          0.32         1.09 o
  10   7   4          1.07          1.00         1.48 o
 -10   8   4          9.76         10.64         1.41 o
  -9   8   4          6.11          6.62         1.09 o
  -8   8   4         13.48         12.90         1.19 o
  -7   8   4        153.35        148.85        12.13 o
  -6   8   4        345.88        316.15        10.40 o
  -5   8   4         64.43         59.03         1.40 o
  -4   8   4          5.64          6.37         0.66 o
  -3   8   4        392.38        432.10         6.79 o
  -2   8   4         47.02         51.09         1.34 o
  -1   8   4        340.43        446.70         6.87 o
   0   8   4         43.36         41.31         1.07 o
   1   8   4        131.99        162.23         2.92 o
   2   8   4        227.29        287.37         4.72 o
   3   8   4         20.66         16.54         0.70 o
   4   8   4         44.51         40.02         1.14 o
   5   8   4         12.34          8.27         0.95 o
   6   8   4         19.26         18.77         1.10 o
   7   8   4          0.32          2.10         0.85 o
   8   8   4         10.45          9.35         1.37 o
   9   8   4          4.39          3.02         1.33 o
  10   8   4          0.21          0.99         1.58 o
 -10   9   4          7.64         10.47         1.53 o
  -9   9   4          5.52          3.21         1.17 o
  -8   9   4         47.22         48.93         1.53 o
  -7   9   4          7.56          6.06         0.89 o
  -6   9   4          9.19         11.54         0.82 o
  -5   9   4        105.41         84.06         1.90 o
  -4   9   4          0.05          0.34         0.52 o
  -3   9   4        244.69        303.38         5.28 o
  -2   9   4          2.39          0.82         0.43 o
  -1   9   4          1.49          7.25         0.48 o
   0   9   4        137.72        148.87         2.73 o
   1   9   4          2.09          0.59         0.40 o
   2   9   4          5.53          8.64         0.64 o
   3   9   4         92.30         91.49         1.85 o
   4   9   4         85.12         90.68         1.98 o
   5   9   4          2.24          2.05         0.80 o
   6   9   4          1.61          1.56         1.06 o
   7   9   4         41.07         43.05         1.60 o
   8   9   4          0.01          0.11         1.00 o
   9   9   4          9.43          8.80         1.21 o
 -10  10   4          0.65          0.45         1.20 o
  -9  10   4         22.30         19.37         1.29 o
  -8  10   4          2.66          3.29         1.09 o
  -7  10   4         43.31         35.38         3.21 o
  -6  10   4          1.93          1.45         0.83 o
  -5  10   4         94.93         91.79         3.00 o
  -4  10   4          9.65          8.80         0.68 o
  -3  10   4          4.87          1.58         0.51 o
  -2  10   4         31.38         33.91         0.96 o
  -1  10   4          0.39          1.84         0.41 o
   0  10   4          9.65         18.80         0.83 o
   1  10   4        440.79        429.09         9.26 o
   2  10   4        126.71        134.28         2.71 o
   3  10   4          6.62          6.06         0.58 o
   4  10   4         24.94         27.86         1.08 o
   5  10   4         67.26         60.64         1.61 o
   6  10   4        423.20        370.33         5.93 o
   7  10   4          5.03          6.17         1.16 o
   8  10   4          0.02         -0.41         1.08 o
   9  10   4          1.64          2.98         1.51 o
 -10  11   4          5.77          5.44         1.38 o
  -9  11   4          9.91         12.26         1.30 o
  -8  11   4          7.00          5.86         1.13 o
  -7  11   4         12.61         10.68         1.52 o
  -6  11   4         18.66         17.18         1.16 o
  -5  11   4          0.10          0.52         0.58 o
  -4  11   4         45.17         51.99         1.37 o
  -3  11   4          0.50          0.43         0.52 o
  -2  11   4          1.02          2.62         0.47 o
  -1  11   4          0.85          0.17         0.46 o
   0  11   4        211.97        257.06         6.31 o
   1  11   4          6.82          9.84         0.74 o
   2  11   4        398.97        437.73         7.92 o
   3  11   4          0.79          0.08         0.55 o
   4  11   4         21.95         22.51         1.05 o
   5  11   4        412.05        345.01         8.24 o
   6  11   4        132.58        108.61         2.49 o
   7  11   4        100.38         79.38         1.98 o
   8  11   4          9.54          7.43         1.42 o
   9  11   4         38.37         33.88         1.64 o
  -9  12   4          3.98          3.05         1.09 o
  -8  12   4         13.37         12.49         1.10 o
  -7  12   4          3.15          4.55         0.94 o
  -6  12   4         11.51          7.66         0.81 o
  -5  12   4         38.87         35.96         1.10 o
  -4  12   4          6.20          6.97         0.64 o
  -3  12   4          7.57         11.39         0.81 o
  -2  12   4         64.22         97.78         3.00 o
  -1  12   4          1.29          2.11         0.54 o
   0  12   4         40.63         35.58         1.03 o
   1  12   4          0.01          0.08         0.41 o
   2  12   4        153.28        161.43         2.74 o
   3  12   4         26.67         27.95         0.92 o
   4  12   4          0.98          0.62         0.64 o
   5  12   4         83.01         66.53         1.67 o
   6  12   4         11.29          6.65         1.03 o
   7  12   4         27.74         20.36         1.42 o
   8  12   4         14.10         13.16         1.29 o
   9  12   4         17.59         21.14         1.72 o
  -9  13   4          8.72          8.35         1.24 o
  -8  13   4          0.00          0.47         1.04 o
  -7  13   4         10.53          9.18         1.17 o
  -6  13   4         19.57         17.92         1.09 o
  -5  13   4          0.07          0.02         0.65 o
  -4  13   4        114.71        123.23         4.04 o
  -3  13   4        106.09        114.14         3.12 o
  -2  13   4          2.26          0.27         0.39 o
  -1  13   4         91.41         86.27         1.92 o
   0  13   4          1.89          0.68         0.41 o
   1  13   4        167.83        159.06         5.09 o
   2  13   4          5.08          4.91         0.64 o
   3  13   4        243.83        230.11         3.70 o
   4  13   4         19.41         21.95         1.00 o
   5  13   4         27.84         24.58         1.25 o
   6  13   4          0.36          0.08         1.03 o
   7  13   4         34.93         34.65         1.81 o
   8  13   4          4.76          5.25         1.29 o
  -9  14   4          1.07          1.73         1.19 o
  -8  14   4          1.12          1.32         1.07 o
  -7  14   4         17.10         13.12         1.20 o
  -6  14   4         35.07         36.01         1.48 o
  -5  14   4         11.17         10.21         0.84 o
  -4  14   4         11.17         10.95         0.85 o
  -3  14   4          0.60          0.35         0.48 o
  -2  14   4         43.80         31.65         1.13 o
  -1  14   4         23.03         32.95         1.24 o
   0  14   4        140.06        150.48         3.11 o
   1  14   4         58.51         68.44         1.95 o
   2  14   4         23.81         22.95         0.91 o
   3  14   4         18.19         15.04         0.78 o
   4  14   4         14.01         15.94         0.89 o
   5  14   4         45.62         44.47         1.42 o
   6  14   4          4.63          5.18         0.93 o
   7  14   4          0.03         -1.32         1.18 o
   8  14   4          2.46          1.88         1.22 o
  -8  15   4          0.02          0.28         0.97 o
  -7  15   4         20.18         21.04         1.62 o
  -6  15   4          6.10          7.73         1.13 o
  -5  15   4         66.21         67.24         1.85 o
  -4  15   4          0.98          0.63         0.68 o
  -3  15   4         22.66         21.40         1.59 o
  -2  15   4         16.04         13.71         1.20 o
  -1  15   4          0.68          2.01         0.53 o
   0  15   4         32.01         38.51         1.11 o
   1  15   4          1.67          2.34         0.44 o
   2  15   4         10.23         13.31         0.92 o
   3  15   4         13.80         13.61         0.78 o
   4  15   4          2.18          1.40         0.64 o
   5  15   4         17.31         15.17         1.14 o
   6  15   4          0.37          0.26         0.99 o
   7  15   4          0.51          0.24         0.99 o
  -8  16   4          3.59          3.42         1.00 o
  -7  16   4          1.52          1.34         1.07 o
  -6  16   4          3.63          3.09         0.88 o
  -5  16   4         50.04         54.72         2.44 o
  -4  16   4         25.50         26.95         1.59 o
  -3  16   4          0.77          0.35         0.50 o
  -2  16   4         16.88         20.49         1.49 o
  -1  16   4         14.03         13.24         1.16 o
   0  16   4         55.89         74.01         2.99 o
   1  16   4          4.72          4.57         0.53 o
   2  16   4          0.18          0.53         0.54 o
   3  16   4          0.75          0.43         0.60 o
   4  16   4         33.47         40.24         1.32 o
   5  16   4         51.79         48.47         2.00 o
   6  16   4         16.21         14.66         1.48 o
   7  16   4          8.29          9.58         1.14 o
  -7  17   4         55.74         53.12         4.74 o
  -6  17   4          1.96          2.84         0.82 o
  -5  17   4         57.13         60.75         4.28 o
  -4  17   4         12.76         10.78         1.46 o
  -3  17   4         80.64         95.32         5.24 o
  -2  17   4          8.48         13.02         1.25 o
  -1  17   4          8.41          9.16         1.08 o
   0  17   4          3.19          4.76         0.75 o
   1  17   4          0.43          0.62         0.79 o
   2  17   4          0.04         -0.21         0.52 o
   3  17   4         12.96         14.12         1.56 o
   4  17   4          0.17         -0.41         0.72 o
   5  17   4          4.34          3.82         0.80 o
   6  17   4          3.62          3.29         1.27 o
  -6  18   4         71.56         62.02         7.52 o
  -5  18   4         11.79          7.81         1.51 o
  -4  18   4          5.06          7.77         1.31 o
  -3  18   4         32.51         36.41         2.54 o
  -2  18   4          2.16          1.71         0.85 o
  -1  18   4         46.13         64.15         3.54 o
   0  18   4          2.58          3.28         0.69 o
   1  18   4         29.08         36.27         1.69 o
   2  18   4         34.80         31.92         5.54 o
   3  18   4          0.10         -0.06         0.58 o
   4  18   4          5.81          5.29         0.76 o
   5  18   4          0.68          0.45         0.83 o
   6  18   4         10.56          9.33         1.06 o
  -6  19   4          3.59          2.96         0.82 o
  -5  19   4         13.31          7.62         3.16 o
  -4  19   4          7.70          9.16         1.23 o
  -3  19   4         18.94         22.71         1.51 o
  -2  19   4         38.75         49.18         1.82 o
  -1  19   4          0.02         -0.37         0.65 o
   0  19   4          1.21          1.80         0.86 o
   1  19   4          0.31          0.55         0.60 o
   2  19   4          6.00          7.80         1.23 o
   3  19   4          0.93          0.85         0.53 o
   4  19   4          0.31          0.54         0.66 o
   5  19   4          0.29         -0.03         0.79 o
  -5  20   4         10.29          9.23         1.30 o
  -4  20   4          6.82          6.87         1.41 o
  -3  20   4          0.42          0.61         0.86 o
  -2  20   4         13.46         13.67         1.10 o
  -1  20   4         13.05         11.51         1.24 o
   0  20   4          5.39          4.17         0.74 o
   1  20   4          0.40          0.07         0.50 o
   2  20   4          0.24          0.23         0.69 o
   3  20   4         10.74          7.57         1.88 o
   4  20   4         15.46         13.92         1.35 o
  -3  21   4          0.12          0.26         0.96 o
  -2  21   4          4.22          3.64         0.83 o
  -1  21   4          0.38          0.20         0.46 o
   3  21   4          1.29          1.08         0.80 o
 -11   1   5          0.90          0.29         1.23 o
 -10   1   5          7.15          9.59         1.38 o
  -9   1   5         35.66         37.22         1.67 o
  -8   1   5         20.87         20.85         1.25 o
  -7   1   5         80.04         88.52         2.43 o
  -6   1   5          8.59          6.80         0.98 o
  -5   1   5         22.20         13.86         0.80 o
  -4   1   5          0.76          4.22         0.67 o
  -3   1   5        142.92        177.39         3.76 o
  -2   1   5          0.00          1.40         0.55 o
  -1   1   5        516.11        550.65        10.34 o
   0   1   5          0.60          3.39         0.56 o
   1   1   5       3991.54       4248.16        58.06 o
   2   1   5        114.94        133.73         2.77 o
   3   1   5        230.96        188.73         3.88 o
   4   1   5         19.28         25.59         0.94 o
   5   1   5        283.08        227.51         4.14 o
   6   1   5         29.59         24.51         1.27 o
   7   1   5        164.47        140.66         3.36 o
   8   1   5         14.63         17.99         1.27 o
   9   1   5         20.80         17.18         1.74 o
  10   1   5          2.06          1.25         1.36 o
 -11   2   5         31.43         34.03         1.78 o
 -10   2   5         18.75         20.06         1.42 o
  -9   2   5          2.24          3.69         1.24 o
  -8   2   5         16.13         11.66         1.12 o
  -7   2   5        219.51        205.70         5.13 o
  -6   2   5        118.04        101.01         2.43 o
  -5   2   5         43.26         41.02         1.18 o
  -4   2   5         35.47         36.78         1.19 o
  -3   2   5         32.22         31.79         1.52 o
  -2   2   5         27.26         33.91         1.02 o
  -1   2   5        304.67        324.89         5.60 o
   0   2   5        655.27        667.32         9.87 o
   1   2   5         57.06         54.74         1.36 o
   2   2   5        704.33        746.64        12.10 o
   3   2   5        256.76        286.42         6.61 o
   4   2   5        104.08        134.29         2.87 o
   5   2   5        704.64        718.09        11.15 o
   6   2   5          4.51          2.56         0.91 o
   7   2   5          6.01          6.77         1.00 o
   8   2   5          3.40          4.27         1.13 o
   9   2   5          8.38          8.25         1.36 o
  10   2   5          6.82          7.03         1.36 o
 -11   3   5         43.27         49.53         2.18 o
 -10   3   5          0.61         -0.58         1.27 o
  -9   3   5          6.98          5.02         1.38 o
  -8   3   5         54.46         47.67         1.61 o
  -7   3   5         57.90         59.54         1.91 o
  -6   3   5        127.86        122.41         2.79 o
  -5   3   5          4.04          3.25         0.67 o
  -4   3   5         61.34         77.14         1.70 o
  -3   3   5         81.72        113.12         2.24 o
  -2   3   5        118.19         91.90         2.76 o
  -1   3   5        897.39        877.29        13.09 o
   0   3   5        619.40        605.38         8.98 o
   1   3   5        425.03        364.41         5.93 o
   2   3   5          4.31          9.71         0.64 o
   3   3   5        402.02        418.09         6.10 o
   4   3   5         23.84         24.44         1.40 o
   5   3   5        298.99        317.95         5.48 o
   6   3   5         83.00         69.71         1.75 o
   7   3   5         46.94         46.53         1.54 o
   8   3   5         15.35         16.67         1.29 o
   9   3   5         37.35         32.90         1.79 o
  10   3   5          1.32          1.99         1.41 o
 -11   4   5         71.09         76.44         2.97 o
 -10   4   5         51.64         55.17         2.70 o
  -9   4   5          1.01          2.25         1.03 o
  -8   4   5          7.76          5.28         0.87 o
  -7   4   5         83.66         79.96         2.39 o
  -6   4   5        636.71        564.11        10.26 o
  -5   4   5        108.54        115.09         2.35 o
  -4   4   5        314.10        297.93         4.82 o
  -3   4   5          0.27         -0.06         0.57 o
  -2   4   5        461.48        491.42         8.27 o
  -1   4   5         68.41         72.30         2.75 o
   0   4   5          5.43          6.31         0.65 o
   1   4   5       1109.98       1247.02        17.97 o
   2   4   5        444.52        449.11         6.95 o
   3   4   5        549.01        586.63         8.64 o
   4   4   5        644.30        634.46         8.96 o
   5   4   5          4.89          3.09         0.77 o
   6   4   5         14.31         12.33         1.08 o
   7   4   5         13.74         11.17         1.26 o
   8   4   5         11.26          8.27         1.11 o
   9   4   5          7.24          6.64         1.32 o
  10   4   5          4.73          3.70         1.40 o
 -11   5   5          2.09          1.30         1.60 o
 -10   5   5        110.73        119.83         3.79 o
  -9   5   5         32.52         31.88         1.36 o
  -8   5   5          1.65          2.35         0.98 o
  -7   5   5        273.72        254.52         9.10 o
  -6   5   5         15.27         13.69         0.98 o
  -5   5   5         46.89         42.50         1.28 o
  -4   5   5         40.74         43.19         1.30 o
  -3   5   5         71.49         60.95         1.63 o
  -2   5   5         60.03         77.94         1.68 o
  -1   5   5        194.87        208.02         3.91 o
   0   5   5        689.26        737.44        10.24 o
   1   5   5       1503.85       1615.96        22.38 o
   2   5   5        272.15        326.42         5.06 o
   3   5   5        124.64        171.81         2.97 o
   4   5   5         50.94         38.21         1.16 o
   5   5   5        108.94         77.71         2.18 o
   6   5   5          3.43          8.83         0.99 o
   7   5   5          0.33          0.62         1.05 o
   8   5   5          0.80         -0.18         1.11 o
   9   5   5          0.01          0.46         1.29 o
  10   5   5          7.61          9.60         1.38 o
 -11   6   5         67.43         76.76         3.07 o
 -10   6   5         13.29         14.83         2.14 o
  -9   6   5          2.36          2.48         0.97 o
  -8   6   5         24.02         26.86         1.43 o
  -7   6   5         13.93         15.84         1.07 o
  -6   6   5         79.24         70.28         1.71 o
  -5   6   5         64.85         68.64         1.81 o
  -4   6   5          2.43          5.36         0.63 o
  -3   6   5        110.59        116.52         2.28 o
  -2   6   5         10.61         26.01         0.88 o
  -1   6   5         95.72         73.38         2.21 o
   0   6   5         18.73         28.39         0.95 o
   1   6   5         17.12         11.82         0.65 o
   2   6   5        416.45        409.65         6.29 o
   3   6   5          4.46          4.19         0.69 o
   4   6   5         57.99         66.19         1.65 o
   5   6   5        153.94        169.40         3.62 o
   6   6   5          2.76          2.81         0.88 o
   7   6   5         10.60          9.72         1.20 o
   8   6   5         21.32         21.16         1.42 o
   9   6   5          0.43          0.42         1.29 o
  10   6   5          0.10         -0.24         1.30 o
 -10   7   5         13.99         13.46         1.24 o
  -9   7   5          0.07          0.27         0.96 o
  -8   7   5         10.18         10.43         1.12 o
  -7   7   5        160.53        158.51         5.68 o
  -6   7   5          7.56          7.37         0.95 o
  -5   7   5         41.78         47.35         1.48 o
  -4   7   5          0.04          0.37         0.60 o
  -3   7   5         75.72         86.95         1.89 o
  -2   7   5         13.08          7.15         0.58 o
  -1   7   5         69.20         70.39         1.58 o
   0   7   5         71.22         65.22         1.64 o
   1   7   5          1.62          2.66         0.56 o
   2   7   5          7.65         12.40         0.77 o
   3   7   5         22.46         27.73         1.05 o
   4   7   5         95.77        101.64         2.57 o
   5   7   5         86.00         70.44         1.92 o
   6   7   5         15.33         14.83         1.09 o
   7   7   5         18.16         24.05         1.48 o
   8   7   5          4.10          4.48         1.16 o
   9   7   5          0.60          1.77         1.21 o
 -10   8   5          0.30          0.72         1.21 o
  -9   8   5          7.66          5.08         1.27 o
  -8   8   5          5.00          9.05         1.00 o
  -7   8   5        207.51        194.48         9.47 o
  -6   8   5         60.79         47.68         1.41 o
  -5   8   5         18.71         11.70         0.82 o
  -4   8   5         16.18          9.52         0.68 o
  -3   8   5         83.99        112.44         2.36 o
  -2   8   5        376.77        484.88         7.40 o
  -1   8   5         72.47         74.74         1.70 o
   0   8   5         19.61         14.25         1.34 o
   1   8   5          2.21          5.08         0.62 o
   2   8   5          3.01          4.44         0.62 o
   3   8   5        135.73        123.92         2.22 o
   4   8   5          6.78          4.56         0.78 o
   5   8   5         68.85         59.37         1.80 o
   6   8   5         57.93         45.87         1.58 o
   7   8   5          0.25         -0.50         0.93 o
   8   8   5          0.55         -0.22         1.30 o
   9   8   5          0.50          0.61         1.35 o
 -10   9   5         16.99         19.69         1.99 o
  -9   9   5         24.52         26.68         2.46 o
  -8   9   5         21.93         20.78         2.52 o
  -7   9   5         29.23         30.74         2.32 o
  -6   9   5        152.67        132.78         8.77 o
  -5   9   5         20.99         21.70         1.03 o
  -4   9   5          1.08          2.12         0.56 o
  -3   9   5         53.43         87.13         1.89 o
  -2   9   5         23.65         21.18         0.79 o
  -1   9   5          0.73          1.82         0.54 o
   0   9   5        484.25        537.15         8.73 o
   1   9   5        124.51        102.27         2.18 o
   2   9   5         54.89         34.34         1.08 o
   3   9   5          2.70          2.83         0.65 o
   4   9   5         21.37         19.26         0.92 o
   5   9   5         38.35         24.34         1.09 o
   6   9   5        134.71        106.10         2.41 o
   7   9   5          1.26          2.19         1.09 o
   8   9   5          4.13          4.25         1.27 o
   9   9   5          0.00         -0.60         1.38 o
 -10  10   5          0.01          0.09         1.35 o
  -9  10   5          0.19          0.54         1.13 o
  -8  10   5         57.68         58.61         2.91 o
  -7  10   5         42.42         33.89         2.82 o
  -6  10   5          0.02          0.77         0.77 o
  -5  10   5        103.01        110.66         3.70 o
  -4  10   5        152.80        146.01         4.80 o
  -3  10   5        168.46        175.04         3.04 o
  -2  10   5          9.93          9.53         0.72 o
  -1  10   5         15.62         21.84         0.88 o
   0  10   5        805.97        824.35        17.82 o
   1  10   5         15.61         13.13         0.78 o
   2  10   5        708.96        699.78        11.32 o
   3  10   5        263.15        250.17         4.37 o
   4  10   5          4.67          6.96         0.69 o
   5  10   5         28.98         33.45         1.43 o
   6  10   5        128.66        116.47         2.69 o
   7  10   5         11.07         14.19         1.48 o
   8  10   5         15.84         14.30         1.35 o
   9  10   5          1.42          2.13         1.65 o
  -9  11   5          0.33         -0.20         1.34 o
  -8  11   5         28.37         29.66         3.19 o
  -7  11   5          3.77          6.79         1.01 o
  -6  11   5         14.02         14.36         2.01 o
  -5  11   5         39.66         39.67         1.73 o
  -4  11   5        116.35        127.54         2.47 o
  -3  11   5         36.55         21.50         0.93 o
  -2  11   5         60.73         58.76         1.66 o
  -1  11   5         16.29         19.80         0.80 o
   0  11   5          0.13          0.08         0.48 o
   1  11   5        377.77        353.87        10.83 o
   2  11   5        583.33        561.77         7.93 o
   3  11   5          3.09          2.80         0.64 o
   4  11   5          8.93          9.46         0.89 o
   5  11   5          1.36          2.07         0.96 o
   6  11   5          3.74          2.60         1.01 o
   7  11   5          0.13          0.86         1.22 o
   8  11   5          0.09         -0.29         1.17 o
  -9  12   5          7.32          7.05         1.52 o
  -8  12   5          2.20          0.57         0.97 o
  -7  12   5         50.51         50.72         3.73 o
  -6  12   5          2.85          5.04         0.82 o
  -5  12   5          3.04          3.11         0.77 o
  -4  12   5         10.30          5.58         0.88 o
  -3  12   5          2.66          2.57         0.63 o
  -2  12   5         76.97         57.71         1.35 o
  -1  12   5         13.58         13.61         0.68 o
   0  12   5        112.18        115.52         5.64 o
   1  12   5        180.73        197.46         5.16 o
   2  12   5        114.76        111.52         2.26 o
   3  12   5         10.97          8.86         0.78 o
   4  12   5        192.18        164.04         3.08 o
   5  12   5        191.23        163.99         3.51 o
   6  12   5         14.97         12.61         1.12 o
   7  12   5          0.18          0.63         1.09 o
   8  12   5          9.18          8.77         1.52 o
  -9  13   5          1.18          1.86         1.20 o
  -8  13   5         10.26          9.39         1.24 o
  -7  13   5          1.88          1.74         1.06 o
  -6  13   5          9.71          9.19         1.00 o
  -5  13   5          2.06          0.68         0.93 o
  -4  13   5          1.80          1.36         0.66 o
  -3  13   5          8.13          9.84         0.60 o
  -2  13   5         14.68         24.74         0.90 o
  -1  13   5        110.61        131.00         2.58 o
   0  13   5         41.93         36.96         1.07 o
   1  13   5         12.52         12.67         0.73 o
   2  13   5         27.20         27.04         1.05 o
   3  13   5          4.45          6.31         0.66 o
   4  13   5         34.33         26.40         1.27 o
   5  13   5         25.45         21.23         1.32 o
   6  13   5         63.27         61.75         2.00 o
   7  13   5          0.39          0.73         1.14 o
   8  13   5          2.58          3.68         1.28 o
  -8  14   5          0.31         -0.01         1.08 o
  -7  14   5          9.44          7.00         1.13 o
  -6  14   5        110.84        119.42         5.66 o
  -5  14   5          0.16         -0.07         0.71 o
  -4  14   5          8.53          8.15         0.74 o
  -3  14   5         59.97         59.40         1.59 o
  -2  14   5         63.56         76.12         1.86 o
  -1  14   5         26.11         30.99         1.00 o
   0  14   5          0.30          0.68         0.52 o
   1  14   5         98.51        103.05         2.14 o
   2  14   5         12.17         13.86         0.76 o
   3  14   5         23.65         23.79         0.93 o
   4  14   5        191.02        180.17         3.50 o
   5  14   5         33.04         28.64         1.39 o
   6  14   5         21.41         20.18         1.26 o
   7  14   5          7.97          5.65         1.16 o
  -8  15   5          5.16          6.00         1.16 o
  -7  15   5         21.56         21.88         1.60 o
  -6  15   5          0.61          0.05         0.90 o
  -5  15   5         14.23         14.77         1.20 o
  -4  15   5         12.09         10.70         0.93 o
  -3  15   5          0.52          0.54         0.55 o
  -2  15   5         18.12         21.58         0.92 o
  -1  15   5         93.32         96.89         2.00 o
   0  15   5          2.57          4.22         0.56 o
   1  15   5         53.01         60.56         2.56 o
   2  15   5         77.56         77.37         2.63 o
   3  15   5          6.80          5.70         0.75 o
   4  15   5         63.67         60.72         1.67 o
   5  15   5         60.88         64.08         2.00 o
   6  15   5         35.08         36.26         1.57 o
   7  15   5          4.25          5.17         1.70 o
  -7  16   5          0.03          0.03         0.91 o
  -6  16   5          7.96          7.70         1.30 o
  -5  16   5          0.05          0.76         0.78 o
  -4  16   5         25.44         27.07         1.02 o
  -3  16   5          3.10          1.84         0.63 o
  -2  16   5         12.03         12.02         0.79 o
  -1  16   5          0.00          0.05         0.45 o
   0  16   5         11.15         17.46         0.91 o
   1  16   5          0.21          0.10         0.52 o
   2  16   5         13.72         15.24         0.85 o
   3  16   5         72.10         78.67         2.91 o
   4  16   5          6.34          6.87         0.81 o
   5  16   5          8.45          9.41         0.99 o
   6  16   5          0.02          0.04         1.19 o
  -7  17   5          0.01          0.13         1.01 o
  -6  17   5         31.24         27.12         1.70 o
  -5  17   5          1.68          1.50         0.78 o
  -4  17   5          0.18          0.00         0.57 o
  -3  17   5          0.95          0.70         0.48 o
  -2  17   5          0.86          0.63         0.32 o
  -1  17   5          9.70          7.45         2.18 o
   0  17   5         20.76         23.24         3.67 o
   1  17   5         19.63         18.98         2.39 o
   2  17   5         21.07         26.16         1.61 o
   3  17   5          0.30          0.52         0.67 o
   4  17   5         22.94         25.41         1.31 o
   5  17   5          0.20         -0.47         0.87 o
   6  17   5          0.26          0.43         1.03 o
  -6  18   5          0.10         -0.31         0.79 o
  -5  18   5         19.74         17.81         3.31 o
  -4  18   5          2.29          1.88         0.65 o
  -3  18   5          3.03          4.47         0.99 o
  -2  18   5          3.48          4.30         1.11 o
  -1  18   5          5.13          7.29         0.97 o
   0  18   5          0.56          1.39         1.04 o
   1  18   5         11.56         11.68         2.05 o
   2  18   5          0.00          0.07         0.52 o
   3  18   5         15.20         14.16         0.88 o
   4  18   5         25.49         24.75         1.17 o
   5  18   5          8.56          8.10         0.90 o
  -5  19   5          0.41          0.04         0.60 o
  -4  19   5          3.68          5.79         1.12 o
  -3  19   5          0.76          1.32         1.37 o
  -2  19   5         10.25          9.93         1.08 o
  -1  19   5          7.25         10.15         1.16 o
   0  19   5         12.38         14.50         1.28 o
   1  19   5          1.69          3.21         1.01 o
   2  19   5         21.98         20.19         4.45 o
   3  19   5          0.82          1.37         0.67 o
   4  19   5          3.58          3.62         0.78 o
  -4  20   5          2.10          1.68         1.65 o
  -3  20   5          4.68          7.25         1.40 o
  -2  20   5          1.18          2.35         0.93 o
  -1  20   5          1.81          2.83         0.84 o
   0  20   5         12.44         14.48         1.06 o
   1  20   5          1.37          2.63         0.94 o
   2  20   5         19.31         21.95         4.19 o
   3  20   5          6.31          5.16         0.92 o
  -2  21   5         11.45         12.98         1.08 o
  -1  21   5          2.52          2.24         0.78 o
   0  21   5          2.26          2.05         0.99 o
   1  21   5          6.97          9.07         0.87 o
 -11   0   6          2.73          2.00         1.93 o
 -10   0   6          0.28         -0.28         1.65 o
  -9   0   6         20.03         16.04         3.02 o
  -8   0   6         89.73         92.86         3.27 o
  -7   0   6        211.02        196.87         5.56 o
  -6   0   6         48.17         45.45         2.41 o
  -5   0   6         74.02         65.31         3.16 o
  -4   0   6         65.11         75.54         2.41 o
  -3   0   6         64.52         49.11         2.21 o
  -2   0   6        506.78        419.23         9.47 o
  -1   0   6        125.64        133.18         4.03 o
   0   0   6         41.09         58.80         2.45 o
   1   0   6        243.39        265.97         6.82 o
   2   0   6        312.27        375.85         8.64 o
   3   0   6        172.84        214.46         5.60 o
   4   0   6         36.65         54.10         2.59 o
   5   0   6         49.06         24.98         1.94 o
   6   0   6         33.81         31.35         2.44 o
   7   0   6          0.05         -0.24         2.19 o
   8   0   6        188.50        166.88         5.51 o
   9   0   6          1.25          0.59         1.98 o
  10   0   6          4.07          2.45         3.03 o
 -11   1   6         17.63         17.88         1.64 o
 -10   1   6         22.25         26.69         1.63 o
  -9   1   6          1.18          1.27         1.06 o
  -8   1   6         23.49         23.42         1.32 o
  -7   1   6         92.84         90.65         2.66 o
  -6   1   6         30.49         26.81         1.20 o
  -5   1   6         28.00         25.26         1.43 o
  -4   1   6        448.12        414.62         6.61 o
  -3   1   6        584.94        551.15         9.56 o
  -2   1   6          9.71         15.63         0.89 o
  -1   1   6          6.66          3.26         0.74 o
   0   1   6          0.00          0.25         0.64 o
   1   1   6       2123.48       2219.71        34.58 o
   2   1   6          0.11         -0.07         0.73 o
   3   1   6         89.62        100.16         2.63 o
   4   1   6        140.04        159.75         3.34 o
   5   1   6         16.92         18.95         1.32 o
   6   1   6          9.47         14.18         1.50 o
   7   1   6          4.06          4.42         1.30 o
   8   1   6          0.86         -0.35         1.02 o
   9   1   6          0.29          0.60         1.40 o
  10   1   6          0.00          0.16         1.56 o
 -11   2   6         42.92         47.01         2.33 o
 -10   2   6         10.64          9.78         1.35 o
  -9   2   6          3.70          4.37         1.11 o
  -8   2   6          2.64          3.92         0.99 o
  -7   2   6         41.11         43.39         1.59 o
  -6   2   6        154.84        142.30         3.18 o
  -5   2   6        133.66        115.09         2.41 o
  -4   2   6          0.66          0.54         0.56 o
  -3   2   6         25.93         34.08         1.09 o
  -2   2   6        145.02        162.08         2.93 o
  -1   2   6         10.65         11.10         0.76 o
   0   2   6         73.28         89.19         1.89 o
   1   2   6        238.95        208.89         4.15 o
   2   2   6         25.81         35.92         1.15 o
   3   2   6         34.13         26.78         0.99 o
   4   2   6         26.12         16.89         1.03 o
   5   2   6          0.43          0.36         0.84 o
   6   2   6         93.05         85.12         2.12 o
   7   2   6         16.37         14.67         1.21 o
   8   2   6          2.12          1.69         1.18 o
   9   2   6          0.26         -0.03         1.40 o
  10   2   6          0.44         -0.44         1.43 o
 -11   3   6         80.82         87.19         2.98 o
 -10   3   6         14.85         16.70         1.60 o
  -9   3   6          2.64          3.35         1.27 o
  -8   3   6          7.07          6.80         1.07 o
  -7   3   6         25.40         24.24         1.38 o
  -6   3   6          0.00          0.07         0.78 o
  -5   3   6         44.52         41.20         1.34 o
  -4   3   6         10.93          8.96         0.76 o
  -3   3   6         70.68         67.49         1.59 o
  -2   3   6          2.35          0.48         0.66 o
  -1   3   6         29.04         29.30         1.06 o
   0   3   6       1152.51       1182.17        16.58 o
   1   3   6        425.77        495.74         7.78 o
   2   3   6        153.59        174.67         3.50 o
   3   3   6         17.79         13.97         0.84 o
   4   3   6        264.58        204.01         4.19 o
   5   3   6        604.08        565.86         8.09 o
   6   3   6         26.84         19.49         1.11 o
   7   3   6          4.83          3.56         1.03 o
   8   3   6          1.48          1.39         1.24 o
   9   3   6          3.51          2.87         1.38 o
 -11   4   6          2.03          1.83         1.58 o
 -10   4   6          0.00         -0.35         1.17 o
  -9   4   6         14.47         19.11         1.74 o
  -8   4   6          8.02          7.78         1.09 o
  -7   4   6        185.89        167.83         3.34 o
  -6   4   6         43.45         41.97         1.51 o
  -5   4   6         58.32         56.13         1.75 o
  -4   4   6          0.04          0.21         0.70 o
  -3   4   6         19.41         22.94         0.85 o
  -2   4   6        263.57        269.03         4.77 o
  -1   4   6        156.05        185.05         3.24 o
   0   4   6        155.18        151.42         2.74 o
   1   4   6         69.30         67.90         1.72 o
   2   4   6        176.28        157.45         3.02 o
   3   4   6        108.68         75.02         1.82 o
   4   4   6        507.99        430.06         8.41 o
   5   4   6         60.43         39.43         1.36 o
   6   4   6         19.39         21.34         1.31 o
   7   4   6          2.17          3.31         1.05 o
   8   4   6          0.29          0.68         1.08 o
   9   4   6          0.98          0.56         1.55 o
 -10   5   6          0.83          0.53         1.21 o
  -9   5   6         15.13         17.41         1.49 o
  -8   5   6          0.11          1.00         0.93 o
  -7   5   6          1.63          1.29         0.86 o
  -6   5   6          2.18          2.67         0.78 o
  -5   5   6         23.12         24.62         1.15 o
  -4   5   6         12.02         12.38         0.79 o
  -3   5   6          0.42          0.06         0.61 o
  -2   5   6         23.83         21.26         0.84 o
  -1   5   6        400.92        406.14         6.49 o
   0   5   6         38.12         33.09         1.60 o
   1   5   6         14.04         20.85         0.86 o
   2   5   6        163.45        159.29         2.92 o
   3   5   6         18.74         16.65         0.85 o
   4   5   6         99.10        115.79         2.96 o
   5   5   6          2.37          1.38         0.84 o
   6   5   6         42.37         43.60         1.54 o
   7   5   6         40.15         47.81         1.91 o
   8   5   6         14.85         16.58         1.33 o
   9   5   6         14.81         12.28         1.82 o
 -10   6   6          9.21          8.71         1.78 o
  -9   6   6         11.45         10.53         1.23 o
  -8   6   6          0.04          0.28         1.09 o
  -7   6   6         25.26         21.06         1.31 o
  -6   6   6          5.00          4.52         0.98 o
  -5   6   6          0.71          1.45         0.62 o
  -4   6   6          7.46          8.30         0.77 o
  -3   6   6          9.65         12.50         0.84 o
  -2   6   6        188.28        199.16         3.66 o
  -1   6   6        133.51        149.54         3.16 o
   0   6   6       1043.80        989.88        15.41 o
   1   6   6        575.70        570.56         8.89 o
   2   6   6         64.01         60.18         2.45 o
   3   6   6        151.31        139.29         2.82 o
   4   6   6        256.41        198.08         3.72 o
   5   6   6        142.82        113.46         4.11 o
   6   6   6          0.79          0.77         0.98 o
   7   6   6         23.53         20.99         1.42 o
   8   6   6         12.39         11.17         1.48 o
   9   6   6          4.71          5.93         1.37 o
 -10   7   6          0.73          1.39         1.38 o
  -9   7   6          0.10         -0.22         1.12 o
  -8   7   6          0.24          0.98         1.11 o
  -7   7   6          1.17          1.78         1.05 o
  -6   7   6          7.37          6.41         0.92 o
  -5   7   6          0.06          0.16         0.80 o
  -4   7   6        155.56        136.90         2.54 o
  -3   7   6          9.04          8.50         0.84 o
  -2   7   6         58.14         71.98         1.57 o
  -1   7   6         75.13         65.80         1.99 o
   0   7   6        639.35        687.26        10.03 o
   1   7   6        433.69        420.55         6.45 o
   2   7   6         68.90         63.77         1.62 o
   3   7   6         78.47         86.02         2.15 o
   4   7   6          3.64          8.41         0.87 o
   5   7   6        257.43        221.60         4.97 o
   6   7   6          0.44          2.08         1.20 o
   7   7   6          3.82          3.10         1.25 o
   8   7   6          2.87          2.35         1.18 o
   9   7   6          2.85          2.26         1.38 o
 -10   8   6         29.20         26.88         1.73 o
  -9   8   6          1.02          0.79         1.21 o
  -8   8   6         10.40          6.26         1.12 o
  -7   8   6          8.78         10.58         1.08 o
  -6   8   6          2.88          2.11         0.85 o
  -5   8   6         44.55         43.63         1.32 o
  -4   8   6         92.68         82.00         1.83 o
  -3   8   6         86.71         80.18         2.59 o
  -2   8   6         51.01         53.03         1.38 o
  -1   8   6        798.19        904.01        12.63 o
   0   8   6          0.00          5.57         0.72 o
   1   8   6       1102.95       1082.64        15.97 o
   2   8   6         73.89         89.23         1.80 o
   3   8   6        135.20        155.93         2.77 o
   4   8   6        136.06        127.86         2.83 o
   5   8   6        189.51        190.96         3.95 o
   6   8   6         49.43         47.37         1.75 o
   7   8   6          6.49          7.85         1.23 o
   8   8   6          3.61          4.54         1.30 o
   9   8   6          0.01          1.99         1.39 o
 -10   9   6          7.84          9.21         1.55 o
  -9   9   6          0.05         -0.06         1.25 o
  -8   9   6         10.70         10.34         1.47 o
  -7   9   6         66.97         59.95         3.74 o
  -6   9   6         35.89         37.46         4.95 o
  -5   9   6        119.92        106.87         5.10 o
  -4   9   6          9.76         10.22         0.76 o
  -3   9   6        189.89        164.04         2.88 o
  -2   9   6          2.95          2.74         0.57 o
  -1   9   6          1.15          0.72         0.60 o
   0   9   6         98.19        117.30         5.05 o
   1   9   6       1179.90       1144.67        23.82 o
   2   9   6        103.39         98.56         2.01 o
   3   9   6         19.44         22.13         1.19 o
   4   9   6          3.44          2.90         0.83 o
   5   9   6        115.95        105.31         2.43 o
   6   9   6         51.50         47.19         1.62 o
   7   9   6         33.46         34.90         1.57 o
   8   9   6          1.57          0.63         1.65 o
  -9  10   6          1.62          1.40         1.15 o
  -8  10   6        113.84        113.02         6.56 o
  -7  10   6         37.64         37.03         4.61 o
  -6  10   6         15.39         14.92         1.31 o
  -5  10   6         29.36         30.01         1.52 o
  -4  10   6         82.09         90.89         2.46 o
  -3  10   6         30.65         12.43         0.82 o
  -2  10   6         20.48         19.80         0.96 o
  -1  10   6         18.32         12.71         0.83 o
   0  10   6         42.89         59.92         1.41 o
   1  10   6          0.14          0.42         0.61 o
   2  10   6         36.26         30.42         1.11 o
   3  10   6         29.71         40.67         1.45 o
   4  10   6          0.03         -1.04         0.84 o
   5  10   6         73.58         63.16         3.25 o
   6  10   6          4.34          5.00         1.13 o
   7  10   6          0.00          0.21         1.28 o
   8  10   6         19.90         19.17         1.41 o
  -9  11   6          6.24          5.74         1.46 o
  -8  11   6         38.78         41.01         1.78 o
  -7  11   6          7.17         11.14         1.10 o
  -6  11   6          0.01         -0.33         0.90 o
  -5  11   6          1.76          1.80         0.69 o
  -4  11   6         95.89         72.17         2.21 o
  -3  11   6         21.38         18.24         0.92 o
  -2  11   6        108.68         90.34         1.88 o
  -1  11   6         10.52          6.30         0.94 o
   0  11   6         72.84         71.61         2.74 o
   1  11   6         63.82         70.77         2.14 o
   2  11   6         61.36         49.03         1.30 o
   3  11   6         77.57         68.69         2.27 o
   4  11   6          0.29          0.51         1.07 o
   5  11   6          6.85          7.36         1.18 o
   6  11   6          2.37          3.03         1.10 o
   7  11   6         49.91         49.83         1.99 o
   8  11   6          0.01         -0.57         1.36 o
  -9  12   6         26.05         26.71         3.19 o
  -8  12   6          7.67          8.80         1.31 o
  -7  12   6         15.10         13.13         1.14 o
  -6  12   6          7.08          9.29         0.97 o
  -5  12   6         16.98         17.74         0.99 o
  -4  12   6         65.19         74.30         1.86 o
  -3  12   6          9.22          8.05         0.75 o
  -2  12   6        261.49        253.99         7.67 o
  -1  12   6          0.12          0.34         0.63 o
   0  12   6         64.03         71.94         1.75 o
   1  12   6        144.05        154.79         4.10 o
   2  12   6          4.87          3.76         0.77 o
   3  12   6         92.48         81.31         1.96 o
   4  12   6         10.37          8.39         0.86 o
   5  12   6         56.83         53.50         1.59 o
   6  12   6         45.00         43.69         1.62 o
   7  12   6         11.13         12.04         1.27 o
   8  12   6          6.29          5.62         1.44 o
  -8  13   6          0.01          0.67         1.13 o
  -7  13   6          0.74          1.68         1.19 o
  -6  13   6         17.64         19.26         1.15 o
  -5  13   6          4.79          2.47         0.73 o
  -4  13   6         13.80         13.71         0.92 o
  -3  13   6         11.28          9.84         0.81 o
  -2  13   6          0.18          0.18         0.66 o
  -1  13   6        163.55        152.64         2.95 o
   0  13   6        254.01        242.92         4.34 o
   1  13   6         36.44         36.73         1.15 o
   2  13   6          2.50          2.08         0.72 o
   3  13   6        110.49         96.27         2.31 o
   4  13   6        100.65         87.35         6.69 o
   5  13   6          0.45          0.35         1.06 o
   6  13   6          9.19          8.07         1.39 o
   7  13   6          3.02          3.66         1.47 o
  -8  14   6          4.05          3.62         1.21 o
  -7  14   6         19.98         19.70         1.48 o
  -6  14   6          2.12          1.02         0.94 o
  -5  14   6          6.46          3.90         0.85 o
  -4  14   6          1.28          1.54         0.77 o
  -3  14   6          2.44          0.80         0.70 o
  -2  14   6          3.94          1.98         0.75 o
  -1  14   6         72.26         75.11         2.51 o
   0  14   6          5.76          7.23         0.77 o
   1  14   6        126.15        140.68         2.80 o
   2  14   6          6.65          8.87         0.82 o
   3  14   6         15.05         14.41         1.09 o
   4  14   6         63.53         58.88         2.98 o
   5  14   6          8.94         11.40         1.20 o
   6  14   6         10.91         12.02         1.17 o
   7  14   6         12.82         11.74         1.32 o
  -7  15   6          1.32          1.95         1.27 o
  -6  15   6          6.67          7.25         1.07 o
  -5  15   6          0.81          1.55         0.92 o
  -4  15   6          0.04          0.04         0.70 o
  -3  15   6          0.01          0.50         0.61 o
  -2  15   6          0.83          0.30         0.65 o
  -1  15   6         95.20        102.26         2.54 o
   0  15   6          6.70          6.11         0.76 o
   1  15   6          6.65          5.78         0.83 o
   2  15   6          2.06          2.71         0.80 o
   3  15   6         12.45         11.15         0.99 o
   4  15   6         45.91         45.30         2.27 o
   5  15   6         12.35         11.14         1.10 o
   6  15   6          0.27          0.81         1.18 o
  -7  16   6          3.20          4.38         1.17 o
  -6  16   6          8.95         10.13         1.79 o
  -5  16   6          0.89          0.98         0.82 o
  -4  16   6          0.02          0.37         0.74 o
  -3  16   6         12.92         16.28         1.29 o
  -2  16   6          0.66          0.87         0.57 o
  -1  16   6         21.53         22.06         0.96 o
   0  16   6          2.48          3.29         0.65 o
   1  16   6          1.29          1.21         0.68 o
   2  16   6          0.14          0.53         0.88 o
   3  16   6         43.79         46.80         1.39 o
   4  16   6          8.70          8.60         1.21 o
   5  16   6          5.17          5.39         1.23 o
   6  16   6          0.09         -0.37         0.98 o
  -6  17   6         17.25         15.79         1.53 o
  -5  17   6         22.71         21.68         2.64 o
  -4  17   6          3.82          3.30         0.76 o
  -3  17   6          9.99         11.34         1.31 o
  -2  17   6          0.54          0.66         0.55 o
  -1  17   6          8.66         12.54         0.85 o
   0  17   6         73.90         89.49         5.83 o
   1  17   6          3.86          6.67         0.81 o
   2  17   6          1.43          1.17         0.80 o
   3  17   6          4.26          4.02         0.79 o
   4  17   6         14.31         14.03         1.36 o
   5  17   6          9.54          9.16         1.17 o
  -5  18   6          2.98          2.47         0.81 o
  -4  18   6          0.90          0.71         0.67 o
  -3  18   6          2.40          2.21         0.60 o
  -2  18   6          0.83          0.56         0.50 o
  -1  18   6         30.52         31.88         4.64 o
   0  18   6         32.98         39.79         5.94 o
   1  18   6         26.30         32.45         3.62 o
   2  18   6          6.47          7.17         0.91 o
   3  18   6          0.56          0.73         0.86 o
   4  18   6         26.60         28.90         2.72 o
  -4  19   6         17.13         13.32         3.62 o
  -3  19   6          6.30          6.55         1.31 o
  -2  19   6          3.20          4.93         1.19 o
  -1  19   6         18.28         24.04         3.13 o
   0  19   6         18.28         29.19         1.73 o
   1  19   6         22.83         20.90         3.73 o
   2  19   6         24.54         26.20         3.92 o
   3  19   6         18.25         20.19         1.08 o
  -3  20   6          5.06          5.26         1.60 o
  -2  20   6          3.83          4.00         1.18 o
  -1  20   6          0.53          1.51         1.08 o
   0  20   6          4.81          6.21         1.07 o
   1  20   6          0.68          1.21         0.87 o
   2  20   6         32.92         29.40         4.65 o
 -10   1   7          0.13          1.77         1.38 o
  -9   1   7          0.97          1.60         1.24 o
  -8   1   7          0.01          0.46         1.13 o
  -7   1   7         26.27         27.81         1.49 o
  -6   1   7          3.04          2.71         1.01 o
  -5   1   7         36.19         28.57         1.22 o
  -4   1   7         11.17         20.33         1.15 o
  -3   1   7         52.30         53.70         1.51 o
  -2   1   7        161.08        162.79         3.21 o
  -1   1   7        618.03        572.61         9.67 o
   0   1   7        152.76        162.23         3.82 o
   1   1   7         24.41         37.12         1.46 o
   2   1   7        166.46        161.20         3.41 o
   3   1   7          9.73          5.13         0.83 o
   4   1   7          5.84          6.32         1.11 o
   5   1   7         13.08         15.14         1.36 o
   6   1   7          0.10          0.12         1.05 o
   7   1   7          0.05          0.51         1.33 o
   8   1   7          3.30          2.13         1.48 o
   9   1   7          0.76         -0.63         1.47 o
 -10   2   7         15.93         21.18         2.06 o
  -9   2   7          1.02          2.27         1.16 o
  -8   2   7         83.87         71.10         2.46 o
  -7   2   7          0.56          0.51         1.01 o
  -6   2   7          1.56          2.27         0.99 o
  -5   2   7          3.66          6.18         0.99 o
  -4   2   7         47.20         38.88         1.37 o
  -3   2   7        120.47        115.04         2.50 o
  -2   2   7         16.27         20.46         0.91 o
  -1   2   7         55.28         46.08         1.52 o
   0   2   7         84.07         79.88         2.05 o
   1   2   7          1.51          2.30         0.74 o
   2   2   7        111.68         90.62         2.22 o
   3   2   7         10.97         29.87         1.34 o
   4   2   7          2.11          3.86         0.91 o
   5   2   7          4.10          6.11         1.07 o
   6   2   7         75.97         88.48         2.50 o
   7   2   7         93.94         94.69         2.68 o
   8   2   7         59.39         58.67         2.34 o
   9   2   7          6.37          8.34         1.70 o
 -10   3   7          4.22          1.41         1.51 o
  -9   3   7          1.89          0.71         1.31 o
  -8   3   7          3.37          4.67         1.05 o
  -7   3   7          7.35          7.33         1.01 o
  -6   3   7          3.59          2.61         0.85 o
  -5   3   7          4.65          6.11         1.01 o
  -4   3   7          2.85          2.36         0.73 o
  -3   3   7        157.72        142.20         2.66 o
  -2   3   7         25.15         26.08         1.04 o
  -1   3   7        438.06        420.24         7.53 o
   0   3   7        399.43        396.64         6.48 o
   1   3   7          1.11          4.95         0.70 o
   2   3   7        211.32        204.97         3.61 o
   3   3   7         51.54         43.27         1.61 o
   4   3   7         76.79         80.42         1.89 o
   5   3   7          3.72          1.77         1.05 o
   6   3   7          6.48          5.57         1.20 o
   7   3   7          6.71          7.58         1.23 o
   8   3   7         28.27         28.64         1.74 o
   9   3   7          1.49          2.75         1.45 o
 -10   4   7          1.84          1.41         1.23 o
  -9   4   7          0.18          0.42         1.16 o
  -8   4   7          3.98          7.29         1.20 o
  -7   4   7         76.98         67.58         1.89 o
  -6   4   7         72.59         73.01         1.96 o
  -5   4   7         58.92         47.24         1.63 o
  -4   4   7        304.86        262.82         5.12 o
  -3   4   7        190.29        176.97         3.18 o
  -2   4   7        247.27        252.95         4.38 o
  -1   4   7         33.65         37.58         1.18 o
   0   4   7       1641.31       1681.20        22.30 o
   1   4   7          2.86          5.15         0.72 o
   2   4   7        384.60        366.06         5.63 o
   3   4   7          9.01          8.75         0.88 o
   4   4   7         40.00         53.06         1.59 o
   5   4   7         44.00         42.05         2.56 o
   6   4   7          2.33          1.64         1.13 o
   7   4   7          0.05          0.07         1.11 o
   8   4   7         13.08         16.28         1.63 o
   9   4   7          3.80          6.74         1.67 o
 -10   5   7          5.71          5.37         1.36 o
  -9   5   7          5.70          3.95         1.63 o
  -8   5   7          4.48          3.75         1.12 o
  -7   5   7          1.04          2.05         0.93 o
  -6   5   7         20.54         16.85         1.13 o
  -5   5   7        460.61        404.77        12.53 o
  -4   5   7        130.44        110.51         3.44 o
  -3   5   7         46.63         44.95         1.55 o
  -2   5   7        461.43        487.55         7.58 o
  -1   5   7        349.05        316.71         5.21 o
   0   5   7       2530.54       2462.51        31.82 o
   1   5   7        113.82        122.10         2.42 o
   2   5   7         22.14         25.64         1.12 o
   3   5   7         16.90         17.79         1.08 o
   4   5   7        428.44        398.71         6.39 o
   5   5   7         32.87         35.77         1.89 o
   6   5   7          9.36         10.58         1.19 o
   7   5   7          0.95          1.59         1.27 o
   8   5   7          0.04         -0.38         1.27 o
   9   5   7          0.22          1.07         1.32 o
 -10   6   7          4.63          3.68         1.22 o
  -9   6   7          0.12          0.47         1.34 o
  -8   6   7          0.04         -0.12         1.08 o
  -7   6   7          3.10          1.35         0.96 o
  -6   6   7         24.92         30.33         2.25 o
  -5   6   7         31.94         30.95         2.60 o
  -4   6   7         51.36         40.68         1.39 o
  -3   6   7          7.76          6.33         0.83 o
  -2   6   7         50.85         56.21         2.09 o
  -1   6   7        855.71        875.62        17.04 o
   0   6   7        217.77        210.60         3.54 o
   1   6   7        178.48        160.16         2.87 o
   2   6   7          5.35          3.37         0.75 o
   3   6   7         29.22         16.26         1.00 o
   4   6   7          6.80          5.32         0.96 o
   5   6   7        215.94        183.30         3.69 o
   6   6   7          0.03          0.05         1.15 o
   7   6   7          0.10          0.29         1.32 o
   8   6   7          0.02          0.21         1.40 o
 -10   7   7          1.21          0.92         1.79 o
  -9   7   7          4.35          4.10         1.19 o
  -8   7   7          3.96          1.32         1.33 o
  -7   7   7          1.89          1.07         1.34 o
  -6   7   7         28.75         27.53         1.47 o
  -5   7   7        128.56        116.60         4.50 o
  -4   7   7        120.31         94.48         4.30 o
  -3   7   7          0.78          0.67         0.76 o
  -2   7   7          1.50         -0.03         0.73 o
  -1   7   7        160.23        122.19         2.90 o
   0   7   7         81.11         77.24         2.10 o
   1   7   7        280.63        268.65         6.75 o
   2   7   7          0.58          0.91         0.81 o
   3   7   7        183.81        165.11         9.20 o
   4   7   7          3.00          4.26         1.13 o
   5   7   7          9.77         12.73         1.09 o
   6   7   7          4.65          5.66         1.13 o
   7   7   7          0.07         -0.17         1.31 o
   8   7   7          0.93          0.65         1.27 o
  -9   8   7          2.49          1.74         1.33 o
  -8   8   7          9.89          8.86         1.21 o
  -7   8   7          4.46          5.59         1.08 o
  -6   8   7         33.54         34.17         2.87 o
  -5   8   7         33.52         32.68         2.84 o
  -4   8   7        296.42        253.93        10.86 o
  -3   8   7        634.19        547.99        16.70 o
  -2   8   7         39.39         48.40         1.46 o
  -1   8   7         55.03         61.08         2.31 o
   0   8   7        138.75        158.58         2.90 o
   1   8   7        560.31        559.98         8.93 o
   2   8   7         92.32         87.79         2.94 o
   3   8   7        339.19        304.69        22.36 o
   4   8   7          2.54          2.81         0.87 o
   5   8   7         15.40         10.90         1.13 o
   6   8   7          1.67          2.15         1.11 o
   7   8   7          3.91          4.05         1.35 o
   8   8   7          8.73          9.74         1.63 o
  -9   9   7          6.34          6.55         1.43 o
  -8   9   7         11.36         12.66         1.38 o
  -7   9   7          1.22          0.64         1.10 o
  -6   9   7          0.72          0.36         0.97 o
  -5   9   7         54.57         54.44         6.34 o
  -4   9   7         33.27         27.72         1.28 o
  -3   9   7        145.46        130.80         4.85 o
  -2   9   7         72.85         71.92         1.69 o
  -1   9   7        323.55        335.09         6.86 o
   0   9   7        262.40        267.17         8.01 o
   1   9   7         15.21         16.39         0.90 o
   2   9   7          2.18          2.99         0.79 o
   3   9   7          6.52          7.92         0.98 o
   4   9   7         52.64         66.51         2.04 o
   5   9   7          2.85          4.87         0.99 o
   6   9   7          0.07          0.34         1.28 o
   7   9   7          0.78          1.56         1.22 o
   8   9   7         15.48         12.67         1.59 o
  -9  10   7          0.20          0.27         1.38 o
  -8  10   7          9.52          8.88         1.44 o
  -7  10   7          1.41          0.86         1.04 o
  -6  10   7         19.64         20.05         1.92 o
  -5  10   7          3.10          1.41         0.92 o
  -4  10   7          2.79          1.77         0.73 o
  -3  10   7          1.52          1.71         0.85 o
  -2  10   7        354.27        334.13         8.59 o
  -1  10   7          7.69          6.36         0.84 o
   0  10   7        251.31        243.76         4.13 o
   1  10   7         58.42         56.96         2.36 o
   2  10   7        152.02        150.69         5.07 o
   3  10   7         23.31         28.06         2.76 o
   4  10   7         84.17         75.70         2.13 o
   5  10   7          9.96         12.11         1.68 o
   6  10   7          0.10          0.90         1.12 o
   7  10   7          8.23          8.19         1.70 o
   8  10   7          1.45          0.57         1.52 o
  -9  11   7          3.54          3.56         1.36 o
  -8  11   7         19.86         20.41         1.54 o
  -7  11   7          0.94          1.90         1.27 o
  -6  11   7          7.17         10.83         1.13 o
  -5  11   7          8.79          7.70         1.38 o
  -4  11   7         28.50         24.25         1.73 o
  -3  11   7          2.98          1.96         0.75 o
  -2  11   7          2.19          3.67         0.85 o
  -1  11   7         21.81         25.23         1.05 o
   0  11   7          4.44          6.43         0.80 o
   1  11   7         68.41         69.79         2.42 o
   2  11   7         22.57         21.46         1.86 o
   3  11   7         19.54         17.55         1.86 o
   4  11   7          1.23          1.30         0.94 o
   5  11   7         11.02         10.70         1.22 o
   6  11   7          5.74          4.39         1.28 o
   7  11   7          4.93          4.04         1.46 o
  -8  12   7         21.18         19.53         1.46 o
  -7  12   7          2.81          2.81         1.24 o
  -6  12   7          3.38          2.85         1.10 o
  -5  12   7          2.49          2.54         0.81 o
  -4  12   7         41.90         41.92         1.88 o
  -3  12   7          0.16         -0.04         0.81 o
  -2  12   7         22.76         16.55         0.97 o
  -1  12   7         10.28          8.37         0.79 o
   0  12   7         60.83         55.08         1.59 o
   1  12   7          4.85          2.47         0.71 o
   2  12   7         60.73         52.72         3.94 o
   3  12   7         21.67         20.21         1.45 o
   4  12   7          2.58          1.89         0.92 o
   5  12   7          1.28          1.16         1.07 o
   6  12   7          0.38         -0.13         1.26 o
   7  12   7         10.21          8.27         1.38 o
  -8  13   7          0.38          1.47         1.24 o
  -7  13   7         45.10         44.19         3.06 o
  -6  13   7         14.02         10.44         1.17 o
  -5  13   7          1.15          0.32         0.88 o
  -4  13   7          5.73          6.70         1.09 o
  -3  13   7          1.66          0.55         0.72 o
  -2  13   7          3.29          4.67         1.02 o
  -1  13   7          0.08          0.00         0.66 o
   0  13   7         33.04         34.68         1.37 o
   1  13   7         37.55         33.46         1.23 o
   2  13   7         14.78         15.66         1.13 o
   3  13   7          1.16          0.24         0.87 o
   4  13   7          0.31          0.45         0.96 o
   5  13   7          1.80         -0.17         1.49 o
   6  13   7         12.92         12.90         1.55 o
  -7  14   7         28.68         25.48         2.28 o
  -6  14   7          6.41          6.44         1.04 o
  -5  14   7         34.14         27.65         2.01 o
  -4  14   7         70.53         69.15         2.53 o
  -3  14   7          2.34          1.88         0.83 o
  -2  14   7          0.06          1.45         0.83 o
  -1  14   7         21.81         20.45         1.05 o
   0  14   7        140.00        145.03         4.34 o
   1  14   7          0.01          0.47         0.79 o
   2  14   7         44.17         42.07         1.63 o
   3  14   7         41.75         41.86         1.78 o
   4  14   7          0.32          0.68         1.11 o
   5  14   7          1.02          0.94         1.01 o
   6  14   7          3.51          3.95         1.27 o
  -7  15   7          0.24         -1.30         1.11 o
  -6  15   7          0.49          1.48         1.17 o
  -5  15   7          1.57          1.18         0.93 o
  -4  15   7          1.43          0.72         0.93 o
  -3  15   7          8.66          8.44         0.96 o
  -2  15   7          7.06          6.32         0.85 o
  -1  15   7         14.06         11.11         1.06 o
   0  15   7         90.25         98.84         4.55 o
   1  15   7          9.32         11.34         0.93 o
   2  15   7         62.80         75.29         2.65 o
   3  15   7         10.04          8.86         0.97 o
   4  15   7          1.45          2.03         1.20 o
   5  15   7          4.60          5.50         1.22 o
  -6  16   7          0.02         -0.18         1.18 o
  -5  16   7          4.31          2.82         0.95 o
  -4  16   7         15.29         13.61         1.15 o
  -3  16   7         10.37         12.59         0.94 o
  -2  16   7         23.48         28.48         1.20 o
  -1  16   7        130.80        150.60         3.55 o
   0  16   7         12.53         16.91         0.94 o
   1  16   7         44.91         55.76         2.80 o
   2  16   7          2.06          2.93         0.98 o
   3  16   7         15.58         18.78         1.54 o
   4  16   7         11.63         12.45         1.13 o
   5  16   7         12.52         12.71         1.47 o
  -5  17   7         12.74         11.95         1.97 o
  -4  17   7          3.31          2.44         1.08 o
  -3  17   7          0.60          0.25         1.01 o
  -2  17   7         26.30         29.36         1.99 o
  -1  17   7          3.06          1.49         0.72 o
   0  17   7         25.03         27.29         1.21 o
   1  17   7         32.13         33.50         2.60 o
   2  17   7          4.36          4.23         0.90 o
   3  17   7         39.06         41.43         3.13 o
   4  17   7          8.03          6.89         1.00 o
  -4  18   7          1.89          2.55         0.79 o
  -3  18   7         58.69         57.38         4.76 o
  -2  18   7          0.17          0.47         0.65 o
  -1  18   7          5.73          6.05         0.94 o
   0  18   7          8.70          9.74         0.83 o
   1  18   7         60.36         71.03         5.48 o
   2  18   7          4.92          6.53         0.95 o
   3  18   7         24.32         24.65         2.79 o
  -3  19   7         18.65         14.67         1.99 o
  -2  19   7          3.19          2.80         0.57 o
  -1  19   7          8.98          7.00         1.10 o
   0  19   7         15.23         16.35         1.77 o
   1  19   7          0.51          0.45         0.94 o
   2  19   7         27.69         26.92         2.84 o
 -10   0   8          3.15          3.52         2.08 o
  -9   0   8          5.27          6.65         2.38 o
  -8   0   8         20.82         26.04         2.21 o
  -7   0   8          7.88         10.34         1.73 o
  -6   0   8          0.50          1.01         1.50 o
  -5   0   8          1.25          2.62         1.48 o
  -4   0   8         58.07         61.42         2.43 o
  -3   0   8        275.67        232.31         5.48 o
  -2   0   8          1.02          0.40         1.27 o
  -1   0   8         22.14         30.57         1.69 o
   0   0   8        188.45        217.11         6.32 o
   1   0   8        631.36        542.65        14.60 o
   2   0   8         71.98         77.10         3.10 o
   3   0   8          6.88          5.74         1.74 o
   4   0   8          5.75          1.38         1.28 o
   5   0   8         69.03         72.26         3.54 o
   6   0   8          4.65          1.56         1.96 o
   7   0   8        331.66        369.05        10.60 o
   8   0   8          2.82          3.11         2.39 o
 -10   1   8          1.91          1.55         1.29 o
  -9   1   8          0.52          2.54         1.50 o
  -8   1   8         80.12         76.11         2.38 o
  -7   1   8         18.66         13.78         1.28 o
  -6   1   8         17.54         27.53         1.45 o
  -5   1   8        169.43        171.55         3.57 o
  -4   1   8         46.73         42.57         1.39 o
  -3   1   8          8.94         10.14         1.08 o
  -2   1   8          1.06          0.72         0.98 o
  -1   1   8        246.26        251.72         4.63 o
   0   1   8          0.00          0.33         0.79 o
   1   1   8        325.80        310.89         6.17 o
   2   1   8         86.35        107.87         3.04 o
   3   1   8          1.03         -0.32         1.12 o
   4   1   8          1.03          1.03         0.99 o
   5   1   8          0.26          1.66         1.16 o
   6   1   8         71.11         70.86         2.45 o
   7   1   8         15.60         15.76         1.51 o
   8   1   8         30.37         32.29         2.24 o
 -10   2   8          2.58          1.59         1.55 o
  -9   2   8          0.28          0.42         1.39 o
  -8   2   8          4.93          5.80         1.45 o
  -7   2   8         59.98         58.43         2.05 o
  -6   2   8          0.00          0.00         1.11 o
  -5   2   8          2.59          4.08         1.09 o
  -4   2   8          4.63          4.47         0.89 o
  -3   2   8        244.28        207.93         6.42 o
  -2   2   8        113.70        104.07         2.76 o
  -1   2   8        611.97        488.40        17.57 o
   0   2   8          7.13          5.54         0.87 o
   1   2   8          2.77          1.12         0.78 o
   2   2   8          5.27          3.06         0.94 o
   3   2   8         21.87         12.39         1.12 o
   4   2   8          0.90          1.19         0.91 o
   5   2   8          1.93          4.73         1.19 o
   6   2   8          9.69          9.67         1.37 o
   7   2   8         31.43         36.67         1.81 o
   8   2   8         43.64         40.98         2.46 o
 -10   3   8          0.33          1.01         1.66 o
  -9   3   8          2.53          1.57         1.30 o
  -8   3   8         22.08         19.91         1.67 o
  -7   3   8          0.91          0.31         1.05 o
  -6   3   8          1.71          5.46         1.02 o
  -5   3   8          2.01          1.74         0.97 o
  -4   3   8          2.75          5.61         0.86 o
  -3   3   8        541.12        492.20         8.92 o
  -2   3   8          0.14          0.09         0.72 o
  -1   3   8        155.56        126.60         2.95 o
   0   3   8        150.79        107.20         3.12 o
   1   3   8         32.23         24.89         1.26 o
   2   3   8          1.78          0.28         0.81 o
   3   3   8          4.60          5.44         1.02 o
   4   3   8         17.80          7.21         1.15 o
   5   3   8          9.85         17.46         1.40 o
   6   3   8         11.18         11.04         1.38 o
   7   3   8         71.41         66.31         2.39 o
   8   3   8         10.44         14.03         1.73 o
 -10   4   8          0.18          0.83         1.51 o
  -9   4   8          4.87          3.34         1.35 o
  -8   4   8          2.66          0.41         1.12 o
  -7   4   8          2.37          1.47         1.13 o
  -6   4   8         38.63         33.15         1.43 o
  -5   4   8        469.45        444.10         7.04 o
  -4   4   8        247.56        231.02         4.65 o
  -3   4   8          3.69          4.63         0.87 o
  -2   4   8        116.86        115.57         2.40 o
  -1   4   8          0.23          0.58         0.76 o
   0   4   8        327.00        295.57        11.50 o
   1   4   8         21.64         17.83         1.12 o
   2   4   8          0.07          2.31         0.87 o
   3   4   8         30.58         36.26         1.58 o
   4   4   8          0.32          0.31         0.96 o
   5   4   8          0.05          0.54         1.11 o
   6   4   8         52.15         64.75         2.11 o
   7   4   8         39.80         40.32         2.06 o
   8   4   8          1.20          0.94         1.44 o
 -10   5   8          0.31         -0.78         1.54 o
  -9   5   8          9.52         10.35         1.52 o
  -8   5   8          8.69          5.42         1.24 o
  -7   5   8          3.57          3.23         1.12 o
  -6   5   8         72.49         78.18         2.46 o
  -5   5   8         19.76         19.82         1.96 o
  -4   5   8         91.68         87.82         2.22 o
  -3   5   8          1.97          2.02         0.77 o
  -2   5   8        304.16        274.82         8.97 o
  -1   5   8        107.81         94.80         6.04 o
   0   5   8        434.04        397.34         6.57 o
   1   5   8         84.10         68.76         2.80 o
   2   5   8         95.57        102.61         2.75 o
   3   5   8          1.13          2.70         1.08 o
   4   5   8         78.66         71.76         1.87 o
   5   5   8         56.63         57.83         2.00 o
   6   5   8         14.87         12.39         1.40 o
   7   5   8          8.95          8.72         1.33 o
   8   5   8          1.55          1.68         1.64 o
  -9   6   8          0.84         -0.43         1.53 o
  -8   6   8          0.41         -0.39         1.11 o
  -7   6   8         33.57         35.63         1.52 o
  -6   6   8         44.23         48.18         2.41 o
  -5   6   8        101.80         94.77         3.18 o
  -4   6   8        111.44        102.81         5.03 o
  -3   6   8          0.03         -0.38         0.82 o
  -2   6   8         18.58         18.36         1.29 o
  -1   6   8        130.21        122.06         2.60 o
   0   6   8        288.81        230.66         6.70 o
   1   6   8          4.90          2.35         0.83 o
   2   6   8         20.06         20.75         1.10 o
   3   6   8         14.34         13.66         1.09 o
   4   6   8          2.55          1.18         1.02 o
   5   6   8         36.30         40.00         1.67 o
   6   6   8          1.27          1.95         1.27 o
   7   6   8         30.34         31.75         1.66 o
   8   6   8         11.39          8.55         1.62 o
  -9   7   8          2.65          4.57         1.44 o
  -8   7   8          2.54          1.48         1.18 o
  -7   7   8          1.53          1.31         1.16 o
  -6   7   8         72.84         62.11         4.39 o
  -5   7   8         59.11         55.22         5.42 o
  -4   7   8        380.37        353.59        14.68 o
  -3   7   8          6.84          6.98         1.04 o
  -2   7   8         66.94         63.01         3.18 o
  -1   7   8        454.75        452.31        20.27 o
   0   7   8         58.82         54.03         1.56 o
   1   7   8         20.36         19.53         1.31 o
   2   7   8         87.28         95.50         2.95 o
   3   7   8         89.01         97.96         4.04 o
   4   7   8         29.37         25.86         1.56 o
   5   7   8         10.77         13.46         1.22 o
   6   7   8          0.00         -0.62         1.06 o
   7   7   8         20.67         19.33         2.18 o
   8   7   8          0.20          0.14         1.77 o
  -9   8   8          2.74          2.19         1.55 o
  -8   8   8          8.36          7.74         1.51 o
  -7   8   8          0.01         -0.09         1.21 o
  -6   8   8         70.99         62.09         4.16 o
  -5   8   8         28.61         25.19         1.38 o
  -4   8   8         18.49         17.25         1.02 o
  -3   8   8          4.87          8.75         1.08 o
  -2   8   8         62.32         53.37         4.26 o
  -1   8   8        136.79        123.24         6.51 o
   0   8   8        421.87        459.47        27.49 o
   1   8   8         59.38         68.18         4.33 o
   2   8   8         25.21         29.80         2.53 o
   3   8   8        194.18        187.19         6.39 o
   4   8   8          1.56          1.25         1.05 o
   5   8   8         41.15         42.54         2.26 o
   6   8   8         30.67         36.47         1.84 o
   7   8   8         14.07         14.98         1.60 o
  -9   9   8          0.86          1.00         1.31 o
  -8   9   8          0.94          0.81         1.23 o
  -7   9   8          3.09          3.40         1.18 o
  -6   9   8          0.16         -0.17         0.94 o
  -5   9   8         32.49         27.72         2.21 o
  -4   9   8         66.08         78.67         8.49 o
  -3   9   8          2.52          2.71         0.86 o
  -2   9   8        165.98        152.02         8.41 o
  -1   9   8         26.25         28.18         1.22 o
   0   9   8         42.15         42.55         3.04 o
   1   9   8         88.91         87.76         7.81 o
   2   9   8         15.84         13.13         1.95 o
   3   9   8          1.59          0.36         0.95 o
   4   9   8          2.95          2.94         1.09 o
   5   9   8          0.09          0.20         1.16 o
   6   9   8          6.20          5.93         1.28 o
   7   9   8          9.45          9.42         1.67 o
  -8  10   8          5.35          5.61         1.38 o
  -7  10   8          2.15          0.54         1.10 o
  -6  10   8         30.41         27.96         1.73 o
  -5  10   8         23.13         21.89         1.76 o
  -4  10   8         55.46         45.77         5.78 o
  -3  10   8          6.50          6.31         1.06 o
  -2  10   8         11.94          9.64         0.94 o
  -1  10   8        137.76        140.25        11.32 o
   0  10   8         36.87         33.27         2.71 o
   1  10   8         48.33         48.99         4.50 o
   2  10   8          8.21          4.41         0.89 o
   3  10   8          0.06          0.26         1.02 o
   4  10   8          5.25          5.48         1.12 o
   5  10   8          0.52         -0.20         1.23 o
   6  10   8          0.45         -0.66         1.35 o
   7  10   8         69.73         68.06         2.64 o
  -8  11   8          6.90          6.52         1.26 o
  -7  11   8          0.03          0.07         1.36 o
  -6  11   8          0.20          0.28         1.09 o
  -5  11   8          0.81          0.18         1.06 o
  -4  11   8         26.13         20.77         1.23 o
  -3  11   8         22.10         22.38         2.91 o
  -2  11   8          3.23          4.59         0.85 o
  -1  11   8          0.79          1.50         0.81 o
   0  11   8          4.18          6.32         1.05 o
   1  11   8         10.59          8.76         1.03 o
   2  11   8          4.96          5.38         1.12 o
   3  11   8          0.02         -0.29         0.97 o
   4  11   8         10.49          9.57         1.26 o
   5  11   8          9.14          9.88         1.14 o
   6  11   8         62.36         60.74         2.04 o
  -8  12   8          0.07         -0.10         1.36 o
  -7  12   8          0.99          0.58         1.02 o
  -6  12   8          1.50          0.68         1.01 o
  -5  12   8          0.11          0.51         1.04 o
  -4  12   8          0.54         -0.39         0.96 o
  -3  12   8         33.75         30.12         1.45 o
  -2  12   8        164.94        172.70         7.07 o
  -1  12   8          2.28          2.36         0.81 o
   0  12   8          0.54          1.57         0.97 o
   1  12   8          2.44          2.99         1.02 o
   2  12   8          0.47         -0.06         0.84 o
   3  12   8         29.08         33.53         1.35 o
   4  12   8          0.22          1.86         1.05 o
   5  12   8          5.80          5.92         1.38 o
   6  12   8         10.39          8.70         1.72 o
  -7  13   8          0.10         -1.12         1.41 o
  -6  13   8          0.00         -0.19         1.38 o
  -5  13   8          6.32          5.10         1.16 o
  -4  13   8          2.53          0.87         0.91 o
  -3  13   8          5.26          7.51         0.98 o
  -2  13   8          0.02          0.44         0.79 o
  -1  13   8         74.30         78.22         2.20 o
   0  13   8         39.66         45.54         2.44 o
   1  13   8          0.29          0.60         0.96 o
   2  13   8         13.51         13.67         1.21 o
   3  13   8          7.51          6.85         1.17 o
   4  13   8          0.37         -0.77         1.02 o
   5  13   8          0.90          0.27         1.24 o
   6  13   8          0.35          0.75         1.24 o
  -7  14   8          5.02          5.19         1.42 o
  -6  14   8          5.95          6.87         1.16 o
  -5  14   8         24.07         21.12         2.20 o
  -4  14   8          8.89          6.59         1.01 o
  -3  14   8          0.70          1.72         0.91 o
  -2  14   8          2.70          2.72         0.94 o
  -1  14   8          0.37          0.65         0.80 o
   0  14   8         53.09         58.66         2.64 o
   1  14   8          0.14          0.32         0.92 o
   2  14   8         12.57         12.05         1.26 o
   3  14   8          0.05          0.46         0.96 o
   4  14   8          7.70          8.83         1.31 o
   5  14   8          1.66          1.84         1.40 o
  -6  15   8         29.46         29.76         2.70 o
  -5  15   8          4.37          4.22         1.19 o
  -4  15   8         58.52         65.85         4.42 o
  -3  15   8          3.46          5.34         1.05 o
  -2  15   8         15.71         18.81         1.47 o
  -1  15   8         26.94         36.70         3.92 o
   0  15   8         92.18        105.79         4.93 o
   1  15   8         31.45         36.92         2.32 o
   2  15   8          9.41         11.72         1.14 o
   3  15   8          2.14          1.05         1.09 o
   4  15   8          4.50          4.83         1.34 o
  -5  16   8          5.95          8.45         1.23 o
  -4  16   8         25.57         26.32         1.53 o
  -3  16   8         11.34         12.25         1.15 o
  -2  16   8         16.70         20.61         1.14 o
  -1  16   8          4.29          2.13         0.90 o
   0  16   8          3.84          3.93         1.10 o
   1  16   8         21.22         20.12         1.78 o
   2  16   8          9.62          9.28         1.16 o
   3  16   8          0.13         -0.80         1.05 o
   4  16   8          7.88          4.89         1.33 o
  -4  17   8         59.74         63.21         5.93 o
  -3  17   8         71.52         82.18         6.34 o
  -2  17   8         16.99         18.98         1.69 o
  -1  17   8         96.47        124.50        10.19 o
   0  17   8          5.13          3.97         0.85 o
   1  17   8         21.49         27.86         2.98 o
   2  17   8          9.35          8.44         1.18 o
   3  17   8         13.52         12.58         1.85 o
  -3  18   8         43.84         45.88         4.19 o
  -2  18   8         24.39         24.84         2.20 o
  -1  18   8          2.84          4.09         0.84 o
   0  18   8         94.43        101.01        12.11 o
   1  18   8          1.75          2.45         0.84 o
  -9   1   9          0.64          0.02         1.54 o
  -8   1   9         14.21         18.88         1.44 o
  -7   1   9          4.58          2.84         1.13 o
  -6   1   9         89.33         98.52         2.50 o
  -5   1   9          1.92          0.06         0.92 o
  -4   1   9         96.03        106.00         3.52 o
  -3   1   9        145.24        167.40         4.57 o
  -2   1   9        183.91        156.16         3.54 o
  -1   1   9         79.81         75.54         2.03 o
   0   1   9          1.82          5.77         1.07 o
   1   1   9         23.88         38.49         1.68 o
   2   1   9         81.67        111.98         3.10 o
   3   1   9         47.44         84.60         2.56 o
   4   1   9         11.50          7.66         1.69 o
   5   1   9         39.60         46.18         2.00 o
   6   1   9         76.68         75.32         2.74 o
   7   1   9        231.08        215.09         5.64 o
  -9   2   9          0.00         -1.60         1.67 o
  -8   2   9          1.66          2.64         1.25 o
  -7   2   9         26.46         20.44         1.48 o
  -6   2   9        152.73        138.59         3.27 o
  -5   2   9        147.77        107.37         2.70 o
  -4   2   9          2.64          0.80         1.24 o
  -3   2   9        109.34         90.75         2.39 o
  -2   2   9         96.24        100.18         2.47 o
  -1   2   9       1053.61        979.73        14.70 o
   0   2   9          0.16          0.14         0.98 o
   1   2   9         66.56         67.90         2.19 o
   2   2   9          0.21          1.57         1.06 o
   3   2   9         21.61          6.85         1.01 o
   4   2   9         32.14         38.21         1.82 o
   5   2   9          5.70          2.02         1.17 o
   6   2   9         31.01         28.47         1.78 o
   7   2   9          4.14          3.35         1.57 o
  -9   3   9          4.23          3.45         1.68 o
  -8   3   9          2.08          2.82         1.25 o
  -7   3   9         74.54         74.35         2.41 o
  -6   3   9          0.13          0.50         1.09 o
  -5   3   9         67.02         65.31         1.91 o
  -4   3   9         43.72         37.71         1.48 o
  -3   3   9          0.06          0.06         0.87 o
  -2   3   9          9.98         12.58         1.01 o
  -1   3   9         72.93         51.92         1.71 o
   0   3   9          6.62         11.95         1.02 o
   1   3   9          0.37          1.31         1.10 o
   2   3   9         19.32         21.69         1.29 o
   3   3   9          0.02          0.42         0.93 o
   4   3   9          2.54          3.17         1.15 o
   5   3   9          3.42          3.54         1.32 o
   6   3   9         27.72         32.11         2.18 o
   7   3   9          4.06          2.18         1.37 o
  -9   4   9         26.19         23.17         1.98 o
  -8   4   9          0.04          0.51         1.40 o
  -7   4   9         66.73         61.87         2.33 o
  -6   4   9         36.99         34.64         1.65 o
  -5   4   9        765.42        700.58        10.40 o
  -4   4   9         78.29         68.51         1.96 o
  -3   4   9         41.07         35.80         1.62 o
  -2   4   9         24.77         35.14         1.84 o
  -1   4   9        538.29        502.88         9.52 o
   0   4   9        426.30        436.30         8.12 o
   1   4   9         32.97         25.69         1.70 o
   2   4   9        136.35        164.79         5.50 o
   3   4   9         18.14         24.33         1.51 o
   4   4   9          8.66         10.77         1.32 o
   5   4   9         35.54         41.86         1.91 o
   6   4   9          2.82          1.49         1.48 o
   7   4   9         15.87         17.91         1.55 o
  -9   5   9         26.04         27.73         1.87 o
  -8   5   9          0.27          0.59         1.63 o
  -7   5   9          0.84          0.84         1.12 o
  -6   5   9         29.20         36.46         1.68 o
  -5   5   9        101.55        105.64         3.60 o
  -4   5   9         70.34         74.74         2.03 o
  -3   5   9         35.02         33.21         1.62 o
  -2   5   9         11.88          8.88         1.09 o
  -1   5   9        115.28        129.65         3.01 o
   0   5   9         42.36         49.01         1.69 o
   1   5   9        144.14        157.56         5.58 o
   2   5   9         70.37         71.96         2.13 o
   3   5   9          4.29          9.25         1.16 o
   4   5   9          0.00          0.95         1.17 o
   5   5   9         14.49         16.59         1.41 o
   6   5   9        142.38        127.55         3.61 o
   7   5   9         48.94         39.57         2.05 o
  -9   6   9         11.74         12.39         1.45 o
  -8   6   9         26.04         21.52         1.58 o
  -7   6   9          0.13          0.75         1.18 o
  -6   6   9         34.09         34.44         1.72 o
  -5   6   9        180.26        174.18        10.44 o
  -4   6   9        115.88        113.61         2.99 o
  -3   6   9         34.95         35.39         2.23 o
  -2   6   9         34.80         34.66         1.63 o
  -1   6   9        200.18        216.26        10.12 o
   0   6   9         20.54         28.53         3.28 o
   1   6   9          5.38          3.71         0.99 o
   2   6   9         14.28         19.01         1.14 o
   3   6   9          0.87          1.05         0.97 o
   4   6   9          0.06          0.01         1.26 o
   5   6   9          0.32          0.54         1.21 o
   6   6   9         13.48         13.70         1.52 o
   7   6   9          6.87          6.63         2.02 o
  -8   7   9          0.52          0.22         1.18 o
  -7   7   9         79.82         82.31         2.50 o
  -6   7   9          5.65          2.15         1.22 o
  -5   7   9         12.56         13.13         1.25 o
  -4   7   9          0.07         -0.79         0.99 o
  -3   7   9         15.43         16.92         1.10 o
  -2   7   9         64.48         79.46         2.78 o
  -1   7   9        116.26        110.37         5.15 o
   0   7   9          4.05          4.19         1.12 o
   1   7   9          7.81         11.15         1.03 o
   2   7   9          1.28         -0.40         0.97 o
   3   7   9         29.47         29.09         1.63 o
   4   7   9          2.39          3.43         1.25 o
   5   7   9         19.52         19.38         1.69 o
   6   7   9          0.84          1.76         1.72 o
   7   7   9          1.19          0.31         1.61 o
  -8   8   9          3.10          3.16         1.65 o
  -7   8   9          0.37          0.87         1.24 o
  -6   8   9        134.02        121.72         7.04 o
  -5   8   9         10.34          9.21         1.59 o
  -4   8   9          0.32          1.53         0.99 o
  -3   8   9          3.71          3.35         1.15 o
  -2   8   9        152.26        154.85        10.84 o
  -1   8   9        189.05        197.93        15.14 o
   0   8   9          9.33          4.59         0.98 o
   1   8   9          0.11         -0.37         1.13 o
   2   8   9         15.11         14.90         1.93 o
   3   8   9         11.28          8.28         1.13 o
   4   8   9         13.12         15.35         1.31 o
   5   8   9          0.31          1.86         1.24 o
   6   8   9         11.25         11.59         1.68 o
  -8   9   9          2.67          3.48         1.30 o
  -7   9   9          4.64          5.00         1.14 o
  -6   9   9         58.72         54.27         2.57 o
  -5   9   9          0.59          0.68         0.98 o
  -4   9   9         24.95         27.43         1.61 o
  -3   9   9         67.89         68.62         5.64 o
  -2   9   9         71.91         73.89         6.00 o
  -1   9   9         28.67         24.70         1.44 o
   0   9   9         46.50         51.30         4.67 o
   1   9   9         16.46         18.25         1.63 o
   2   9   9         18.79         21.09         1.39 o
   3   9   9          1.40          0.20         1.03 o
   4   9   9          8.92         12.34         1.38 o
   5   9   9         15.58         11.87         1.51 o
   6   9   9          0.00          0.34         1.33 o
  -8  10   9          7.48          7.09         1.68 o
  -7  10   9          0.30          1.29         1.58 o
  -6  10   9          4.85          5.99         1.29 o
  -5  10   9          7.47          6.22         1.32 o
  -4  10   9          5.20          0.79         1.02 o
  -3  10   9          7.71          7.88         1.09 o
  -2  10   9        135.24        124.94        10.18 o
  -1  10   9          9.37         12.23         1.84 o
   0  10   9          3.31          2.66         1.04 o
   1  10   9         39.29         39.63         2.84 o
   2  10   9          3.78          2.45         1.02 o
   3  10   9          2.20          2.43         1.06 o
   4  10   9          0.04         -0.95         1.25 o
   5  10   9          4.73          5.76         1.32 o
   6  10   9         52.70         56.21         2.34 o
  -7  11   9          0.10          0.01         1.19 o
  -6  11   9          2.30          1.40         1.18 o
  -5  11   9         29.36         29.91         2.66 o
  -4  11   9         36.45         40.17         2.79 o
  -3  11   9          2.72          3.31         1.05 o
  -2  11   9         75.17         80.99         5.37 o
  -1  11   9          2.02          1.75         1.06 o
   0  11   9          0.57         -0.38         0.90 o
   1  11   9         51.09         52.94         4.19 o
   2  11   9         87.49         95.61         6.90 o
   3  11   9         36.73         35.59         1.79 o
   4  11   9         22.39         21.91         1.48 o
   5  11   9          1.16          1.76         1.72 o
  -7  12   9          2.28          2.49         1.27 o
  -6  12   9         24.15         20.09         1.36 o
  -5  12   9         12.50         10.35         1.26 o
  -4  12   9         15.63         19.32         1.40 o
  -3  12   9         13.31         13.56         1.14 o
  -2  12   9         56.20         54.49         2.52 o
  -1  12   9         97.74        101.48         5.75 o
   0  12   9          1.95          4.26         1.05 o
   1  12   9          0.07          2.63         1.09 o
   2  12   9         11.70         10.97         1.27 o
   3  12   9          1.53          2.69         1.14 o
   4  12   9         24.00         25.06         2.00 o
   5  12   9          0.01          0.12         1.16 o
  -6  13   9          1.70          1.55         1.28 o
  -5  13   9         25.33         26.07         1.68 o
  -4  13   9          0.06          0.58         0.95 o
  -3  13   9         23.95         22.72         1.34 o
  -2  13   9          9.04         12.38         1.16 o
  -1  13   9          2.40          1.19         0.98 o
   0  13   9          0.75          0.95         1.14 o
   1  13   9          3.71          4.32         0.94 o
   2  13   9          2.21          2.16         1.00 o
   3  13   9         16.27         17.28         1.46 o
   4  13   9          0.63          1.01         1.18 o
  -6  14   9         26.57         26.19         1.73 o
  -5  14   9         94.05         96.85         6.23 o
  -4  14   9         39.54         39.26         2.67 o
  -3  14   9          2.13          1.70         1.04 o
  -2  14   9         10.73         13.01         1.26 o
  -1  14   9         11.28         10.80         0.96 o
   0  14   9        100.73        123.28         5.38 o
   1  14   9          0.44          0.05         1.05 o
   2  14   9          3.74          3.34         1.09 o
   3  14   9          0.02         -0.10         1.01 o
   4  14   9          0.06          0.46         1.20 o
  -5  15   9          0.75          0.97         1.22 o
  -4  15   9         34.75         36.37         2.67 o
  -3  15   9          0.12          1.17         0.94 o
  -2  15   9          0.32         -0.68         1.16 o
  -1  15   9         37.18         39.36         4.08 o
   0  15   9          8.27         11.02         1.45 o
   1  15   9         15.70         20.03         2.03 o
   2  15   9          0.53          0.20         0.97 o
   3  15   9          0.56          1.37         1.15 o
  -4  16   9         60.00         59.15         5.46 o
  -3  16   9          1.67          1.42         1.25 o
  -2  16   9          0.04          0.73         1.03 o
  -1  16   9          1.34          1.80         0.99 o
   0  16   9          0.05         -0.58         1.08 o
   1  16   9         11.32         16.09         1.46 o
   2  16   9          6.27          6.76         1.14 o
  -2  17   9         11.83         12.54         1.78 o
  -1  17   9         12.84         14.68         2.47 o
   0  17   9         21.56         24.66         3.28 o
  -8   0  10         24.53         23.18         2.47 o
  -7   0  10         41.26         28.61         2.61 o
  -6   0  10        384.99        362.89         8.84 o
  -5   0  10          2.91          1.59         1.50 o
  -4   0  10        106.34        103.08         3.37 o
  -3   0  10          5.03          2.58         1.55 o
  -2   0  10        173.33        143.35         6.36 o
  -1   0  10          0.94          1.24         1.61 o
   0   0  10          4.27          7.40         1.73 o
   1   0  10          0.08         -0.30         1.63 o
   2   0  10         46.53         45.53         3.42 o
   3   0  10         27.93         28.06         2.45 o
   4   0  10          0.78          1.85         2.26 o
   5   0  10          0.32          1.20         2.49 o
   6   0  10          3.08          2.76         2.55 o
  -8   1  10          0.23         -0.20         1.40 o
  -7   1  10         51.17         44.72         2.01 o
  -6   1  10        245.02        244.25         4.58 o
  -5   1  10         24.43         22.22         1.42 o
  -4   1  10         44.65         50.78         1.76 o
  -3   1  10         95.44        104.64         2.59 o
  -2   1  10         34.77         33.61         1.48 o
  -1   1  10        112.10        122.18         3.31 o
   0   1  10          4.81          3.34         1.27 o
   1   1  10         22.14         20.85         1.53 o
   2   1  10          5.15         11.47         1.46 o
   3   1  10         31.03         28.43         1.75 o
   4   1  10         45.87         34.10         2.17 o
   5   1  10         17.75         14.27         1.86 o
   6   1  10         21.15         24.82         2.14 o
  -8   2  10          9.16          8.67         1.64 o
  -7   2  10          5.98          8.23         1.53 o
  -6   2  10          3.11          2.42         1.48 o
  -5   2  10          9.95         11.40         1.63 o
  -4   2  10         47.10         51.53         1.77 o
  -3   2  10         47.74         44.14         1.74 o
  -2   2  10          7.18          7.70         1.13 o
  -1   2  10         32.98         31.97         2.37 o
   0   2  10         29.53         27.07         1.66 o
   1   2  10          9.46          8.53         1.54 o
   2   2  10          5.44          8.31         1.44 o
   3   2  10         13.68         13.27         1.37 o
   4   2  10          0.08          0.24         1.29 o
   5   2  10          4.25          5.25         1.48 o
   6   2  10         59.67         57.33         2.93 o
  -8   3  10         19.19         17.32         1.72 o
  -7   3  10         10.20          6.11         1.64 o
  -6   3  10         31.86         32.99         1.90 o
  -5   3  10        288.16        278.14         5.29 o
  -4   3  10          8.30          7.69         1.24 o
  -3   3  10          0.08          0.29         0.99 o
  -2   3  10          0.00          0.93         1.00 o
  -1   3  10         25.32         27.22         1.49 o
   0   3  10          6.90          4.86         1.25 o
   1   3  10         19.79         30.39         1.58 o
   2   3  10          1.54          0.83         1.04 o
   3   3  10          0.39          0.91         1.14 o
   4   3  10          1.44          5.68         1.37 o
   5   3  10          9.30          7.18         1.40 o
   6   3  10        247.75        246.83         5.07 o
  -8   4  10         13.99         11.79         1.42 o
  -7   4  10          0.84          0.36         1.32 o
  -6   4  10          0.02          0.13         1.28 o
  -5   4  10          8.41          7.34         1.23 o
  -4   4  10         43.88         53.06         2.06 o
  -3   4  10         63.02         65.75         2.02 o
  -2   4  10          8.74         10.59         1.23 o
  -1   4  10          6.86          6.92         1.15 o
   0   4  10         22.81         21.35         1.34 o
   1   4  10         98.31         96.92         3.37 o
   2   4  10          0.52          1.93         1.08 o
   3   4  10          2.11          0.55         1.18 o
   4   4  10         99.57         98.77         2.89 o
   5   4  10         33.39         30.08         1.77 o
   6   4  10         29.11         28.64         1.95 o
  -8   5  10          0.03          0.98         1.46 o
  -7   5  10          0.68          1.05         1.36 o
  -6   5  10          4.29          1.24         1.25 o
  -5   5  10          0.51          1.16         1.13 o
  -4   5  10         23.49         24.39         1.90 o
  -3   5  10         15.18         13.34         1.47 o
  -2   5  10          5.10          5.98         1.17 o
  -1   5  10         10.80         13.58         1.16 o
   0   5  10          7.71          9.71         1.21 o
   1   5  10          6.96         11.05         1.24 o
   2   5  10         19.41         12.54         1.42 o
   3   5  10         10.55          9.89         1.43 o
   4   5  10          0.12         -0.27         1.67 o
   5   5  10          7.19          6.00         1.58 o
   6   5  10          5.44          6.09         1.59 o
  -8   6  10         18.79         18.23         1.75 o
  -7   6  10         16.86         14.43         1.60 o
  -6   6  10          0.82          0.66         1.18 o
  -5   6  10         33.30         38.02         1.76 o
  -4   6  10        131.55        131.08         3.39 o
  -3   6  10         64.26         63.17         2.22 o
  -2   6  10          8.15          6.28         1.23 o
  -1   6  10         13.93         18.57         1.29 o
   0   6  10          6.66          7.59         1.25 o
   1   6  10          1.00          0.92         1.11 o
   2   6  10         11.43          9.47         1.24 o
   3   6  10          0.52         -1.63         1.14 o
   4   6  10         48.91         54.90         2.47 o
   5   6  10          0.82          1.07         1.54 o
   6   6  10         28.24         28.12         2.10 o
  -8   7  10          0.00         -1.30         1.57 o
  -7   7  10         10.33         12.48         1.45 o
  -6   7  10          1.54          1.44         1.30 o
  -5   7  10         28.66         26.33         1.83 o
  -4   7  10          1.54          1.51         1.26 o
  -3   7  10          7.23          7.81         1.11 o
  -2   7  10         29.57         26.31         1.43 o
  -1   7  10          7.10          6.40         1.19 o
   0   7  10          3.15          4.58         1.09 o
   1   7  10         42.66         50.84         3.35 o
   2   7  10         20.23         31.09         1.80 o
   3   7  10          4.18          3.30         1.58 o
   4   7  10          0.48          0.14         1.30 o
   5   7  10          0.89          0.14         1.36 o
   6   7  10        181.62        174.87         7.26 o
  -7   8  10          0.25          0.10         1.31 o
  -6   8  10         46.66         41.16         2.20 o
  -5   8  10          3.01          1.50         1.14 o
  -4   8  10         59.33         59.98         2.72 o
  -3   8  10          5.20          5.16         1.17 o
  -2   8  10          8.30         10.40         1.08 o
  -1   8  10          7.68         10.74         1.13 o
   0   8  10          5.91          8.99         1.35 o
   1   8  10         86.75         90.86         5.65 o
   2   8  10         70.61         74.61         3.13 o
   3   8  10         31.63         29.33         1.62 o
   4   8  10          0.07         -0.71         1.21 o
   5   8  10        161.20        152.35         5.58 o
  -7   9  10          8.55         10.27         1.89 o
  -6   9  10        178.67        160.31        11.18 o
  -5   9  10          3.98          6.11         1.45 o
  -4   9  10         35.18         41.76         3.30 o
  -3   9  10          0.45         -0.28         1.18 o
  -2   9  10         79.77         91.47         8.16 o
  -1   9  10         25.19         28.80         3.19 o
   0   9  10         24.38         23.82         1.44 o
   1   9  10         99.11        104.64         6.11 o
   2   9  10         20.44         20.09         1.76 o
   3   9  10         90.50         87.15         6.50 o
   4   9  10          1.48         -0.24         1.27 o
   5   9  10          8.94          9.04         1.39 o
  -7  10  10         13.56         12.74         1.53 o
  -6  10  10         90.58         87.31         3.55 o
  -5  10  10         12.75         12.67         1.65 o
  -4  10  10          8.66          7.55         1.26 o
  -3  10  10         18.63         15.75         1.29 o
  -2  10  10        122.85        131.70         9.26 o
  -1  10  10          0.36         -0.22         1.01 o
   0  10  10          0.11          0.39         1.08 o
   1  10  10         55.22         58.02         3.30 o
   2  10  10          0.00         -0.46         1.04 o
   3  10  10         65.07         63.07         5.68 o
   4  10  10          1.07          0.77         1.20 o
   5  10  10          4.10          1.93         1.49 o
  -6  11  10         22.97         24.59         1.77 o
  -5  11  10         59.03         59.91         3.39 o
  -4  11  10         14.38         16.15         1.45 o
  -3  11  10         20.29         22.03         1.43 o
  -2  11  10         36.90         37.01         2.24 o
  -1  11  10         83.96         93.77         4.72 o
   0  11  10          3.16          3.92         1.25 o
   1  11  10          4.25          4.43         1.60 o
   2  11  10          0.14          2.22         1.42 o
   3  11  10         27.12         26.79         1.81 o
   4  11  10          3.54          1.82         1.38 o
  -6  12  10          4.69          4.70         1.44 o
  -5  12  10         13.78         13.61         1.41 o
  -4  12  10          0.68          1.13         1.05 o
  -3  12  10        107.53        108.75         3.06 o
  -2  12  10          0.54          0.31         1.10 o
  -1  12  10          4.42          4.96         1.33 o
   0  12  10          2.98          2.81         1.14 o
   1  12  10          0.18          0.41         1.02 o
   2  12  10          5.56          4.60         1.14 o
   3  12  10          1.36          1.63         1.18 o
   4  12  10          9.64         11.17         1.47 o
  -5  13  10        100.30        102.82         4.51 o
  -4  13  10          9.11          9.36         1.41 o
  -3  13  10         18.72         17.29         1.46 o
  -2  13  10          0.29          0.42         1.16 o
  -1  13  10          1.41          2.39         1.25 o
   0  13  10          3.94          3.93         1.20 o
   1  13  10          2.41          1.07         1.23 o
   2  13  10          0.45          1.27         1.22 o
   3  13  10          0.24          0.64         1.19 o
  -4  14  10         44.73         50.76         3.27 o
  -3  14  10          0.61          0.35         1.15 o
  -2  14  10         46.07         55.94         3.88 o
  -1  14  10         12.04         17.58         2.14 o
   0  14  10          0.79          0.23         1.22 o
   1  14  10          0.63          0.48         1.22 o
   2  14  10          0.54          1.19         1.33 o
  -3  15  10          2.47          3.12         1.33 o
  -2  15  10          7.20          7.96         1.11 o
  -1  15  10          2.41          3.41         1.20 o
   0  15  10          6.59          8.79         1.29 o
   1  15  10          4.19          8.36         1.67 o
  -7   1  11         12.65         11.72         1.46 o
  -6   1  11        253.18        241.63         4.71 o
  -5   1  11          3.92          2.30         1.36 o
  -4   1  11          3.41          3.57         1.11 o
  -3   1  11          0.98          1.42         1.08 o
  -2   1  11         64.04         48.70         1.84 o
  -1   1  11          0.55         -0.27         1.15 o
   0   1  11          7.76          7.41         1.31 o
   1   1  11          6.05          5.66         1.31 o
   2   1  11          3.09          2.62         1.50 o
   3   1  11         16.18         11.53         1.54 o
   4   1  11         20.02         28.10         1.96 o
   5   1  11         11.31         11.67         1.72 o
  -7   2  11        101.34         99.28         3.08 o
  -6   2  11          3.61          2.59         1.44 o
  -5   2  11          4.01          4.84         1.37 o
  -4   2  11          3.82          3.81         1.31 o
  -3   2  11          6.04          7.67         1.28 o
  -2   2  11         98.62        107.54         2.78 o
  -1   2  11         13.09         13.56         1.38 o
   0   2  11          9.65         13.22         1.34 o
   1   2  11        135.53        126.08         3.43 o
   2   2  11        112.60        126.43         3.55 o
   3   2  11          3.68          0.30         1.29 o
   4   2  11         27.11         27.14         2.08 o
   5   2  11         45.19         40.67         2.37 o
  -7   3  11         10.79          9.90         1.63 o
  -6   3  11         43.88         36.92         2.05 o
  -5   3  11          0.08         -0.06         1.28 o
  -4   3  11         30.60         34.34         2.19 o
  -3   3  11          9.31          7.58         1.15 o
  -2   3  11          1.89          3.83         1.13 o
  -1   3  11          0.34         -0.26         1.17 o
   0   3  11          3.89          2.50         1.23 o
   1   3  11          2.01          2.13         1.30 o
   2   3  11         25.22         26.61         1.75 o
   3   3  11         31.14         33.11         1.88 o
   4   3  11          5.56          4.96         1.38 o
   5   3  11         30.33         25.17         1.73 o
  -7   4  11          7.27          6.51         1.47 o
  -6   4  11         14.53         12.26         1.54 o
  -5   4  11         36.37         34.39         1.81 o
  -4   4  11          1.50          3.12         1.20 o
  -3   4  11          7.68          6.17         1.45 o
  -2   4  11         18.68         18.42         1.55 o
  -1   4  11         29.88         25.62         1.58 o
   0   4  11         90.52        103.72         3.22 o
   1   4  11         99.47         99.84         2.89 o
   2   4  11        144.59        158.60         3.85 o
   3   4  11         14.68         12.12         1.73 o
   4   4  11         11.46         11.80         1.60 o
   5   4  11          0.04          0.92         1.43 o
  -7   5  11          2.10          2.42         1.53 o
  -6   5  11          8.53          7.24         1.53 o
  -5   5  11         92.56         86.86         4.31 o
  -4   5  11          0.13          0.37         1.27 o
  -3   5  11          1.11         -0.23         1.24 o
  -2   5  11         31.04         29.80         1.94 o
  -1   5  11          0.25          1.20         1.41 o
   0   5  11         12.69         13.20         1.62 o
   1   5  11        251.59        284.15         6.83 o
   2   5  11         15.90          9.81         1.49 o
   3   5  11          0.30         -0.25         1.45 o
   4   5  11         45.64         35.69         2.91 o
   5   5  11        234.16        229.40         4.86 o
  -7   6  11          1.12          0.22         1.39 o
  -6   6  11         14.19         12.83         1.57 o
  -5   6  11          9.15          8.79         1.47 o
  -4   6  11          4.64          6.34         1.39 o
  -3   6  11         29.11         30.52         1.57 o
  -2   6  11          4.72          6.58         1.23 o
  -1   6  11          0.02         -0.82         1.13 o
   0   6  11        101.50        119.27         4.32 o
   1   6  11         24.18         22.90         1.64 o
   2   6  11         71.09         76.84         2.56 o
   3   6  11          5.91          8.58         1.56 o
   4   6  11         34.27         26.90         1.83 o
   5   6  11         94.62         97.08         3.02 o
  -6   7  11         35.39         34.60         2.17 o
  -5   7  11         37.83         37.94         1.79 o
  -4   7  11          4.71          7.93         1.35 o
  -3   7  11          2.81          1.68         1.17 o
  -2   7  11          3.11          2.62         1.21 o
  -1   7  11          1.68          2.36         1.15 o
   0   7  11         38.96         43.20         1.81 o
   1   7  11          1.41         -0.52         1.32 o
   2   7  11         72.09         80.55         2.57 o
   3   7  11         31.23         33.23         2.65 o
   4   7  11          4.18          6.31         1.55 o
  -6   8  11          5.23          4.62         1.51 o
  -5   8  11          8.18          8.44         1.50 o
  -4   8  11         23.39         24.70         1.63 o
  -3   8  11          4.41          6.82         1.42 o
  -2   8  11         20.55         22.49         1.89 o
  -1   8  11         13.71         12.13         1.31 o
   0   8  11         24.13         27.82         1.54 o
   1   8  11          4.80          2.68         1.17 o
   2   8  11        205.77        209.58        12.09 o
   3   8  11         39.89         43.61         4.45 o
   4   8  11         39.56         35.14         2.22 o
  -6   9  11         69.67         60.17         2.85 o
  -5   9  11          0.44          1.33         1.35 o
  -4   9  11         37.18         37.20         2.04 o
  -3   9  11          9.19          9.77         1.69 o
  -2   9  11          7.72          8.00         1.50 o
  -1   9  11          4.36          5.88         1.36 o
   0   9  11          7.01         11.37         1.38 o
   1   9  11         22.10         26.65         2.55 o
   2   9  11         12.84         19.85         1.69 o
   3   9  11          8.23         11.72         1.45 o
  -5  10  11         26.79         27.75         1.92 o
  -4  10  11          5.21          4.70         1.26 o
  -3  10  11          3.53          3.47         1.16 o
  -2  10  11         11.21         12.62         1.51 o
  -1  10  11          6.07          5.82         1.23 o
   0  10  11          1.02          2.76         1.27 o
   1  10  11          0.89          2.54         1.25 o
   2  10  11         28.26         36.32         1.79 o
   3  10  11          0.04          1.26         1.53 o
  -5  11  11          3.82          3.79         1.23 o
  -4  11  11          0.06          0.10         1.38 o
  -3  11  11          1.99          2.03         1.42 o
  -2  11  11          2.09          1.85         1.41 o
  -1  11  11          0.00          0.94         1.31 o
   0  11  11         13.28         16.34         1.43 o
   1  11  11          9.41         10.85         1.41 o
   2  11  11          9.05          9.51         1.89 o
  -4  12  11          0.50          0.65         1.40 o
  -3  12  11         16.07         18.86         1.47 o
  -2  12  11          7.48          8.70         1.88 o
  -1  12  11         10.00         10.97         1.23 o
   0  12  11         15.13         17.32         1.41 o
   1  12  11          1.08          2.29         1.25 o
  -2  13  11         12.11         16.83         1.51 o
  -1  13  11         17.21         18.35         1.75 o
   0  13  11          7.71          9.61         1.42 o
  -6   0  12        119.37        106.72         4.26 o
  -5   0  12          9.97          8.22         1.98 o
  -4   0  12          0.22          0.06         2.07 o
  -3   0  12          6.57          8.57         1.84 o
  -2   0  12          0.70          0.94         1.91 o
  -1   0  12          0.61          0.23         2.51 o
   0   0  12         31.17         34.93         4.73 o
   1   0  12         15.86         16.16         2.14 o
   2   0  12         36.26         38.29         3.27 o
   3   0  12         95.58         89.38         5.66 o
   4   0  12          3.67          0.30         2.44 o
  -6   1  12         53.12         45.75         2.09 o
  -5   1  12          0.24          0.07         1.38 o
  -4   1  12          0.26          0.30         1.28 o
  -3   1  12          0.01         -0.33         1.17 o
  -2   1  12         50.72         52.84         2.82 o
  -1   1  12         54.37         63.63         2.83 o
   0   1  12          0.01         -0.36         1.37 o
   1   1  12         47.15         58.01         2.79 o
   2   1  12          5.13          2.94         1.81 o
   3   1  12          1.52         -0.02         1.43 o
   4   1  12         19.87         18.47         1.91 o
  -6   2  12          6.49          6.96         1.62 o
  -5   2  12         21.37         21.03         1.75 o
  -4   2  12          7.26          7.96         1.50 o
  -3   2  12          0.76          2.35         1.31 o
  -2   2  12          0.75         -0.77         1.44 o
  -1   2  12         43.83         44.38         2.29 o
   0   2  12          0.19          0.48         1.34 o
   1   2  12          6.36          7.27         1.62 o
   2   2  12         11.02          7.73         1.71 o
   3   2  12        103.17        101.49         3.22 o
   4   2  12          1.26         -0.50         1.61 o
  -6   3  12          8.59          6.12         1.57 o
  -5   3  12          7.33          6.25         1.48 o
  -4   3  12          0.72          0.42         1.35 o
  -3   3  12          5.00          5.98         1.57 o
  -2   3  12          3.29          4.63         1.67 o
  -1   3  12         10.56          9.63         1.54 o
   0   3  12          0.06          1.37         1.20 o
   1   3  12          0.57          3.19         1.38 o
   2   3  12         12.86         13.09         1.68 o
   3   3  12         15.38         18.54         1.84 o
   4   3  12          0.02         -0.02         1.55 o
  -6   4  12          7.55          8.09         1.55 o
  -5   4  12          2.55          2.08         1.35 o
  -4   4  12          0.08          0.01         1.34 o
  -3   4  12          2.70          2.37         1.55 o
  -2   4  12          0.17          0.23         1.49 o
  -1   4  12          7.60         10.75         1.52 o
   0   4  12         21.71         23.96         1.58 o
   1   4  12        269.90        303.90         6.29 o
   2   4  12          2.50          6.43         1.61 o
   3   4  12          0.69          0.16         1.73 o
  -5   5  12          1.32          1.23         1.41 o
  -4   5  12          0.14          0.41         1.58 o
  -3   5  12         16.47         15.70         1.71 o
  -2   5  12         25.10         30.96         1.97 o
  -1   5  12          1.08          1.24         1.40 o
   0   5  12        112.14        128.90         4.44 o
   1   5  12          1.84          1.72         1.37 o
   2   5  12         93.40         96.49         4.01 o
   3   5  12          0.21         -0.62         1.51 o
  -5   6  12          3.73          1.52         1.44 o
  -4   6  12          4.41          4.58         1.63 o
  -3   6  12         10.59         10.43         1.39 o
  -2   6  12          0.54          0.14         1.18 o
  -1   6  12         19.03         21.06         1.75 o
   0   6  12          0.54          1.76         1.40 o
   1   6  12        123.31        141.87         7.51 o
   2   6  12         16.44         18.16         1.71 o
   3   6  12          0.31          0.04         1.49 o
  -5   7  12         13.87         13.87         1.66 o
  -4   7  12         34.88         36.91         1.85 o
  -3   7  12          0.44         -0.12         1.30 o
  -2   7  12          4.24          3.31         1.24 o
  -1   7  12          0.26         -0.43         1.38 o
   0   7  12        132.70        138.70         5.92 o
   1   7  12          0.01         -0.77         1.39 o
   2   7  12        107.68        111.49         6.81 o
  -4   8  12         23.52         22.70         1.80 o
  -3   8  12          0.54         -0.35         1.43 o
  -2   8  12          2.42          3.33         1.60 o
  -1   8  12          0.36         -0.30         1.47 o
   0   8  12         15.95         19.39         1.80 o
   1   8  12         20.94         24.26         1.89 o
   2   8  12          3.99          1.75         1.34 o
  -4   9  12          7.79         10.24         1.47 o
  -3   9  12          1.46          2.31         1.51 o
  -2   9  12          1.04          1.68         1.23 o
  -1   9  12         36.38         41.62         1.88 o
   0   9  12         10.33         11.25         1.51 o
   1   9  12         38.98         43.10         3.44 o
  -2  10  12          2.78          2.43         1.40 o
  -1  10  12          0.96          1.95         1.48 o
   0  10  12         49.32         53.54         2.24 o
  -4   1  13          0.00          1.65         1.65 o
  -3   1  13          1.60          1.10         1.61 o
  -2   1  13         63.57         71.67         2.96 o
  -1   1  13          9.96          9.34         1.44 o
   0   1  13         29.37         41.50         2.19 o
   1   1  13         23.72         16.39         1.69 o
  -4   2  13          9.31          7.07         1.63 o
  -3   2  13          9.06          8.58         1.87 o
  -2   2  13          8.61          8.79         1.69 o
  -1   2  13         24.88         30.89         1.98 o
   0   2  13        248.71        257.77         5.84 o
   1   2  13        143.18        147.74         3.92 o
  -4   3  13         25.72         24.69         1.91 o
  -3   3  13          0.42         -1.07         1.95 o
  -2   3  13          8.98          7.04         1.53 o
  -1   3  13         47.64         53.34         2.40 o
   0   3  13         80.30         90.71         3.07 o
   1   3  13         13.13         14.79         1.73 o
  -3   4  13         54.57         54.51         2.58 o
  -2   4  13          0.73          1.01         1.42 o
  -1   4  13        105.93        118.84         3.21 o
   0   4  13          2.73          1.48         1.61 o
   1   4  13        356.58        368.45         9.12 o
  -3   5  13         43.31         50.41         2.16 o
  -2   5  13          0.72          0.83         1.55 o
  -1   5  13          4.14          2.38         1.55 o
   0   5  13          0.74          1.04         1.61 o
  -2   6  13          1.57          2.06         1.55 o
  -1   6  13          2.57          2.37         1.69 o
                                                
